# Supplementary material for: Wilms’ tumor 1-associating protein complex regulates alternative splicing and polyadenylation at potential G-quadruplex-forming splice site sequences
Source: J Biol Chem. 2021 Sep 25;297(5):101248. doi: 10.1016/j.jbc.2021.101248 (PMC8605363; doi:10.1016/j.jbc.2021.101248)
Supplement: Supplemental Table S1 [file mmc1.xlsx]

## Sheet: genes_TPM_matrix-2-Hsa18
	cont_rep1	cont_rep2	WTAP_rep1	WTAP_rep2	VIRMA_rep1	VIRMA_rep2	KIAA0853_rep1	KIAA0853_rep2	CBLL1_rep1	CBLL_rep2	BCLAF1_THRAP3_rep1	METTL14_rep1	METTL3_rep1	RBM15_15B_rep1	WTAPsi1-rep1
ENSG00000000003.15_TSPAN6	38.32	38.94	24.33	23.79	34.35	42.69	35.33	35.42	36.33	32.82	26.21	39.73	26.87	31.01	43.93
ENSG00000000005.6_TNMD	0	0.07	0	0	0	0	0	0.04	0	0	0	0	0	0	0
ENSG00000000419.12_DPM1	62.66	67.08	50.33	41.85	51.56	52.19	50.55	48.69	45.53	48.85	56.87	47.43	42.38	59.25	50.94
ENSG00000000457.14_SCYL3	3.88	4.16	3.64	4.78	3.66	3.45	3.42	4.04	4.8	3.04	4.04	3.71	3.7	4.9	4.3
ENSG00000000460.17_C1orf112	6.18	7.29	4.9	4.92	3.66	3.79	6.75	5.55	3.48	4.49	2.84	3.49	4.16	7.8	2.35
ENSG00000000938.13_FGR	0.67	0.18	0.84	0.78	0.56	0.1	0.28	0.22	0.24	0.34	0.75	0.4	1.43	0.08	0.06
ENSG00000000971.16_CFH	98.56	73	76.41	66.23	99.91	71.58	106.71	85.82	112.62	77.47	11.41	76.53	100.55	59.34	100.3
ENSG00000001036.14_FUCA2	58.58	59.94	23.14	18.4	51.54	44.48	61.16	56.29	57.17	55.87	61.85	52.31	63.28	47.6	64.76
ENSG00000001084.13_GCLC	16.56	16.7	10.37	10.34	14.38	11.11	13.07	13.89	14.6	12.63	13.85	16.21	12.68	11.63	13.79
ENSG00000001167.14_NFYA	13.4	13.57	13.51	14.71	11.99	9.63	11.82	13.32	10.14	9.9	12.03	12.33	8.78	15.52	15.09
ENSG00000001460.18_STPG1	5.09	5.46	4.01	4.31	4.48	4.43	3.41	3.87	4.39	5.05	6.79	2.77	6.96	4.09	5.01
ENSG00000001461.17_NIPAL3	9.83	8.46	11.31	10.99	8.54	6.61	10.11	10.96	10.29	8.98	14.67	6.42	15.45	7.3	14.01
ENSG00000001497.16_LAS1L	23.1	24.95	16.96	15.17	16.64	16.62	19.68	17.87	20.83	17.8	15.44	17.5	21.74	20.08	20.35
ENSG00000001561.7_ENPP4	6.13	5.04	10.42	9.42	5.9	4.11	7.39	5.25	2.59	1.8	7.57	4.06	5.72	4.23	5.13
ENSG00000001617.12_SEMA3F	70.03	79.93	50.14	54.36	54.15	45.23	60.01	59.94	56.34	55.96	93.15	94.14	127.75	49.32	101.08
ENSG00000001626.16_CFTR	0	0	0	0	0	0	0	0	0	0	0.02	0	0	0	0
ENSG00000001629.10_ANKIB1	17.27	18.75	18.03	19.09	20.19	17.14	18.56	19.02	19.49	18.46	16.05	21.3	16.76	16.21	24.79
ENSG00000001630.17_CYP51A1	48.86	39.58	84.51	75.14	60.27	42.27	63.98	44.06	64.06	58.73	67.21	36.17	30.58	73.93	28.71
ENSG00000001631.15_KRIT1	37.12	40.92	24.67	29.5	32.75	26.92	30.16	30.57	32.86	29.68	24.93	37.84	25.73	29.15	29.41
ENSG00000002016.18_RAD52	10.28	10.07	11.51	11.26	9.33	7.3	10.67	7.39	9.2	5.79	12.08	14.4	10.48	8.75	12.68
ENSG00000002079.14_MYH16	0	0.06	0	0	0	0	0	0.03	0.04	0.11	0.92	0.01	0.22	0.04	0.27
ENSG00000002330.13_BAD	93.67	86.32	79.97	74.27	70.58	92.53	66.41	66.76	77.67	82.32	75.42	80.68	90.4	68.87	73.54
ENSG00000002549.12_LAP3	270.93	189.78	175.25	132.52	300.02	246.88	311.83	264.2	254.99	158.33	75.2	203.51	170.33	158.01	181.93
ENSG00000002586.20_CD99	943.62	921.48	927.11	922.62	1034.58	1013.66	961.93	892.23	1106.19	1100.98	934.91	1185.29	721.38	952.95	1027.04
ENSG00000002587.10_HS3ST1	1.26	0.51	0.49	0.44	1.36	1.6	1.87	1.65	0.49	0.23	0.27	0.81	1.85	1.25	0.47
ENSG00000002726.20_AOC1	0	0	0	0	0	0	0	0	0	0	0	0	0	0	0
ENSG00000002745.13_WNT16	0	0	0	0	0	0	0	0	0	0	0	0	0	0	0
ENSG00000002746.15_HECW1	0	0	0	0	0	0.02	0	0	0	0	0	0	0.01	0	0
ENSG00000002822.15_MAD1L1	18.66	18.05	11.45	12.35	18.58	10.46	12.44	9.65	12.92	11.08	10.92	16.23	17.42	12.92	12.9
ENSG00000002834.18_LASP1	129.39	147.05	126.37	133.51	116.63	114.24	97.02	99.66	130.38	130.45	165.71	139.41	131.68	130.08	95.04
ENSG00000002919.14_SNX11	15.47	16.06	17.97	14.63	15.43	15.57	16.6	17.97	16.35	15.21	19.27	20.43	17.8	15.28	17.01
ENSG00000002933.9_TMEM176A	0	0	0	0	0	0	0	0.13	0	0	0	0	0	0	0
ENSG00000003056.8_M6PR	108.11	90.26	108.94	84.51	102.95	95.03	102.68	84.79	110.12	86.55	90.41	73.96	83.48	87.8	112.41
ENSG00000003096.14_KLHL13	14.25	16.64	11.33	10.36	12.16	12.16	15.31	14.03	18.55	16.96	7.79	7.22	11.88	10.35	14.87
ENSG00000003137.8_CYP26B1	0.33	0.66	0.26	0.71	0.16	0.35	0.15	0.49	0.17	0.57	0.83	0.42	1.91	0.51	0.72
ENSG00000003147.19_ICA1	66.72	46.23	49.57	51.48	51.15	48.15	53.99	43.45	59.42	47.48	57.82	55.63	43.63	40.83	55
ENSG00000003249.14_DBNDD1	45.27	44.28	37.25	34.14	44.29	36.14	36.58	36.62	40.33	39.04	66.09	45.21	37.52	31.53	49.36
ENSG00000003393.15_ALS2	16.67	15.22	13.84	13.01	15.86	13.6	16.08	17.05	15.08	15.31	18.39	13.06	14.63	17.14	20.06
ENSG00000003400.15_CASP10	25.54	22.79	20.56	17.23	29.06	24.65	32.42	32.83	30.09	23.32	17.71	27.74	30.54	21.3	32.86
ENSG00000003402.20_CFLAR	141.86	118.49	216.57	232.88	143.53	132.33	145.17	148.81	123.35	114.67	174.34	138.64	153.53	140.29	150.64
ENSG00000003436.16_TFPI	354.38	370.22	414.17	465.82	407.54	410.35	341.08	362.86	384.3	325.6	265.75	503.99	282.29	278.34	256.81
ENSG00000003509.16_NDUFAF7	18.23	15.59	12.56	12.84	16.36	16.8	15.22	17.44	17.19	15.79	30.9	15.11	14.23	12.84	11.23
ENSG00000003756.17_RBM5	191.91	168.44	169.64	160.2	192.13	177.35	184.96	180.11	191.18	125.74	130.35	183.03	158.7	160.79	180.92
ENSG00000003987.14_MTMR7	0.07	0.2	0.27	0.39	0.14	0.15	0.1	0.03	0.26	0.17	0.08	0.3	0.06	0.16	0.13
ENSG00000003989.17_SLC7A2	3.95	5.79	3.45	3.93	2.13	1.94	2.93	2.96	4.48	6.11	6.47	4.48	2.86	6.29	5.69
ENSG00000004059.11_ARF5	233.42	226.53	159.29	139.59	210.53	233.88	221.88	189.99	234.37	200.02	158.78	228.18	198.76	185.75	181.64
ENSG00000004139.14_SARM1	3.88	3.97	3.93	3.8	4	3.8	2.1	2.64	2.99	2.75	3.42	4.64	3	1.35	2.84
ENSG00000004142.12_POLDIP2	49.89	57.41	47.68	48.96	48.79	46.97	28.88	26.79	47.8	49.78	48.98	50.34	50.61	44.64	61.09
ENSG00000004399.12_PLXND1	658.83	611.39	533.74	558.82	759.12	624.86	728.86	668.15	663.25	606.74	506.42	806.26	679.83	767.7	577.2
ENSG00000004455.17_AK2	77.72	87.61	57	60.22	71.56	65.77	64.8	65.37	66.87	71.58	56.71	71.29	80.06	68.89	101.35
ENSG00000004468.13_CD38	0.1	0.1	0.14	0.11	0.2	0.23	0.05	0.06	0.21	0.21	0.04	0.22	0.27	0.01	0.83
ENSG00000004478.8_FKBP4	26.34	36.77	18.15	17.03	21.5	21.85	23.77	23.85	25.25	25.81	25.8	27.59	28.52	28.72	26.63
ENSG00000004487.16_KDM1A	53.83	65.36	39.84	40.29	50.84	49.85	45.11	48.43	55.08	53.87	42.06	48.44	50.04	58.47	57.85
ENSG00000004534.15_RBM6	96.77	83.49	97.01	104.46	84.2	83.79	89.41	92.51	96.49	70.38	68.04	85.61	87.3	71.13	142.38
ENSG00000004660.15_CAMKK1	4.6	4.38	7.61	6.41	5.38	4.46	5.46	4.81	3.86	2.76	2.48	4.88	5.32	3.66	2.43
ENSG00000004700.16_RECQL	34.6	37.56	32.86	35.49	23.27	20.02	23.2	26.35	28.02	26.39	39.03	26.28	35.64	32.13	23.31
ENSG00000004766.17_VPS50	20.2	14.08	16.68	18.85	17.33	17.25	16.42	16.47	20.33	16.91	11.39	12.29	16.55	12.52	23.09
ENSG00000004776.13_HSPB6	6.93	7.07	4.48	5.25	5.83	3.94	4.31	4.56	4.76	4.76	4.99	1.72	10.96	5.41	3.13
ENSG00000004777.18_ARHGAP33	12.8	76.15	33.29	14.54	12.31	14.24	9.92	13.5	15.43	11.8	6.88	10.97	11.61	12.32	11.55
ENSG00000004779.10_NDUFAB1	202.78	213.25	173.53	168.23	176.01	180.08	160.92	155.36	174.72	174.26	133.77	165.79	133.43	179.24	154.39
ENSG00000004799.8_PDK4	5.68	5.22	4.5	4.47	5.17	5.22	3.16	2.99	3.87	2.83	1.8	8.4	3.94	2.99	1.86
ENSG00000004809.14_SLC22A16	0	0	0	0.03	0	0.05	0	0.03	0	0	0	0	0	0	0
ENSG00000004838.14_ZMYND10	0.91	0.58	0.03	0.13	0.62	0.32	0.07	0.11	0.24	0.6	0.04	0.43	0.03	0.27	0.08
ENSG00000004846.16_ABCB5	0	0	0	0	0	0	0	0	0.02	0	0	0	0	0	0
ENSG00000004848.8_ARX	0	0	0	0	0	0.03	0	0	0	0	0	0	0	0	0
ENSG00000004864.13_SLC25A13	24.45	19.2	7.21	6.1	24.49	19.47	18.46	17.47	20.37	16.58	18.36	26.61	13.6	19.28	22.69
ENSG00000004866.20_ST7	14.77	14.88	14.7	15.62	12.78	10.78	13.65	12.28	14.3	14.35	16.79	14.02	13.89	15.28	13.47
ENSG00000004897.12_CDC27	63	58.45	46.48	36.2	60.49	46.18	51.53	46.23	52.82	47.87	53.4	41.99	49.02	63.76	45.86
ENSG00000004939.15_SLC4A1	0	0	0	0.05	0	0.03	0	0	0	0	0	0	0	0	0
ENSG00000004948.15_CALCR	0	0	0	0	0	0	0	0	0	0	0	0	0	0	0
ENSG00000004961.15_HCCS	24.16	23.95	17.35	13.09	23.26	19.97	19.78	17.74	25.08	21.65	19.37	27.91	23.98	24.63	21.17
ENSG00000004975.12_DVL2	36.43	30.73	40.19	33.09	38.4	31.59	40.03	37.41	39.26	30.27	35.69	27.76	30.01	25.9	38.36
ENSG00000005001.10_PRSS22	0	0	0	0	0	0	0	0	0	0.11	0	0	0	0	0
ENSG00000005007.12_UPF1	41.43	41.45	40.1	39.09	40.89	37.64	42.86	41.66	36.52	37.65	48.79	39.77	38.9	39.84	43.8
ENSG00000005020.13_SKAP2	14.52	16.42	22.02	23.09	19.6	18.48	17.54	19.93	21.21	22.24	24.97	23.04	7.9	26.73	21.92
ENSG00000005022.6_SLC25A5	346.34	371.61	380.88	359.94	354.15	352.96	389.89	387.37	316.92	328.46	358.3	288.31	505.39	246.93	162.8
ENSG00000005059.16_MCUB	38.59	47.81	50.5	56.5	36.54	35.72	46.83	55.02	40.82	45.17	39.26	40.93	45.07	28.3	29.57
ENSG00000005073.6_HOXA11	13.01	14.4	12.14	14.13	11.84	13.87	11.97	12.76	13.71	12.47	9.86	16.68	13.29	15.26	14.61
ENSG00000005075.15_POLR2J	75.98	78.01	62.84	61.61	69.11	78.73	72.07	73.82	71.05	69.81	54.87	63.34	71.29	68.67	75.12
ENSG00000005100.13_DHX33	12.92	13.78	14.27	15.62	13.91	10.78	14.23	13.57	14.5	14.33	10.28	12.2	13.88	12.23	17.9
ENSG00000005102.14_MEOX1	0	0.03	0.05	0	0	0.02	0.06	0	0.09	0.1	0	0	0.21	0	0
ENSG00000005108.16_THSD7A	8.22	10.05	10.14	9	12.35	8.33	13.22	12.65	9.81	5.7	7.68	13.95	6.13	10.7	18.5
ENSG00000005156.12_LIG3	12.8	10.17	10.68	10.88	11.13	9.92	13.06	14.88	14.54	11.62	12.45	12.35	13.21	13.69	20.42
ENSG00000005175.10_RPAP3	15.35	18.8	9.07	12.45	12.9	13.09	14.17	10.17	12.32	15.4	4.73	16.02	9.62	13.88	14.71
ENSG00000005187.12_ACSM3	21.59	18.2	16.75	12.04	29.01	27.61	49.16	32.84	38.49	30.84	23.18	14.21	19.06	15.88	50.17
ENSG00000005189.19_REXO5	8.05	6.35	3.93	3.48	4.46	4.51	5.32	5.64	7.12	5.05	3.63	3.42	4.95	3.79	5.99
ENSG00000005194.15_CIAPIN1	45.17	45.46	31.86	30.46	39.62	37.67	32.03	34.49	41.67	37.58	39.22	46.92	43.11	41.81	42.03
ENSG00000005206.17_SPPL2B	54.48	52.75	44.04	49.25	55.7	53.23	49.44	51.98	56.6	53.49	37.71	65.25	46.47	53.69	65
ENSG00000005238.19_FAM214B	27.96	24.84	41.71	40.1	33.9	22.79	29.58	21.81	34.24	29.97	39.77	28.15	37.37	21.86	32.2
ENSG00000005243.10_COPZ2	12.22	9.95	10.25	10.76	7.1	7.36	4.64	6.67	9.56	8.42	17.33	5.52	12.56	7.29	3.3
ENSG00000005249.13_PRKAR2B	33.14	38.5	38.37	43.82	34.72	30.45	26.11	24.34	26.97	26.68	40.57	31.36	28.05	34.06	23.41
ENSG00000005302.19_MSL3	40.13	35.83	30.33	28.4	38.49	30.78	42.24	30.86	43.6	38.42	30.37	28.93	29.58	35.91	33.15
ENSG00000005339.15_CREBBP	25.86	24.21	21.14	25.73	22.22	15.73	24.75	26.68	22.36	17.1	16.15	20.99	20.24	25.79	23.47
ENSG00000005379.17_TSPOAP1	0	0	0	0	0.04	0	0	0	0	0	0	0.01	0	0	0
ENSG00000005381.8_MPO	0.04	0	0.07	0.27	0.02	0	0.02	0	0.03	0	0.04	0.04	0.03	0	0.06
ENSG00000005421.9_PON1	0	0	0.05	0	0.17	0.11	0	0	0	0.17	0	0	0.32	0	0
ENSG00000005436.14_GCFC2	9.78	13.61	14.32	15.98	9.79	14.08	13.04	16.01	11.71	10.75	8.81	14.8	15.59	11.77	16.97
ENSG00000005448.17_WDR54	23.05	22.8	16.89	16.59	19.57	20.42	16.89	17.62	19.66	18.13	17.43	22.53	27.06	17.93	11.93
ENSG00000005469.11_CROT	27.97	21.47	12.15	12.08	29.82	40.4	17.92	22.43	25.59	16.74	15.43	35.38	17.58	14.43	103
ENSG00000005471.17_ABCB4	0.18	0.27	0.75	0.42	0.11	0.2	0.09	0.17	0.08	0.12	0.03	0.24	0.15	0.03	0.16
ENSG00000005483.21_KMT2E	37.82	36.93	46.1	41.15	46.72	22.71	50.76	49.87	44.72	34.02	47.09	36.71	30.6	37.85	43.38
ENSG00000005486.17_RHBDD2	52.45	44.01	33.45	30.48	46.96	40.72	42.05	32.29	39.1	30.01	35.17	51.23	38.61	32.45	43.42
ENSG00000005513.10_SOX8	0.57	0.57	0.28	0.25	0.36	0.63	0.23	0.19	0.5	0.47	0.27	2.12	0.4	0.96	0.27
ENSG00000005700.15_IBTK	16.84	17.82	16.25	16.82	16.47	16.24	17.98	17.69	15.76	14.77	16.56	15.73	16.47	20.95	19.44
ENSG00000005801.18_ZNF195	15.92	12.42	13.45	12.2	14.68	16.21	17.27	16.46	16.28	13.26	19.37	12.82	11.43	17.42	22.57
ENSG00000005810.18_MYCBP2	38.85	32.45	40.05	40.45	34.74	28.72	42.2	41.58	31.7	27.71	51.33	34	30.04	44.77	40.24
ENSG00000005812.11_FBXL3	23.67	24.92	32.8	34.89	31.11	29.38	28.29	27.76	26.88	25.02	29.34	24.19	17.93	25.78	28.34
ENSG00000005844.18_ITGAL	0.01	0	0	0.17	0	0	0	0.06	0	0	0	0	0	0.08	0
ENSG00000005882.12_PDK2	23.83	24.17	22.87	26.48	23.97	19.74	21.65	18.86	26.68	22.75	9.13	23.5	27.18	13.08	15.42
ENSG00000005884.18_ITGA3	41.21	43.24	49.44	58.28	47.68	46.37	37.44	33.78	45.57	48.26	71.88	72.97	86.51	32.85	45.14
ENSG00000005889.15_ZFX	9.3	13.04	11.11	10.3	12.94	8.17	11.07	9.83	10.84	9.25	8.69	9.58	6.94	11.35	9.56
ENSG00000005893.16_LAMP2	69.1	64.62	34.44	33.22	73.39	57.2	67.84	59.15	76.67	71.92	99.53	57.79	63.37	65.71	75.56
ENSG00000005961.19_ITGA2B	1.26	0.98	1.52	0.74	0.47	0.5	0.18	0.49	1.11	0.81	0.13	0.85	1.14	0.29	0.57
ENSG00000005981.13_ASB4	0	0	0	0	0	0	0	0.02	0	0	0	0	0	0	0
ENSG00000006007.12_GDE1	39.91	44.17	52.31	50.39	52.87	49.96	58.46	53.19	56.14	51.31	44.66	52.1	63.98	39.75	39.46
ENSG00000006015.17_REX1BD	85.4	72.24	64.84	54.67	76.7	81.02	76.7	75.54	73.19	73.74	61.11	66.55	62.39	71.95	74.53
ENSG00000006016.11_CRLF1	0.15	0.25	0.11	0.78	0.36	0.15	0.83	0.06	0	0.06	0	0	0.06	0.14	0.23
ENSG00000006025.12_OSBPL7	19.49	15.3	22.21	15.57	21.36	15.19	19.39	16.87	18.43	14.76	13.76	17.83	25.01	14.61	21.87
ENSG00000006042.12_TMEM98	100.96	100.54	82.22	74.91	99.52	95.53	101.82	98.01	113.86	100.95	91.82	102.92	72.42	86.96	128.78
ENSG00000006047.13_YBX2	0.21	0.56	0.15	0.04	0.12	0.18	0.03	0.37	0.21	0.25	0.23	0.23	0.42	0.18	0.07
ENSG00000006059.4_KRT33A	0	0	0	0	0	0	0	0	0	0	0	0	0	0	0
ENSG00000006062.17_MAP3K14	6.27	5.64	5.32	4.13	5.13	5.54	4.67	4.95	5.4	3.96	5.43	5.67	4.98	4.78	5.3
ENSG00000006071.14_ABCC8	0	0	0	0	0	0	0	0	0	0	0	0	0	0	0
ENSG00000006116.3_CACNG3	0	0	0	0	0	0	0	0	0	0	0	0	0	0	0
ENSG00000006118.14_TMEM132A	112.32	104.94	124.15	125.5	152.84	156.39	184.66	198.07	139.54	132.86	88.04	156.95	109.57	98.51	216.32
ENSG00000006125.18_AP2B1	63.28	71.5	64.99	71.19	93.58	79.95	76.09	84.19	78.52	78.21	79.22	87.28	80.65	78.64	85.45
ENSG00000006128.12_TAC1	0	0	0	0	0	0	0	0	0	0	0	0	0	0	0
ENSG00000006194.10_ZNF263	23.71	23.31	20.96	20.96	23.71	20.54	21.97	20.62	23.39	16.25	17.6	25.12	18.9	21.74	19.61
ENSG00000006210.7_CX3CL1	1.14	2.05	2.39	2.6	1.71	2.12	1.87	1.95	1.47	0.85	3.38	8.78	3.54	0.82	1.09
ENSG00000006282.21_SPATA20	73.61	58.62	99.4	93.79	66.74	58.34	65.62	62.46	71.24	66.87	62.31	71.13	91.18	46.58	62.6
ENSG00000006283.18_CACNA1G	0	0	0	0.01	0	0	0	0	0	0.05	0.01	0.02	0.01	0.01	0.01
ENSG00000006327.13_TNFRSF12A	68.71	93.22	26.83	26.6	32.23	42.24	53.88	66.46	56.76	85.68	184.65	143.98	102.65	59.72	133.82
ENSG00000006377.11_DLX6	0	0	0	0	0	0	0	0	0	0	0	0	0	0	0
ENSG00000006432.15_MAP3K9	0.02	0.02	0.01	0.01	0.03	0.03	0.03	0.03	0.05	0.02	0	0.04	0.06	0.01	0.09
ENSG00000006451.8_RALA	151.46	174.24	115.45	143	170	194.23	124.51	136.39	247	301.74	160.22	214.84	62.93	168.14	197.02
ENSG00000006453.14_BAIAP2L1	1.44	2.39	2.46	2.32	1.47	1.81	2.34	2.57	0.97	1.02	1.32	2.23	4.26	1.45	0.89
ENSG00000006459.11_KDM7A	4.95	3.43	4.61	4.33	4.83	3.5	5.66	5.97	3.96	2.67	4.85	5.31	2.59	3.89	6.33
ENSG00000006468.14_ETV1	2.26	3.66	2.46	3.16	2.38	2.66	2.27	2.89	6.21	9.12	1.43	5.34	5.22	5.99	7.2
ENSG00000006530.18_AGK	14.65	16.42	18.32	17.25	12.72	11.91	16.71	17.27	15.63	17.37	15.32	16.96	17.33	16.89	18.71
ENSG00000006534.16_ALDH3B1	0.54	0.26	0.31	0.09	0.18	0.36	0.09	0.22	0.19	0.36	1.36	0.25	1.04	0.24	0.27
ENSG00000006555.11_TTC22	0	0	0	0	0	0	0	0	0	0	0	0	0	0	0
ENSG00000006576.16_PHTF2	11.64	10.68	8.11	7.05	9.03	7.25	10.75	9.2	9.8	8.84	13.14	12.65	7.21	12.94	9.05
ENSG00000006606.8_CCL26	0	0	0	0	0	0	0	0	0	0	0	0	0	0	0
ENSG00000006607.14_FARP2	10.1	10.72	11.67	13.79	10.85	8.88	11.31	11.17	13.84	13.37	14.27	11.34	7.26	15.71	12.94
ENSG00000006611.16_USH1C	0	0	0	0	0	0	0	0	0	0	0	0	0	0	0.08
ENSG00000006625.18_GGCT	56.73	66.92	26.07	24.16	30	36.69	55.39	61.24	60.08	57.69	44.18	55.79	70.19	57.17	50.93
ENSG00000006634.8_DBF4	8.19	8.88	9.95	9.56	8.36	9.54	17.41	14.2	5.09	9.68	9.27	10.57	7.05	13.11	5.26
ENSG00000006638.12_TBXA2R	3.56	2.24	4.36	3.34	5.17	3.32	5.07	2.62	2.85	2.56	3.57	2.43	4.82	3.89	1.04
ENSG00000006652.14_IFRD1	31.1	25.15	19.92	15.22	21.76	20.22	21.78	18.27	26	17.78	31.88	22.83	14.81	21.27	22.74
ENSG00000006659.13_LGALS14	0	0	0	0	0	0	0	0	0	0	0	0	0	0	0
ENSG00000006695.12_COX10	8.1	7.23	8.16	8.12	8.98	7.36	6.82	8.64	6.89	7.65	8.4	7.8	6.51	5.97	5.74
ENSG00000006704.10_GTF2IRD1	14.07	10.99	9.99	10.94	13.16	11.15	16.78	14.69	13.19	10.13	18.05	15.95	12.89	10.76	12.04
ENSG00000006712.15_PAF1	54.13	49.28	51.59	48.1	53.49	52.26	47.51	48.69	40.77	41.95	31.19	38.75	42.26	42.3	47.62
ENSG00000006715.16_VPS41	33.16	34.8	40.89	40.15	42.58	34.14	36.31	33.76	38.3	26.19	30.71	26.15	24.87	23.9	36.89
ENSG00000006740.17_ARHGAP44	0.13	0.17	0.4	0.47	0.28	0.06	0.19	0.17	0.17	0.56	0.75	0.23	0.28	0.19	0.09
ENSG00000006744.19_ELAC2	34.42	41.99	41.14	39.8	31.13	34.44	28.52	29.65	30.16	32.86	32.85	35.78	39.54	38.64	34.85
ENSG00000006747.15_SCIN	0.02	0.03	0	0.09	0.02	0	0	0	0.04	0.06	0.11	0	0.02	0.04	0.07
ENSG00000006756.16_ARSD	17.28	12.19	9.83	8.63	13.54	8.55	10.99	10.41	13.41	10.92	11.9	17.05	9.43	9.08	11.24
ENSG00000006757.12_PNPLA4	9.44	11.54	4.99	3.64	7.04	5.57	5.15	5.14	7.99	6.2	10.3	9.27	7.08	6.84	6.61
ENSG00000006788.14_MYH13	0	0	0	0	0	0	0	0	0	0	0	0	0	0	0
ENSG00000006831.10_ADIPOR2	38.49	36.92	37.68	31.75	36.6	29.05	43.69	35.87	31.64	27.16	21.27	33.91	13.78	40.75	27.23
ENSG00000006837.12_CDKL3	1.67	1.52	1.03	0.8	0.95	1.39	0.78	0.16	0.96	0.95	0.64	0.89	0.59	1.22	0.54
ENSG00000007001.12_UPP2	0	0	0	0	0	0	0	0	0	0	0	0	0	0	0
ENSG00000007038.11_PRSS21	0	0	0.46	0.07	0	0.26	0.13	0.1	0	0.09	0.46	0.13	0.19	0	0.74
ENSG00000007047.15_MARK4	38.65	34.09	27.56	35.68	38.38	50.5	37.28	35.55	37.5	42.37	44.71	38.85	33.78	37.94	32.2
ENSG00000007062.11_PROM1	0.83	0.73	0.09	0.11	0.35	0.27	0.39	0.4	0.47	0.31	0	0.75	0.18	0.39	0.22
ENSG00000007080.11_CCDC124	143.83	145.88	111.21	103.56	106.35	125.39	97.79	103.18	118.71	124.75	117.2	125.88	130.07	122.75	139.74
ENSG00000007129.18_CEACAM21	4.51	4.91	5.21	5.14	8.3	4.81	3.93	2.79	6.27	3.93	1.97	6.26	4.25	2.29	3.71
ENSG00000007168.13_PAFAH1B1	65.95	61.8	47.58	53.17	60.65	64.11	54.49	49.25	66.38	55.23	81.85	59.08	56.64	60.58	58.32
ENSG00000007171.18_NOS2	0.03	0	0.01	0.04	0	0	0	0	0.04	0	0	0.02	0.04	0.03	0
ENSG00000007174.18_DNAH9	0.02	0	0.01	0	0	0.03	0	0	0	0	0	0.04	0.02	0	0
ENSG00000007202.15_KIAA0100	69.94	77.03	58.9	70.83	67.63	51.81	61.69	67.1	63.17	60.17	53.9	76.55	66.94	63.18	75.83
ENSG00000007216.14_SLC13A2	0	0	0	0	0	0	0	0	0	0	0	0	0	0	0
ENSG00000007237.18_AC005747.1	0	0	0	0.02	0	0.04	0	0.14	0.01	0.19	0.1	0	0.04	0	0.18
ENSG00000007255.10_TRAPPC6A	48.55	35.69	43.18	39.65	27.57	26.64	50.47	40.72	40.62	40.91	24.99	56.91	47.34	34.27	53.02
ENSG00000007264.15_MATK	0	0	0	0	0	0	0	0	0	0	0	0	0	0	0
ENSG00000007306.15_CEACAM7	0	0	0	0	0	0	0	0	0	0	0	0	0	0	0
ENSG00000007312.12_CD79B	0.97	1.62	7.79	9.97	2.02	3.81	1.3	2	1.25	2.74	10.21	3.51	11.57	0.3	2.22
ENSG00000007314.12_SCN4A	0.21	0	0.04	0.02	0.14	0.02	0.01	0.13	0	0.01	0.62	0.07	0.13	0.01	0
ENSG00000007341.19_ST7L	9.51	12.05	13.86	11.24	13.75	11.42	14.47	13.36	12.27	12.42	14.82	8.57	10.02	10.96	14.66
ENSG00000007350.17_TKTL1	0	0.05	0	0	0	0	0	0	0	0	0.05	0	0	0	0
ENSG00000007372.23_PAX6	0	0	0.01	0	0.05	0	0	0	0	0	0	0	0.01	0.12	0
ENSG00000007376.8_RPUSD1	32.34	37.07	33.81	28.97	35.74	32.51	35.12	29.88	28.63	28.24	29.76	26.52	29.41	28.69	30.58
ENSG00000007384.15_RHBDF1	44.47	36.97	51.2	53.08	48.01	40.55	44.71	37.33	52.81	46.99	67.4	57.74	60.53	44.57	50.95
ENSG00000007392.16_LUC7L	98.66	91.73	72.14	75.76	88.1	92.14	95.58	85.58	79.58	64.87	96.35	128.59	83.29	82.88	97.61
ENSG00000007402.11_CACNA2D2	0.18	0.06	0.11	0.29	0.16	0.26	0.25	0.15	0.22	0.11	0.33	0.16	0.09	0.24	0.23
ENSG00000007516.13_BAIAP3	0.19	0.11	1.11	0.19	0.36	0.22	0.78	0.74	0.29	0.63	0.12	0.87	0.51	0.3	0.26
ENSG00000007520.4_TSR3	78.78	90.91	95.58	89.61	81.56	88.16	80.83	82.56	84.22	82.63	91.53	94.02	77.17	72.92	108.83
ENSG00000007541.16_PIGQ	42.1	33.27	33.59	31.61	44.13	49.05	40.12	41.78	41.66	37.61	38.7	46.9	38.21	37.93	47.35
ENSG00000007545.16_CRAMP1	17.68	16.09	24.59	20.82	20.55	16.15	23.08	20.29	16.82	16.49	22.25	16.51	17.03	19.1	22.59
ENSG00000007866.21_TEAD3	1.53	1.71	1.04	1.24	0.99	1.19	1.94	2.12	1.19	1.84	2.01	1.28	1.66	1.27	3.29
ENSG00000007908.16_SELE	2.4	1.22	11.48	13.52	1.54	1.58	4.28	2.88	5.97	4.9	8.39	42.76	1.19	5.03	2.57
ENSG00000007923.16_DNAJC11	39.04	37.71	29.15	29.23	27.97	30.4	28.84	32.08	31.58	30.82	30.57	36.82	21.38	29.03	37.33
ENSG00000007933.13_FMO3	0	0.03	0	0	0	0.03	0	0	0.02	0	0	0	0.1	0	0
ENSG00000007944.15_MYLIP	20.57	20.22	23.43	29.83	21.67	20.73	21.34	20.52	21.93	18.49	12.27	18.57	29.78	17.88	21.13
ENSG00000007952.18_NOX1	0	0	0.11	0.15	0	0.13	0.1	0.04	0	0.04	0.07	0	0	0	0.16
ENSG00000007968.7_E2F2	0.87	1.52	0.59	0.51	0.62	0.44	0.64	0.71	0.33	0.4	0.21	0.27	0.52	1.02	0.05
ENSG00000008018.9_PSMB1	276.9	270.97	162.21	149.9	232.07	241.56	210.58	189.71	254.4	255.25	200.78	244.47	233.92	253.53	228.43
ENSG00000008056.14_SYN1	0	0.14	0.04	0.13	0.1	0.05	0.02	0.09	0	0.03	0.04	0.02	0.05	0.07	0.08
ENSG00000008083.14_JARID2	4.5	4.5	6.33	6.42	6.04	4.37	7.21	6.54	5.69	5.49	4.19	5.43	6.57	6.48	6.28
ENSG00000008086.13_CDKL5	1.28	1.15	1.29	1.23	1.15	0.88	1.09	1.21	1.12	0.89	1.25	0.97	0.91	0.56	1.36
ENSG00000008118.10_CAMK1G	0	0	0	0	0	0	0	0	0	0	0	0	0	0	0
ENSG00000008128.23_CDK11A	54.78	45.93	55.32	48.5	58.7	51.83	51.08	52.48	54.14	44.37	52.72	49.98	50.89	45.19	52.12
ENSG00000008130.15_NADK	45.66	41.64	56.15	52.61	39.73	39.32	41.26	38.46	44.91	48.99	55.28	42.6	44.02	53.52	58.23
ENSG00000008196.13_TFAP2B	0	0	0	0	0	0	0	0	0	0	0	0	0	0	0
ENSG00000008197.4_TFAP2D	0	0	0	0	0	0	0	0	0	0	0	0	0	0	0
ENSG00000008226.20_DLEC1	0.24	0.21	0.2	0.32	0.12	0.29	0.15	0.1	0.17	0.27	0.17	0.27	0.23	0.17	0.25
ENSG00000008256.16_CYTH3	9.92	8.08	11.33	10.17	8.82	6.88	9.78	8.98	7.81	7.45	12.08	8.11	6.56	8.07	9.44
ENSG00000008277.14_ADAM22	0.62	0.49	0.56	0.54	0.71	0.51	0.7	0.52	0.79	0.35	0.3	0.85	0.33	0.34	0.66
ENSG00000008282.8_SYPL1	53.3	46.58	88.89	87.19	92.13	82.96	90.26	86.01	76.82	65.63	74.7	54.53	40.04	88.82	73.19
ENSG00000008283.16_CYB561	82.71	60.04	35.79	29.47	89.49	67.97	75.45	71.48	69.69	55	37.02	72.62	45.52	67.11	62.14
ENSG00000008294.21_SPAG9	76.13	54.06	47.63	34.13	77.89	39.92	61.07	46.56	53.08	36.8	55.25	39.05	45.34	56.61	48.36
ENSG00000008300.17_CELSR3	0.38	1.03	0.14	0.28	0.19	0.23	0.37	0.34	0.17	0.21	1.53	0.52	1.32	0.25	0.37
ENSG00000008311.15_AASS	22.51	23.21	19.03	20.71	22.85	22.68	19.7	22.68	21.64	19.9	14.15	21	22.35	19.27	20.05
ENSG00000008323.15_PLEKHG6	0.04	0.04	0.11	0	0	0.06	0	0.04	0	0.06	0.05	0.02	0.27	0.05	0.04
ENSG00000008324.11_SS18L2	38.64	33	35.42	29.18	41.31	42.01	40.51	41.19	36.54	38.21	25.41	33.06	34.52	41.61	24.92
ENSG00000008382.15_MPND	15.59	14.72	16.74	17.41	20.17	21.78	18.91	22.17	16.59	14.7	9.58	16.08	14.87	14.95	25.65
ENSG00000008394.13_MGST1	139.52	155.62	146.18	171.36	82.07	104.56	94.81	98.14	117.47	137.2	152.91	92.63	88.01	176.45	116.7
ENSG00000008405.12_CRY1	17.2	18.55	14.6	15.69	13.85	11.64	12.93	13.14	15.79	13.55	20.51	16.13	15.9	16.2	17.25
ENSG00000008438.5_PGLYRP1	0	0	0	0	0	0	0	0	0	0	0	0	0	0	0
ENSG00000008441.16_NFIX	13.88	15.32	16.91	16.34	19.29	15.32	19.5	22.2	24.81	20.81	13.76	15.7	15.52	14.88	20.2
ENSG00000008513.16_ST3GAL1	17.97	19.61	24.31	31.72	24.96	14.84	22.72	17.86	22.31	19.15	25.22	18.16	31.15	18.91	18.63
ENSG00000008516.17_MMP25	0.62	0.32	0.26	0.72	0.73	0.42	0.53	0.34	0.42	0.3	0.54	0.53	0.5	0.13	1.12
ENSG00000008517.16_IL32	137.17	145.04	158.7	171.43	144.54	188.33	160.91	178.23	239.85	294.47	219.73	335.27	176.92	180.62	273.15
ENSG00000008710.20_PKD1	49.68	52.69	51.47	60.89	43.59	39.09	41.54	40.92	53.14	50.73	62.39	53.06	46.77	44.64	51.35
ENSG00000008735.14_MAPK8IP2	0.09	0.13	0.06	0.04	0.3	0.2	0.26	0.2	0.09	0.13	0.14	0.12	0.1	0.14	0.12
ENSG00000008838.20_MED24	60.92	61.92	66.91	62.79	79.24	61.64	69.53	71.82	73.54	66.65	59.71	69.2	80.81	76	82.45
ENSG00000008853.16_RHOBTB2	8.96	7.99	10.56	9.75	10.56	8.5	12.54	9.55	8.17	7.06	5.96	9.98	8.78	10.18	6.4
ENSG00000008869.12_HEATR5B	16.02	12.37	14.17	13.59	13.52	8.47	12.95	12.16	16.07	12.02	9.14	13.36	12.1	12.02	15.43
ENSG00000008952.17_SEC62	58.16	61.68	53.63	54.09	57.45	48.28	57.51	51.59	60.1	51.21	68.02	65.39	47.93	58.23	63.67
ENSG00000008988.9_RPS20	2157.47	1973.88	2186.46	2117.21	2013.25	2437.42	2339.49	2367.1	2204.32	2190.54	2036.25	1565.09	2398.81	2141.65	1977.23
ENSG00000009307.16_CSDE1	219.06	237.39	100.74	93.61	235.41	222.97	203.87	211.02	217.78	216.55	182.47	229.53	228.06	199.37	196.83
ENSG00000009335.18_UBE3C	37.6	45.36	39.12	41.24	35.68	28.94	29.4	35.09	35.84	40.96	24.62	33.35	27.44	31.89	42.77
ENSG00000009413.16_REV3L	13.35	11.6	9.59	8.5	12.79	14.06	10.99	12.08	13.77	13.41	17.7	18.18	10.47	10.01	18.13
ENSG00000009694.13_TENM1	0	0	0	0	0	0	0	0.02	0	0	0	0	0	0	0
ENSG00000009709.12_PAX7	0	0	0	0	0	0	0	0	0	0	0	0	0	0	0
ENSG00000009724.17_MASP2	0.05	0.06	0.02	0.07	0.04	0.09	0.05	0	0.06	0.02	0	0.02	0.02	0.05	0.08
ENSG00000009765.14_IYD	0	0	0	0	0	0	0	0	0	0	0	0	0	0	0
ENSG00000009780.15_FAM76A	4.71	4.67	4.09	3.46	2.47	2.56	3.75	3.28	3.94	3.63	2.73	2.49	3.46	2.82	2.85
ENSG00000009790.15_TRAF3IP3	0	0.03	0	0.02	0.02	0.02	0.05	0.09	0	0.02	0	0.11	0	0.22	0.02
ENSG00000009830.11_POMT2	11.45	11.47	12.93	11.77	14.3	10.16	11.12	7.88	17.43	17.6	18.59	11.36	10.58	12.54	16.32
ENSG00000009844.16_VTA1	38.37	44.65	39.01	36.28	24.13	26.03	34.49	36.75	34.08	34.31	30.92	41.21	22.4	43.98	36.96
ENSG00000009950.16_MLXIPL	0	0.04	0	0	0	0	0	0	0	0	0	0	0	0	0
ENSG00000009954.11_BAZ1B	28.13	29.53	25.62	26.44	29.31	23.48	29.38	32.5	26.78	26.98	27.21	24.45	25.93	26.99	32.43
ENSG00000010017.13_RANBP9	24.82	23.9	20.78	20.75	25.23	22.05	25.06	22.41	23.65	19.21	22.36	19.68	15.77	24.46	23.99
ENSG00000010030.14_ETV7	0.26	0.5	0.99	1.35	0.73	0.68	0.42	0.51	0.79	1.2	1.44	1.33	1.36	0.71	2
ENSG00000010072.16_SPRTN	9.11	10.02	12.99	12.71	11.21	8.69	11.24	10.12	11.4	11.34	14.59	8.18	8.49	10.64	13.1
ENSG00000010165.20_EEF1AKNMT	13.17	17.94	24.21	24.34	20.29	17.27	23.04	22.46	13.91	14.52	15.63	14.17	17.02	16.58	24.74
ENSG00000010219.13_DYRK4	61.14	61.62	55.07	52.71	48.49	48.69	44.31	41.33	49.95	50.9	38.9	44.76	50.81	44.17	53.02
ENSG00000010244.18_ZNF207	139.85	132.62	117.69	110.67	130.37	121.13	112.53	121.63	126.57	110.9	110.62	113.94	119	132.09	103.09
ENSG00000010256.11_UQCRC1	115.73	124.71	99.6	95.66	96.45	99.21	88.39	96	97.01	107.31	102.31	112.1	127.34	103.24	95.01
ENSG00000010270.13_STARD3NL	68.91	60.3	56.23	50.69	59.57	57.63	52.18	46.2	54.83	58.25	75.78	63.67	60.05	30.56	54.45
ENSG00000010278.14_CD9	420.17	481.85	423.06	591.69	306.79	327.6	319.9	372.64	287.8	364.37	665.23	374.8	555.23	357.04	300.67
ENSG00000010282.15_HHATL	0	0	0	0	0	0	0	0	0.11	0.11	0	0	0	0	0
ENSG00000010292.13_NCAPD2	35.54	42.92	34.8	41.54	38.14	28.48	32.43	39.01	27.44	31.13	35.05	25.37	35.97	46.16	9.67
ENSG00000010295.19_IFFO1	43.28	33.83	38.89	32.53	40.99	34.76	42.25	34.26	40.84	28.33	25.35	34.99	36.49	32.07	35.75
ENSG00000010310.9_GIPR	0.04	0	0.07	0.33	0.09	0.03	0.05	0.03	0	0.08	0	0.25	0.06	0	0
ENSG00000010318.21_PHF7	6.11	5.19	4.2	2.23	4.69	3.38	5.04	3.68	4.09	4.32	8.21	4.4	4.03	5.36	3.87
ENSG00000010319.7_SEMA3G	25.13	21.12	20.26	19	53.01	45.83	69.88	67.32	25.3	14.44	14.05	39.61	13.9	22.85	44
ENSG00000010322.16_NISCH	139.81	114.04	141.11	134.99	165.5	126.62	161.97	155.53	152.69	122.73	131.17	163.51	121.09	141.89	172.26
ENSG00000010327.10_STAB1	145.47	172.76	172.8	200.23	173.67	195.2	197.62	215.2	234.31	270.97	127.92	321.79	179.98	236.52	409.77
ENSG00000010361.14_FUZ	14.18	19.31	9.3	6.79	9.38	10.37	8.22	11.06	9.76	11.13	12.34	11.88	13.4	12.04	9.07
ENSG00000010379.16_SLC6A13	0.28	0	0.05	0.26	0.03	0.24	0.27	0.43	0.08	0.17	0	0.33	0.16	0.06	0.16
ENSG00000010404.18_IDS	17.58	14.32	29.97	31.76	18.78	14.25	19.22	21.41	26.83	29.24	35.33	23.16	19.88	14.26	31.77
ENSG00000010438.16_PRSS3	12.4	9.86	13.38	12.38	5.69	9.24	4.35	6.59	7.1	8.32	19.13	7.44	25.2	5.73	5.16
ENSG00000010539.11_ZNF200	7.54	7.45	6.39	5.38	7.83	6.79	7.9	6.42	7.72	6.18	8.39	6.31	6.53	5.78	8.89
ENSG00000010610.10_CD4	0	0.07	0	0.11	0	0.07	0.17	0	0.02	0.03	0.07	0.04	0.12	0	0.04
ENSG00000010626.15_LRRC23	6.2	4.73	4.74	3.84	6.59	4.47	3.25	4.63	5.95	6.75	7.74	4.89	6.21	3.42	5.09
ENSG00000010671.15_BTK	0.37	0.09	0.42	0.05	0.17	0.65	0.34	0.36	0.54	0.31	0.03	0.27	1.09	0.27	1.64
ENSG00000010704.18_HFE	6.3	4.55	13.08	13.63	5.17	5.89	6.98	6.34	6.17	5.58	3.84	4.02	6.43	4.17	7.01
ENSG00000010803.16_SCMH1	17.01	18.14	18.66	19.94	18.92	19.84	17.82	19.02	18.22	17.73	27.1	21.27	21.75	21.47	23.61
ENSG00000010810.17_FYN	112.92	98.88	118.57	103.75	107.16	95.91	87.47	81.99	103.67	91.25	98.43	111.73	80.87	94.09	93.28
ENSG00000010818.10_HIVEP2	2.38	2.14	1.5	2.18	1.63	0.95	1.67	1.75	2.36	1.82	1.84	2.48	1.78	1.65	1.61
ENSG00000010932.17_FMO1	0	0	0	0	0	0	0	0	0	0	0	0	0	0	0
ENSG00000011007.12_ELOA	22.13	21.15	22.11	22.8	22.4	16.92	22.64	18.77	19.22	18.29	24.24	19.45	20.11	19	30.17
ENSG00000011009.11_LYPLA2	111.7	108.83	96.12	93.38	102.64	94.76	86.6	77.09	97.12	96.49	98.41	121.45	63.18	110.91	109.5
ENSG00000011021.23_CLCN6	25.08	17.28	25.55	20.78	24.27	15.26	23.48	18.62	25.6	18.94	38.78	17.71	19.27	27.07	18.04
ENSG00000011028.14_MRC2	27.17	24.8	25.87	24.57	30.56	27.16	33.51	36.67	49.68	43.33	11.36	28.82	16.47	24.35	25.9
ENSG00000011052.21_NME1-NME2	21.02	28.57	13.26	13.55	13.03	18.23	7.96	11.31	18.15	23.78	7.61	22.74	35.09	19.85	23.36
ENSG00000011083.9_SLC6A7	0	0	0	0	0	0	0	0	0	0	0	0	0	0	0
ENSG00000011105.14_TSPAN9	57.56	51.78	55.78	53.53	68.7	56.46	70.23	58.47	32.14	27.37	32.04	56.51	68.78	40.2	63.62
ENSG00000011114.15_BTBD7	14.36	17.26	18.71	21.87	17.68	13.24	20.83	20.07	21.67	19.38	16.36	17.23	14.33	20.76	24.72
ENSG00000011132.12_APBA3	22.48	22.94	24.46	26.18	22.33	20.09	19.34	21.93	24.19	22.27	32.02	23.37	22.57	24.42	25.81
ENSG00000011143.17_MKS1	18.24	14.35	12.33	8.97	11.47	10.52	8.37	10.28	10.84	11.71	10.19	10.46	12.46	10.25	13.23
ENSG00000011198.10_ABHD5	10.46	13.59	11.99	12.05	16.5	12.56	14.07	14.78	9.52	12.03	23.36	12.7	15.32	13.83	17.89
ENSG00000011201.12_ANOS1	0.24	0.13	0.16	0.07	0.11	0.22	0.04	0.06	0.43	0.53	0.12	0.05	0.16	0.14	0.75
ENSG00000011243.18_AKAP8L	76.31	71.12	123.04	119.2	104.44	97.07	114.4	108.14	105.91	86.9	76.31	112.22	104.32	78.74	99.9
ENSG00000011258.16_MBTD1	10.58	9.61	6.29	6.07	12.75	12.52	12.34	12.21	8.64	7.5	7.7	12.32	6.29	11.42	12.91
ENSG00000011260.14_UTP18	27.43	28.23	18.72	17.66	20.01	23.16	22.45	20.11	24.02	22.47	7.04	23	23.58	26.62	20.8
ENSG00000011275.18_RNF216	18.17	19.18	11.7	10.03	17.18	13.97	18.29	18.26	17.4	16.79	18.02	16.01	17.38	16.57	18.94
ENSG00000011295.16_TTC19	28.09	25.23	19.72	22.44	26.76	26.84	29.83	27.46	20.11	16.2	24.57	31.1	30.73	21.76	23.41
ENSG00000011304.20_PTBP1	217.5	235.87	220.2	226.1	205.38	194.7	204.21	202.25	219.29	210.29	194.58	232.02	205.47	266.68	231.04
ENSG00000011332.19_DPF1	0.68	1.34	0.55	0.93	0.44	0.3	0.47	0.24	0.31	1	1.73	0.4	0.75	0.77	1.12
ENSG00000011347.10_SYT7	1.23	1.11	0.85	0.55	1.03	0.69	0.86	1.11	0.33	0.26	0.25	1.1	1.05	0.66	0.29
ENSG00000011376.12_LARS2	8.99	11.91	7.57	9.26	7.4	8.04	8.4	8.73	11.59	10.07	10.18	8.26	11.55	9.39	10.85
ENSG00000011405.13_PIK3C2A	51.9	48.8	46.25	48.7	44.87	29.81	43.26	40.41	41.78	30.6	51.31	39.14	36.17	41.55	40.13
ENSG00000011422.12_PLAUR	35	35.66	27.36	21.97	23.29	22.58	23.36	23.08	35.13	47.44	90.06	30.51	57.1	28.86	58.04
ENSG00000011426.11_ANLN	24.87	36.78	23.19	20.29	16.52	13.71	14.86	20.13	15.28	17.14	5.58	16.24	14.29	28.33	3.27
ENSG00000011451.20_WIZ	36.14	40.66	47.38	46.41	43.19	34.71	45.87	44.76	46.11	39.9	43.19	43.27	40.58	41.05	51.93
ENSG00000011454.17_RABGAP1	29.03	22.56	22.8	18.29	32.74	22.4	31.6	24.28	25.84	20.45	20.88	20.61	18.58	14.7	24.55
ENSG00000011465.17_DCN	0.57	0.51	1.04	1.29	0.83	0.66	0.53	5.89	0.58	1	0.34	0.18	1.22	0.32	1.08
ENSG00000011478.12_QPCTL	9.95	9.05	10.13	8.08	6.83	7.77	8.66	8.39	9.91	12.02	12.59	8.1	7.32	8.05	5.75
ENSG00000011485.15_PPP5C	79.77	87.67	71.49	73.98	68.69	60.83	54.99	60.17	62.87	58.73	46.45	70.7	64.46	74.86	54.26
ENSG00000011523.14_CEP68	24.12	21.99	28.14	27.92	30.28	24.62	33.37	32.46	26.31	19.7	12.43	24.92	18.86	19.34	34.33
ENSG00000011566.15_MAP4K3	19.88	14.53	15.72	13.53	22.5	15.86	21.49	38.35	17.39	16.09	16.74	16.55	13.11	21.37	17
ENSG00000011590.14_ZBTB32	0	0	0	0	0	0	0.04	0	0	0	0.07	0.04	0	0	0
ENSG00000011600.12_TYROBP	0	0	0	0	0	0	0	0	0	0	0	0	0	0	0
ENSG00000011638.10_TMEM159	18.18	21.68	23.65	24.73	25.84	25.06	18.6	21.3	25.58	25.05	33.94	21.94	22.78	13.34	12.78
ENSG00000011677.13_GABRA3	0	0	0	0	0	0	0	0	0	0	0	0	0	0	0
ENSG00000012048.23_BRCA1	6.22	7.29	5.26	6.16	5.43	3.71	5.38	6.87	3.14	4	4.02	4.06	4.92	8.12	2.09
ENSG00000012061.15_ERCC1	64.89	69.64	63.36	65.56	53.78	62.24	57.59	56.72	58.99	65.16	89.7	66.53	69.77	55.21	81.94
ENSG00000012124.17_CD22	1.22	0.23	0.4	0.89	0.48	0.79	0.52	0.55	0.3	0.59	0.09	0.6	0.33	0.33	0.1
ENSG00000012171.20_SEMA3B	1.47	1.1	0.81	1.01	1.66	1.64	1.42	1.52	1.32	1.28	4.75	1.2	1.43	1.15	1.78
ENSG00000012174.12_MBTPS2	9.7	11	9.13	9.55	9.97	7.91	3.1	3.82	8.79	8.84	11.21	9.49	7.86	9.79	11.67
ENSG00000012211.13_PRICKLE3	9.37	7.97	12.53	11.46	7.42	6.52	8.96	7.36	7.13	6.8	10.72	9.58	8.39	6.52	6.73
ENSG00000012223.13_LTF	0	0.03	0	0	0	0	0.03	0	0	0	0	0.02	0.13	0	0
ENSG00000012232.9_EXTL3	14.92	15.66	15.9	13.31	20.65	14.53	21.63	23.66	21.19	22.25	20.03	22.05	20.42	22.75	26.87
ENSG00000012504.15_NR1H4	0	0	0	0	0	0	0	0	0	0	0	0	0	0	0
ENSG00000012660.14_ELOVL5	125.18	116.65	154.33	145.03	140.94	121.81	146.39	131	136.14	117.51	105.18	113.29	115.02	126.82	105.98
ENSG00000012779.11_ALOX5	0.11	0.57	0	0	0.37	0.14	0	0.08	0.05	0.31	0.31	0.16	0.12	0	0.35
ENSG00000012817.15_KDM5D	20.08	19.21	22.99	23.37	20.78	16.42	18.51	19.81	24.76	17.99	22.3	20.82	23.31	21.71	19.35
ENSG00000012822.16_CALCOCO1	115.16	98.83	111.6	107.2	133.11	88.75	102.91	114.27	111.39	92.06	74.95	96.69	108.23	78.86	104.25
ENSG00000012963.15_UBR7	16.07	16.56	8.13	9.16	12.61	12.84	11.73	10.11	12.29	13.45	13.97	11.36	13.08	10.22	12.88
ENSG00000012983.11_MAP4K5	49.33	50.59	52.75	48.4	55.13	40.1	37.26	40.85	57.64	48.9	50.95	49.59	36.96	42.08	60.88
ENSG00000013016.16_EHD3	33.73	9.39	57.69	14.17	68.11	13.11	32.55	10.18	19.75	8.25	5.86	6.86	8.48	16.21	5.62
ENSG00000013275.8_PSMC4	66.05	62.85	42.27	44.57	40.51	42.21	39.73	42.18	56.94	64.58	55.78	53.57	51.41	55.99	63.44
ENSG00000013288.9_MAN2B2	14.51	14.27	15.41	15.53	13.31	11.47	16.6	15.55	18.41	14.38	7.03	18.45	10.21	13.35	24.18
ENSG00000013293.6_SLC7A14	0.01	0.05	0.03	0.07	0.05	0.12	0.02	0.04	0.02	0.02	0.02	0.07	0.05	0.05	0.13
ENSG00000013297.11_CLDN11	120.15	217.16	106.07	146.16	77.26	130.98	51.84	93.13	90.66	167.54	216.58	188.8	155.72	169.48	264.03
ENSG00000013306.16_SLC25A39	100.55	105.83	93.4	93.11	89.24	89.95	87.36	85.64	94.7	94.92	101.11	113.28	100.63	84.27	111.85
ENSG00000013364.19_MVP	99.62	100.49	167.78	180.09	91.78	87.68	92.43	79.37	110.97	112.04	122.2	89.61	144.8	84.49	90.93
ENSG00000013374.16_NUB1	37.84	43.06	26.54	29.88	35.41	29.71	30.2	34.3	37.82	31.81	29.15	33.79	30.23	34.67	31.74
ENSG00000013375.16_PGM3	26.6	34.59	13.96	17.16	21.23	20.26	23.8	23.76	26.2	32.59	31.74	25	14.9	28.63	27.72
ENSG00000013392.8_RWDD2A	5.92	4.83	6.15	5.74	5.18	5.78	5.93	5.76	5.22	4.66	4.38	4.98	3.46	4.18	7.36
ENSG00000013441.16_CLK1	163.1	99.97	101.64	65.67	125.84	100.58	101.07	77.69	135.1	79.92	62.21	102.06	84.83	84.3	72.75
ENSG00000013503.10_POLR3B	4.69	5.32	5.82	5.43	4.53	4.11	4.6	4.15	6	6.14	3.06	4.47	5.74	5.37	5.04
ENSG00000013523.10_ANGEL1	20.41	17.51	19.17	17.09	18.15	13.08	17.03	15.31	15.72	11.99	11.65	19.91	18.74	16.31	18.96
ENSG00000013561.18_RNF14	39.63	35.91	35.47	32.26	42.86	37.64	35.29	37.43	38.67	34.39	45.33	31.34	15.14	41.57	44.62
ENSG00000013563.14_DNASE1L1	34.16	39.44	72.27	72.71	38.31	41.25	44.19	45.38	47.11	49.27	68.48	35.13	78.38	29.23	44.35
ENSG00000013573.17_DDX11	19.91	22.2	21.81	20.72	19.6	18.14	22.9	21.22	20.44	17.73	14.4	21.17	26.71	22.8	15.61
ENSG00000013583.10_HEBP1	68.69	67.02	40.9	40.3	61.41	69.84	64.26	64.79	56.94	53.19	54.5	68.08	50.11	64.44	63.25
ENSG00000013588.8_GPRC5A	4.71	11.42	1.56	2.08	1.88	3.72	2.38	3.54	2.6	3.5	9.48	5.17	17.69	3.59	3.76
ENSG00000013619.14_MAMLD1	2.54	2.31	2.79	2.59	2.53	2.8	2.32	3.26	2.87	2.03	1.61	3.41	2.44	1.9	2.57
ENSG00000013725.14_CD6	0.44	0.56	0.13	0.06	0.42	0.39	0.28	0.14	0.16	0.11	0.09	0.46	0.28	0.6	0.06
ENSG00000013810.19_TACC3	52.05	70.19	59.64	60.66	45.39	48.63	46.88	61.22	30.37	36.54	32.03	42.96	37.81	71.7	17.44
ENSG00000014123.10_UFL1	15.39	16.12	12.19	13.82	13.43	10.68	11.05	10.95	14.68	12.23	14.06	13.28	12.93	15.18	13.44
ENSG00000014138.9_POLA2	9.14	11.09	5.08	4.41	8.9	6.57	6.2	7.52	5.85	6.73	6.45	3.87	8.35	9.48	4.47
ENSG00000014164.7_ZC3H3	12.37	12.8	15.6	15.49	16.27	12.09	13.85	13.55	14.06	12.06	16.13	13.23	14.23	13.63	14.2
ENSG00000014216.15_CAPN1	108.91	111.78	139.13	141.34	134.64	115.79	107.37	98.28	114.4	118.87	97.06	102.5	133.65	110.81	130.87
ENSG00000014257.16_ACPP	0	0	0	0	0	0	0.02	0	0	0	0	0	0	0	0
ENSG00000014641.20_MDH1	128.48	138.46	107.11	102.4	98.2	99.16	102.51	96.7	113.49	117.43	71.05	122.69	110.66	116.01	64.02
ENSG00000014824.14_SLC30A9	25.82	23.63	24.58	20.37	26.85	26.74	22.82	22.31	23.74	25.25	27.76	21.27	24.68	24.46	27.04
ENSG00000014914.21_MTMR11	7.18	7.62	19.38	18.75	6.66	7.34	6.76	8.6	8.93	11.99	9.92	7.76	19.29	6.76	4.78
ENSG00000014919.12_COX15	19.46	23.72	20.77	20.11	21.62	19.65	21.49	22.13	22.06	17.88	21.31	23.7	27.09	23.61	18.19
ENSG00000015133.19_CCDC88C	21.08	21.78	24.1	20.1	29.88	23.59	32.56	34.72	19.42	14.87	20.86	27.54	25.02	23.39	27.86
ENSG00000015153.14_YAF2	15.76	12.37	13.45	12.71	12.13	12.55	16.39	16.32	12.63	10.97	12.21	10.66	10.33	19.11	10.85
ENSG00000015171.19_ZMYND11	35.63	35.82	28.99	31.29	34.02	31.66	31.53	29.37	39.8	33.77	37.02	30.8	32.53	37.66	37.36
ENSG00000015285.11_WAS	0.18	0.21	0.03	0.11	0.16	0.17	0	0	0.28	0.3	0.98	0.07	1.04	0.32	0.04
ENSG00000015413.9_DPEP1	0.19	0.6	0.18	0.22	0.21	0.28	0.62	0.24	0.59	0	0	2.66	0.16	0.06	0.04
ENSG00000015475.18_BID	35.49	34.51	38.87	38.84	39.75	40.99	36.31	47.12	36.74	43.57	28.31	43.86	39.21	40.18	41.18
ENSG00000015479.19_MATR3	175.24	189.01	150.12	141.43	192.24	182.68	198.52	182.23	177.11	165.85	138.26	155.74	162.84	166.52	159.87
ENSG00000015520.14_NPC1L1	0	0	0	0	0	0	0	0	0	0	0	0	0	0	0.01
ENSG00000015532.10_XYLT2	15.37	15.95	17.5	21.7	16.99	13.12	20.83	19.55	15.87	15.13	18.28	20.35	20.28	17.56	21.34
ENSG00000015568.13_RGPD5	9.46	7.55	3.18	7.07	9.59	6.89	6.39	8.55	10.83	7.8	10.61	9.76	4.19	8.99	12
ENSG00000015592.16_STMN4	0.13	0	0.04	0	0.06	0	0	0	0	0	0	0	0	0	0
ENSG00000015676.18_NUDCD3	42.31	44.93	59.33	54.02	44.96	42.06	42.9	47.67	42.58	36.58	38.31	48.63	37.98	41.13	55.92
ENSG00000016082.15_ISL1	0.21	0.09	0.26	0.28	0.23	0.39	0.05	0.37	0.23	0.27	0	0.1	0.32	0.15	0.19
ENSG00000016391.11_CHDH	0.16	0.02	0.29	0.02	0.06	0.02	0.02	0.03	0.02	0	0	0.01	0.15	0.04	0.17
ENSG00000016402.13_IL20RA	0.06	0.02	0.03	0	0	0	0	0	0.03	0	0	0	0	0	0
ENSG00000016490.16_CLCA1	0	0	0	0	0	0	0	0	0	0	0	0	0	0	0
ENSG00000016602.9_CLCA4	0	0	0	0	0	0	0	0	0	0	0	0	0	0	0
ENSG00000016864.18_GLT8D1	55.3	54.89	23.12	19.67	55.92	53.16	60.44	56.86	58.17	60.89	94.02	52.64	55.88	58.1	66.3
ENSG00000017260.19_ATP2C1	39.86	41.22	44.37	45.25	46.08	41.85	47.21	44.93	42.67	45.7	67.66	49.56	31.62	42.65	61.73
ENSG00000017427.16_IGF1	0.02	0	0.24	0.01	0.03	0	0	0	0.33	0.11	0	0.01	0.01	0.01	0.66
ENSG00000017483.15_SLC38A5	12.96	17.92	24.83	30.59	8.87	9.55	11.4	9.86	17.76	24.28	35.64	13.41	22.05	20.77	12.66
ENSG00000017797.13_RALBP1	44.44	50.1	54.1	56.14	68.65	58.94	68.68	69.82	47.14	50	45.5	43.23	43.29	53.33	67.64
ENSG00000018189.13_RUFY3	29.43	28.11	22.73	24.08	27.2	24.57	26.94	31.14	31.37	22.83	30.96	33.31	25.24	24.65	34.43
ENSG00000018236.15_CNTN1	0.02	0	0.01	0	0.03	0.05	0	0	0	0.1	0	0	0.01	0.12	0.02
ENSG00000018280.17_SLC11A1	0.33	0	0.17	0.14	0.01	0.06	0.05	0.08	0.05	0.04	0.1	0.57	0.01	0.03	0.03
ENSG00000018408.14_WWTR1	158.53	150.39	140.51	142.82	169.65	139.69	115.51	108.22	145.08	126.54	114.61	136.7	152.11	189.35	218.52
ENSG00000018510.16_AGPS	19.92	25.11	18.79	19.85	21.69	19.7	18.55	20.34	22.32	27.49	31.9	21.24	18.67	27.01	31.57
ENSG00000018607.6_ZNF806	0	0	0	0	0	0	0	0	0	0	0	0	0	0	0
ENSG00000018610.14_CXorf56	22.86	21.99	17.97	18.15	17.76	18.41	19.22	17.81	18.8	15.89	16.53	20.75	17.37	6.75	15.4
ENSG00000018625.15_ATP1A2	0	0	0	0	0	0	0	0	0	0	0	0	0	0	0
ENSG00000018699.13_TTC27	9.79	11.42	7.77	8.13	7.87	9.05	7.89	7.88	8.45	10.55	5.9	8.72	9.54	9.58	8.76
ENSG00000018869.16_ZNF582	2.15	2.1	3.41	2.07	1.16	2.65	3.5	2.7	3.24	1.95	3.18	2.05	1.34	1.91	4.43
ENSG00000019102.12_VSIG2	2.38	1.35	1.92	1.54	1.36	1.68	2.14	0.65	1.92	2.32	0.59	4.49	1.92	1.9	0.57
ENSG00000019144.19_PHLDB1	60.42	56.19	177.54	183.01	77.04	60.82	80.47	81.39	88.45	90.37	120.45	70.75	89.13	89.25	98.03
ENSG00000019169.10_MARCO	0	0	0	0	0	0	0	0	0	0	0	0	0	0	0
ENSG00000019186.10_CYP24A1	0	0	0	0	0	0	0	0	0	0	0	0	0	0	0
ENSG00000019485.13_PRDM11	9.28	8.67	7.2	8.33	10.03	6.92	9.85	9.78	7.99	6	11.34	8.18	7.19	8.21	8.23
ENSG00000019505.8_SYT13	0	0	0	0	0	0	0	0	0	0	0	0	0.03	0	0.02
ENSG00000019549.13_SNAI2	1.33	0.55	6.3	5.01	1.75	1.54	1.57	1.72	1.94	1.23	0.11	0.47	2.31	0.53	1.1
ENSG00000019582.15_CD74	4.68	4.75	4.65	1.88	2.45	2.91	3.39	1.81	5.93	3.26	3.64	3.08	13.6	1.94	1.14
ENSG00000019991.18_HGF	0.43	0.47	0.39	1.03	0.53	0.39	0.16	0.45	1.01	1.58	0.67	0.17	0.71	0.33	0.6
ENSG00000019995.6_ZRANB1	9.44	9.14	8.4	8.47	10.25	9.62	10.52	10.78	9.38	7.43	11.36	8.58	8.18	8.91	12.1
ENSG00000020129.16_NCDN	10.26	12.18	11.32	11.14	10.8	9.02	8.2	8.88	9.86	9.89	10.31	12.24	12.25	9.32	9.8
ENSG00000020181.18_ADGRA2	67.21	55.92	46.19	37.85	71.02	57.9	76.99	71.9	92.78	67.7	26.11	65.47	58.9	48.81	86.66
ENSG00000020219.9_CCT8L1P	0	0	0.03	0	0	0	0	0	0	0	0	0	0	0	0
ENSG00000020256.20_ZFP64	13.88	15.5	20.07	22.2	11.72	9.83	15.82	15.18	17.65	18.34	29.17	17.22	14.38	14.09	16.03
ENSG00000020426.11_MNAT1	43.98	43.76	25.87	28.68	32	36.22	38.86	31.53	24.98	28.5	28.49	33.79	41.71	43.29	38.22
ENSG00000020577.14_SAMD4A	29.33	36.15	21.81	26.64	23.73	21.69	27.31	28.65	34.92	34.1	73.37	66.63	41.01	47.81	66.62
ENSG00000020633.18_RUNX3	0	0.03	0	0	0	0	0	0	0	0.01	0	0	0	0	0
ENSG00000020922.12_MRE11	8.36	8.87	6.65	6.65	6.99	6.06	7.58	7.86	6.63	6.38	4	5.44	8.22	8.35	6.74
ENSG00000021300.14_PLEKHB1	4.07	1.5	1.07	1.59	1.84	1.18	1.96	4.7	2.42	0.93	1.01	2.65	3.98	0.43	3.49
ENSG00000021355.13_SERPINB1	22.59	28.18	26.83	28.19	21.28	21.2	14.48	13.52	19.65	17.58	18.05	32.12	41.21	13.9	7.67
ENSG00000021461.16_CYP3A43	0	0	0.03	0	0	0	0.14	0.1	0	0	0	0	0	0	0
ENSG00000021488.13_SLC7A9	0.23	0.17	0	0.04	0.07	0	0	0.06	0	0	0	0	0.03	0	0.04
ENSG00000021574.12_SPAST	10.01	11.25	7.54	6.51	11.93	11	10.4	10.35	12.21	13.1	12.37	11.97	11.47	11.95	15.15
ENSG00000021645.19_NRXN3	0.5	0.51	1.34	1.81	0.13	0.37	0.26	0.27	0.54	0.75	4.11	0.68	2.45	0.4	1.18
ENSG00000021762.20_OSBPL5	15.64	20.73	17.46	17.18	15.92	15.75	17.03	18.38	21.78	19.52	17.25	18.15	18.34	18.26	17.24
ENSG00000021776.11_AQR	13.87	17.55	11.78	10.78	15.25	14	15.17	13	13.36	14.49	22.97	13.52	12.1	15.59	15.61
ENSG00000021826.17_CPS1	0.33	0.35	0.63	0.56	0.56	0.19	0.21	0.22	0.55	0.24	0.42	0.95	0.41	0.65	0.4
ENSG00000021852.13_C8B	0	0	0	0	0	0	0	0	0	0	0	0	0	0	0
ENSG00000022267.19_FHL1	26.08	25.91	25.44	28.9	34.81	31.34	30.21	28.74	40.16	42.7	42.79	31.76	24.4	31.46	32.23
ENSG00000022277.12_RTF2	75.46	77.9	46.98	45.08	63.88	74.57	64.45	61.34	63.51	62.71	52.27	63.79	65.7	69.27	60
ENSG00000022355.18_GABRA1	0	0	0	0	0	0	0	0	0	0	0	0	0	0	0
ENSG00000022556.16_NLRP2	8.9	10.83	14.9	16.93	8.43	7.73	8.15	8.81	7.68	8.89	9.69	12.33	9.52	8.3	10.19
ENSG00000022567.9_SLC45A4	4.92	3.49	9.71	8.14	5.92	1.67	10.63	8.58	1.96	2.08	2.3	4.47	1.51	2.87	5.4
ENSG00000022840.16_RNF10	124.87	130.94	102.11	83.71	99.91	94.08	86.57	92.97	105.17	107.38	103.04	98.93	120.41	97.12	112.36
ENSG00000022976.15_ZNF839	11.74	10.44	13.49	14	12.36	12.96	16.27	17.9	12.93	10.77	11.29	12.87	9.3	9.98	20.5
ENSG00000023041.11_ZDHHC6	50.03	43.91	39.76	31.7	46.52	42.35	42.6	37.72	41.29	38.02	24.75	39.02	37.24	38.24	38.29
ENSG00000023171.18_GRAMD1B	7.35	7.36	5.41	6.99	7.4	6.83	8.24	8.18	8.17	6.2	4.6	9.04	9.86	7.08	9.16
ENSG00000023191.17_RNH1	98.49	100.66	104.03	93.55	88.09	87.43	90.86	85.68	117.04	119.75	132.42	111.02	90.64	92.67	93.04
ENSG00000023228.14_NDUFS1	43.01	44.58	27.96	30.48	35.28	31.64	28.18	35.71	34.59	40.5	35.32	43.53	31.46	42.29	34.68
ENSG00000023287.13_RB1CC1	18.35	16.68	14.27	13.36	20.6	17.9	15.47	18.23	17.57	15.11	24.83	15.57	13.88	17.84	21.41
ENSG00000023318.8_ERP44	20.87	20.53	13.8	14.23	14.57	14.76	13.92	14.35	17.79	17.73	18.8	18.57	15.14	18.21	19.26
ENSG00000023330.15_ALAS1	31.69	28.65	27.98	24.89	29.77	22.31	33.6	23.47	29.49	26.75	34.95	35.04	33.91	28.47	24.43
ENSG00000023445.15_BIRC3	0.71	1.54	1.15	1.52	0.93	1.21	0.95	1.12	1.19	1.51	3.02	3.05	2.13	2.19	2.26
ENSG00000023516.9_AKAP11	8.92	9.03	11.12	12.83	9.3	7.36	8.31	8.54	9.63	8.16	8.34	9.26	8.37	7.99	8.92
ENSG00000023572.9_GLRX2	20.86	19.52	11.4	8.72	12.82	10.2	11.83	13.46	18.03	19.44	19.35	17.66	20.05	17.18	13.95
ENSG00000023608.5_SNAPC1	10.59	12.51	5.69	6.62	7.48	9.45	6.88	6.42	7.49	7.66	17.5	8.56	9.15	10.37	17.35
ENSG00000023697.13_DERA	35.16	39.02	18.33	18.85	29.79	28.96	26.36	26.64	27.86	28.21	30.18	29.24	24.04	45.24	26.93
ENSG00000023734.11_STRAP	105.85	110.17	55.49	53.88	86.61	90.72	66.78	68.43	88.51	91.36	86.83	97.7	97.7	117.95	83.62
ENSG00000023839.12_ABCC2	0.85	1.71	0.95	0.79	1.07	1.21	2.05	1.57	1.44	1.63	0.82	0.82	1.51	1.12	2.2
ENSG00000023892.11_DEF6	1.42	0.84	1.19	0.65	1.66	1.23	1.17	0.83	1.38	0.98	1.85	1.45	0.98	0.48	0.82
ENSG00000023902.14_PLEKHO1	74.39	61.49	145.57	110.76	145.5	125.38	148.76	126.67	118.61	106.56	132.37	140.32	72.68	113.59	184.8
ENSG00000023909.10_GCLM	13.72	17.34	5.32	5.44	8.92	10	8.07	9.58	13.41	12.29	29.42	12.04	8.36	16.14	10.5
ENSG00000024048.10_UBR2	8.94	9.04	7.91	8.7	8.88	7.59	9.26	9.19	9.05	8.21	7.83	8.78	8.36	8.33	10.37
ENSG00000024422.12_EHD2	151.09	167.49	242	251.57	224.88	175.51	211.72	215.78	182.32	180.7	162.81	165.95	193.86	139.48	147.6
ENSG00000024526.17_DEPDC1	6.72	10.71	8.11	9.72	4.86	4.88	5.67	8.5	5.04	5.27	4.6	6.3	6.27	14.72	0.5
ENSG00000024862.17_CCDC28A	18.99	20.7	11.77	9.1	16.37	17.51	10.48	12.05	13.75	11.68	16.63	18.18	6.16	14.28	9.04
ENSG00000025039.15_RRAGD	0.92	0.55	2.52	1.04	1.45	0.62	0.36	0.79	1.84	0.6	0.45	0.58	0.27	0.57	0.16
ENSG00000025156.13_HSF2	9.07	7.96	8.08	8.28	7.06	9.02	8.8	9.24	9.6	7.04	8.27	6.9	9.87	7.06	7.28
ENSG00000025293.17_PHF20	21.39	24.43	25.64	23.42	25.6	22.19	24.03	26.41	20.31	18.57	30.09	23.79	29.23	27.18	27.36
ENSG00000025423.11_HSD17B6	0.14	0.19	0	0.04	0.11	0	0.04	0.1	0.11	0.12	0.09	0.08	0.11	0.04	0.09
ENSG00000025434.19_NR1H3	22.94	15.91	9.75	10.85	8.43	8.5	11.27	9.19	10.6	9.9	13.47	13.41	19.04	8.94	10.86
ENSG00000025708.14_TYMP	2.76	2.34	5.94	6.91	3.3	3.64	4.05	2.77	2.94	3.8	16.06	8.87	4.34	5.21	2.48
ENSG00000025770.19_NCAPH2	15.33	17.45	14.19	12.99	12.88	13.89	13.21	15.54	13.99	17.47	15.53	11.39	20	16.83	12.62
ENSG00000025772.8_TOMM34	42.56	44.65	18.26	17.45	34.98	29.05	26.82	25.01	37.94	39.87	26.54	25.71	42.89	38	25.87
ENSG00000025796.14_SEC63	41.33	41.6	32.76	35.62	40.87	51.48	40.9	38.59	39.42	40.74	35.4	39.11	30.88	40.15	40.69
ENSG00000025800.14_KPNA6	17.69	19.2	19.73	21.4	19.48	15.73	20.08	19.33	17.65	18.03	22.51	18.74	20.01	20.67	21.72
ENSG00000026025.16_VIM	4669.49	5011.45	5203.18	5438.59	5510.25	5601.38	5678.98	5645.63	5235.01	5216.16	5275.72	5534.63	6144.96	2777.8	3353.37
ENSG00000026036.22_RTEL1-TNFRSF6B	5.65	5.48	6.73	6.4	5.1	4.73	5.15	6.06	6.23	6.01	4.15	6.85	6.84	5.19	6.33
ENSG00000026103.22_FAS	4.87	4.14	7.67	8.24	7.9	6.96	5.4	4.38	7.39	8.44	19.86	8.6	10.43	3.49	30.2
ENSG00000026297.15_RNASET2	9.7	8.12	11.4	12.76	7.8	9.76	8.19	6.85	13.06	13.93	9.22	18.25	7.87	9.45	14.59
ENSG00000026508.19_CD44	13.79	20.7	31.36	45.63	19.64	14.66	11.16	14.98	16.05	28.5	102.92	11.24	27.76	16.74	35.15
ENSG00000026559.14_KCNG1	0.78	0.91	1.31	0.81	1.6	0.83	0.8	1.63	1.21	2.32	3.4	0.55	1.3	0.88	2.22
ENSG00000026652.15_AGPAT4	7.85	8.45	8.91	9.27	9.07	6.58	6.92	6.33	9	9.4	6.4	8.94	5.78	6.87	6.49
ENSG00000026751.17_SLAMF7	0	0	0	0	0	0	0	0	0	0	0	0	0	0	0
ENSG00000026950.17_BTN3A1	15	13.89	17.99	19.82	13.09	12.56	16.27	20.9	16.23	15.37	19.49	21.09	20.33	18.66	12.77
ENSG00000027001.10_MIPEP	8.85	8.51	4.3	4.32	6.11	5.34	4.42	6.77	6.66	8.96	5.41	7.89	7.28	6.17	6.05
ENSG00000027075.15_PRKCH	62.14	58.29	58.84	58.75	77.78	64.33	73.58	63.57	70.83	64.09	66.29	65.46	69.32	69.19	74.32
ENSG00000027644.5_INSRR	0	0	0	0	0	0	0	0	0	0	0	0	0	0	0
ENSG00000027697.14_IFNGR1	55.22	44.76	74.74	60.93	88.48	66.67	75.56	62.68	68.34	54.82	79.95	52.08	37.78	63.89	71.71
ENSG00000027847.14_B4GALT7	32.09	32.83	20.19	20.96	23.94	22.53	23.56	23.85	29.44	26.95	41.04	33.19	28.37	28.64	35.26
ENSG00000027869.11_SH2D2A	1.41	1.54	0.56	0.54	0	0.21	0.25	0.5	0.28	0.87	2.68	1.37	1.39	2.34	1.05
ENSG00000028116.17_VRK2	20.21	25.91	15.53	15.89	20.79	19.68	18.37	21.28	19.1	21.62	22.8	19.67	22.59	20.68	28.36
ENSG00000028137.19_TNFRSF1B	74.37	77.03	50.82	42.31	71.04	57.46	68.28	64.6	33.16	24.56	26.97	67.57	44.4	63.51	48.54
ENSG00000028203.18_VEZT	65.04	61.86	53.35	52.9	69.23	65.5	66.55	59.84	76.4	65.4	78.18	59.86	28.34	64.63	68.26
ENSG00000028277.21_POU2F2	3.57	1.81	4.08	3.45	3.03	1.47	1.94	2.32	2.38	2.01	3.6	6.33	3.91	2.42	4.01
ENSG00000028310.18_BRD9	38.55	33.89	35.33	32.56	36.73	33.34	33.82	32.88	32.53	32.23	37.08	34.11	36.95	37.64	35.36
ENSG00000028528.15_SNX1	51.75	53.09	38	41.03	50.01	56.4	47.2	50.3	58.24	49.64	46.04	49.64	45.91	43.59	63.99
ENSG00000028839.10_TBPL1	30.64	30.03	33.36	31.21	35.74	38.63	37.74	32.96	30.97	39.01	42.85	30.59	28.85	26.95	46.33
ENSG00000029153.14_ARNTL2	14.3	17.19	6.16	6.35	12.09	12.73	15.55	17.83	11.41	14.35	14.09	14.09	15.38	16.04	22.66
ENSG00000029363.17_BCLAF1	69.46	68.37	46.61	50.98	72.35	70.62	52.33	61.22	63.28	64.82	12.18	60.64	59.54	62.94	61.59
ENSG00000029364.12_SLC39A9	21.12	19.49	17.44	20.35	23.25	18.69	18.97	20.39	18.74	19	24.37	20.65	12.8	19.17	17.06
ENSG00000029534.20_ANK1	0.53	0.42	0.63	0.58	0.88	0.5	0.54	0.78	0.38	0.36	0.62	0.56	2.1	0.47	0.7
ENSG00000029559.7_IBSP	0	0	0	0	0.03	0	0	0	0	0	0	0	0	0	0
ENSG00000029639.11_TFB1M	7.04	6.41	10.4	11.4	8.21	8.7	9.13	7.43	8.36	8.14	16.81	6.64	12.3	9.71	9.74
ENSG00000029725.17_RABEP1	29.35	28.57	25.57	22.1	39.93	27.53	31.43	24.45	30.32	26.43	31.23	22.53	26.26	32.52	32.95
ENSG00000029993.15_HMGB3	77.24	100.36	51.96	46.68	61.13	80.09	64.81	78.41	61.63	62.98	35.7	64.69	43.66	95.61	65.98
ENSG00000030066.13_NUP160	14.66	15.11	11.85	13.15	13.47	13.29	14.65	14.23	14.42	11.93	14.99	10.38	13.92	14.33	12.59
ENSG00000030110.13_BAK1	28.51	28.26	19.8	17.8	21.75	19.07	21.38	21.32	23.29	23.74	26.86	25.35	34.44	19.74	23.71
ENSG00000030304.14_MUSK	0	0	0	0.01	0	0	0	0	0.01	0	0	0	0	0	0.01
ENSG00000030419.16_IKZF2	0.25	0.26	0.12	0.13	0.23	0.14	0.25	0.16	0.56	0.33	0.15	0.35	0.33	0.13	0.31
ENSG00000030582.18_GRN	469.67	403.91	410.38	395.23	517.23	415.16	553.7	459.49	565.67	441.29	446.51	448.26	439.48	331.41	523.25
ENSG00000031003.10_FAM13B	14.65	11.8	14.28	14.52	13.86	12.5	12.49	13.02	16.01	17.01	20.42	18.07	14.28	13.49	15.7
ENSG00000031081.11_ARHGAP31	24.17	21.01	41.15	39.86	40.36	23.17	33.04	28.5	27.82	22.56	17.46	23.08	22.58	24.25	30.39
ENSG00000031691.7_CENPQ	5.15	6.47	3.93	1.77	4.57	3.41	3.93	5.58	3.66	3.33	4	3.36	6.21	6.53	3.2
ENSG00000031698.13_SARS1	99.43	104.05	102.57	108.75	102.13	97.77	105.86	103.65	124.85	140.21	191.68	92.5	124.28	105.67	112.23
ENSG00000031823.14_RANBP3	51.39	56.2	44.37	39.99	46.8	44.16	47.52	42.06	48.03	41.87	44.14	40.15	41.73	48.02	44.77
ENSG00000032219.19_ARID4A	16.48	13.63	11.3	9.49	16.8	12.93	14.47	11.32	13.18	8.1	13.26	12.01	7.93	13.9	12.38
ENSG00000032389.12_EIPR1	18.95	23.25	17.21	18.13	21.16	21.55	16.95	16.98	18.67	17.43	18.44	17.89	17.36	20.51	22.46
ENSG00000032444.16_PNPLA6	101.06	107.22	115.31	116.53	108.25	110.18	95.18	90.52	112.47	117.6	113.57	137.62	119.92	113.43	112.55
ENSG00000032742.17_IFT88	7.82	8.98	4.18	6.43	7.31	7.44	4.44	5.51	8.08	6.46	2.75	8.35	7.7	6.88	8.63
ENSG00000033011.12_ALG1	19.65	20.48	21.72	19.14	14.85	14.52	17.73	15.85	16.7	17.86	21.69	16.91	14.73	17.95	20.58
ENSG00000033030.15_ZCCHC8	15.96	14.96	15.38	14.26	13.67	13.96	18.96	16.59	15.55	14.48	15.01	13.47	13.84	16.45	15.39
ENSG00000033050.9_ABCF2	26.73	20.78	18.69	15.08	16.48	15.7	15.62	15	17.71	19.52	18.03	20.12	16.55	19.99	20.23
ENSG00000033100.16_CHPF2	57.85	57.55	40.35	36.25	51.01	43.68	51.8	44.62	64.37	59.76	45.47	61.87	42.1	56.18	68.57
ENSG00000033122.20_LRRC7	0.05	0.17	0.02	0.11	0.06	0.05	0.05	0.02	0.07	0.05	0	0.12	0.09	0.07	0.06
ENSG00000033170.17_FUT8	12.74	17.81	15.69	16.41	10.66	12.2	14	16.31	10.58	13.8	16.2	10.87	11.3	16.71	15.69
ENSG00000033178.13_UBA6	18.57	25.42	24.16	16.13	19.65	16.82	27.22	24.58	27.51	22.72	24.29	27.79	19.4	20.57	22.87
ENSG00000033327.13_GAB2	15.29	14.18	18.48	18.73	19.08	15.03	15.31	16	17.15	16.5	23.99	15.46	14.62	19.86	18.37
ENSG00000033627.16_ATP6V0A1	25.96	26.31	18.35	17.27	22.83	18.26	17.54	20.14	21.4	16.06	15.52	23	23.35	22.47	18.64
ENSG00000033800.13_PIAS1	10.36	10.18	9.26	9.47	10.65	6.69	9.1	11.94	10.88	9.49	7.15	8.67	8.86	8.06	10.81
ENSG00000033867.16_SLC4A7	14.94	17.81	10.02	14.49	12.35	12.57	7.76	8.32	18.14	19.54	21.16	21.1	8.57	17.08	20.23
ENSG00000034053.14_APBA2	8.98	9.98	20.47	22.21	12.02	9.55	10.8	11.28	10.78	12.48	12.21	12.78	11.8	12.79	18.02
ENSG00000034152.19_MAP2K3	24.41	23.41	21.57	17.46	18.41	16.51	20.75	16.06	21.01	19.03	29.86	24.52	27.5	23.37	24.27
ENSG00000034239.11_EFCAB1	0	0	0	0	0	0	0	0	0	0	0	0	0	0.03	0
ENSG00000034510.6_TMSB10	9204.7	8976.25	11431.5	11467.2	9607.64	10514.6	10120.7	10291.6	8667.15	9338.66	5889.5	11245.5	6173.08	9467.48	10980
ENSG00000034533.11_ASTE1	4.36	3.75	5	5.1	3.62	3.21	5.23	4.62	3.96	3.2	1.76	3.36	3.25	3.75	5.85
ENSG00000034677.13_RNF19A	33.17	24.82	40.49	33.78	54.83	30.85	58.66	41.22	38.49	29.61	46.74	32.65	23.75	52.15	52.36
ENSG00000034693.15_PEX3	9.44	8.12	6.59	5.32	4.47	8.14	6.22	6.07	6.32	6.14	1.34	5.45	8.21	5.89	9.06
ENSG00000034713.8_GABARAPL2	104.93	105.8	51.84	46.53	110.12	108.75	95.63	83.78	89.75	77.86	70.07	112.65	68.67	87.93	82.65
ENSG00000034971.17_MYOC	0	0	0.03	0	0	0	0	0	0	0.03	0	0	0	0	0
ENSG00000035115.22_SH3YL1	29.01	26.07	26.55	23.94	27.87	26.3	20.01	24.62	35.7	24.23	29.04	26.01	19.82	22.02	29.04
ENSG00000035141.8_FAM136A	40.03	42.59	47.51	50.51	44.47	41.85	44.09	46.62	40.42	41.04	42	45.46	21.88	41.39	42.94
ENSG00000035403.17_VCL	58.47	70.78	109.41	138.93	49.35	43.33	48.74	57.38	68.34	83.16	121.06	88.03	80.14	74.9	78
ENSG00000035499.13_DEPDC1B	5.96	10.68	4.89	5.35	6.98	6.84	6.32	8.07	3.54	5.71	3.49	4.01	4.88	4.84	1.75
ENSG00000035664.11_DAPK2	5.51	6.85	8.13	4.79	7.89	6.61	5.42	4.63	6.12	4.31	3.2	7.81	3.7	11.49	3.54
ENSG00000035681.9_NSMAF	28.6	21.17	22.16	21.05	25.04	21.59	22.33	20.49	24.16	23.18	28.57	26.26	21.42	21.35	28.06
ENSG00000035687.10_ADSS2	77.57	81.81	73.98	75.09	66.66	68.91	70.33	67.6	73.79	68.02	53.08	65.18	67.76	43.56	77.52
ENSG00000035720.8_STAP1	0	0	0	0	0	0	0	0	0.05	0	0	0	0	0	0.07
ENSG00000035862.12_TIMP2	329.45	257.58	191.16	157.34	345.2	239.04	333.77	242.69	304.19	230.8	265.59	209.86	212	234.08	220.56
ENSG00000035928.16_RFC1	26.68	28.55	18.18	16.71	33.83	26.75	15.01	18.41	28.14	24.5	21.02	24.47	30.59	31.99	27.05
ENSG00000036054.13_TBC1D23	19.6	17.33	13.74	13.31	16.16	16.24	16.75	17.03	16.07	16.36	16.6	13.14	11.95	17.16	15.73
ENSG00000036257.13_CUL3	53.3	56.67	39.38	37.5	53.87	52.93	52.73	49.29	46.89	47.96	53.91	49.94	37.74	50.19	50.24
ENSG00000036448.10_MYOM2	0.81	0.53	1.49	1.91	0.63	1.15	1.37	0.8	1.1	1.08	0.84	1.19	0.96	1.24	1.62
ENSG00000036473.8_OTC	0.06	0.19	0.23	0	0.36	0.15	0.04	0.13	0.21	0.24	0	0.15	0.44	0	0.09
ENSG00000036530.9_CYP46A1	0.28	0.32	0.14	0.03	0.17	0.02	0	0.01	0.18	0.02	0.04	0.14	0.04	0.01	0
ENSG00000036549.13_AC118549.1	18.02	18.68	16.49	17.66	16.86	15.38	14.94	15.5	16.33	15.91	18.04	15.52	17.22	17.86	19.82
ENSG00000036565.15_SLC18A1	0	0	0	0	0	0	0	0	0	0	0	0	0	0	0
ENSG00000036672.16_USP2	0.52	0.79	0.46	0.29	0.63	0.36	0.62	0.71	0.59	0.66	0.12	0.27	0.51	0.27	0.51
ENSG00000036828.16_CASR	0	0	0	0	0	0	0	0	0	0	0	0	0	0	0
ENSG00000037042.9_TUBG2	15.96	13.16	19.66	17.94	13.39	12.34	14.25	14.15	17.13	11.3	35.27	17.49	14.39	11.51	14.23
ENSG00000037241.7_RPL26L1	61.72	59.63	42.29	41.69	58.31	59.57	52.76	51.43	63.39	59.57	58.82	62.66	76.55	58.9	66.3
ENSG00000037280.16_FLT4	74.93	55.69	67.82	45.71	92.36	54.83	92.8	66.6	86.49	50.81	39.44	98.68	36.78	60.96	73.97
ENSG00000037474.15_NSUN2	45.1	48.41	45.47	40.29	47.61	43.59	39.14	39.97	47.15	47.67	52.87	48.5	41.87	55.48	56.13
ENSG00000037637.11_FBXO42	13.17	15.61	13.26	11.86	10.98	14.38	11	13.42	14.24	12.25	13.93	14.02	12.04	13.97	10.71
ENSG00000037749.12_MFAP3	28.05	27.62	19.6	18.81	29.7	16.96	28.35	30.46	35.91	32.63	30.26	30.69	27	21.78	33.71
ENSG00000037757.14_MRI1	52.76	45.1	73.19	79.65	67.83	80.63	62.46	69.05	64.5	49.02	49.23	56.41	36.82	57.29	69.16
ENSG00000037897.17_METTL1	10.99	13.26	5.83	7.15	4.9	5.93	9.05	6.33	8.33	9.65	10.64	10.56	7.23	10.9	10.76
ENSG00000037965.6_HOXC8	0	0.03	0.02	0.03	0.02	0.02	0	0.02	0.02	0.07	0.02	0	0.04	0.03	0.05
ENSG00000038002.9_AGA	13.79	13.42	16.45	15.23	12.67	11.59	12.62	9.58	14.14	9.55	21.76	12.36	10.31	11.45	18.08
ENSG00000038210.14_PI4K2B	12.91	12.45	6.15	5.39	10.05	8.57	9	7.36	10.32	9.75	10.96	10.07	5.49	11.09	8.59
ENSG00000038219.13_BOD1L1	16.69	15.73	17.06	15.99	17.68	14.08	15.79	18.93	16.21	14.14	16.57	16.47	14.37	17.51	19.55
ENSG00000038274.17_MAT2B	85.59	81.78	65.37	62.38	73.96	70.96	61.83	60.87	54.85	47.19	67.59	76.73	25.13	85.44	76.98
ENSG00000038295.8_TLL1	0.5	1.19	0.79	1.92	0.3	0.33	0.41	0.83	1.72	2.08	1.58	1.66	0.55	0.53	3.95
ENSG00000038358.15_EDC4	44.78	44.93	39.34	42.82	46.87	34.41	41.27	35.62	38.97	46.72	32.76	49.91	43.45	46.82	40.14
ENSG00000038382.20_TRIO	75.17	65.48	52.93	48.34	84.57	60.44	74.83	74.6	80.5	77.17	132.71	71.81	60.61	76.26	111.95
ENSG00000038427.16_VCAN	0.03	0	0.01	0.21	0.01	0.03	0.01	0.08	0.08	0.46	0.24	0.01	0.12	0.03	0.24
ENSG00000038532.16_CLEC16A	11.1	11.13	8.31	8.38	10.99	9.92	11.15	11.99	10.97	12.36	14.17	13.8	14.17	12.82	14.11
ENSG00000038945.15_MSR1	0.09	1.27	0.24	0.02	1.03	0.04	0.59	0	0.97	1.9	0.59	0.59	0.34	1.1	0
ENSG00000039068.19_CDH1	0	0	0	0	0	0	0	0	0	0	0	0	0	0	0
ENSG00000039123.16_MTREX	24.64	27.24	17.13	17.35	20.05	20.34	20.07	21.48	22.17	24.76	14.97	22.18	22.1	24.79	22.9
ENSG00000039139.9_DNAH5	0.21	0.13	0.27	0.27	0.04	0.09	0.23	0.22	0.32	0.15	0.13	0.19	0.09	0.21	0.39
ENSG00000039319.17_ZFYVE16	19.48	16.39	14.21	18.43	18.1	16.47	14.76	16.44	16.55	15.96	19.51	21.65	10.58	15.9	17.69
ENSG00000039523.20_RIPOR1	65.27	68.12	90.77	97.68	72.69	58.84	78.97	74.85	65.3	61.94	74.89	84.21	78.57	72.78	65.09
ENSG00000039537.13_C6	0	0	0	0	0	0	0	0	0	0	0	0	0	0	0
ENSG00000039560.14_RAI14	94.61	102.14	107.96	98.33	118.63	92.27	119.14	113.6	125.05	134.09	124.31	91.07	71.03	127.39	185.97
ENSG00000039600.11_SOX30	0	0.18	0.08	0.04	0.07	0.07	0.04	0.06	0.02	0.04	0.12	0.04	0.1	0.04	0.04
ENSG00000039650.12_PNKP	80.73	64.43	85.67	79.14	73.06	67.81	70.79	67.33	72.81	59.02	61.38	62.99	57.86	58.28	79.03
ENSG00000039987.7_BEST2	0	0	0	0	0	0	0	0	0	0	0	0	0	0	0
ENSG00000040199.18_PHLPP2	3.41	3.32	3.89	4.06	3.18	2.79	3.11	3.33	4.19	4.32	4.11	3.34	2.88	2.76	4.87
ENSG00000040275.17_SPDL1	21.33	27.49	15.76	19.15	16.81	16.99	12.21	17.91	10.21	11.69	8.55	14.75	18.28	31.3	14.31
ENSG00000040341.18_STAU2	28.75	28.14	18.25	18.91	24.26	24.79	21.17	23.72	26.33	27.11	21.14	27.49	27.82	28.79	29.15
ENSG00000040487.13_SLC66A1	17.27	17.72	12.53	10.36	14.22	14.97	16.33	14.74	11.71	10.35	19.71	14.84	13.52	13.05	9.47
ENSG00000040531.15_CTNS	28.43	21.81	27.14	22.99	33.35	23.2	27.41	22.22	23.86	17.31	55.35	24.7	25.29	20.82	24
ENSG00000040608.14_RTN4R	2.27	1.74	1.28	1	1.4	0.98	2.05	2.49	0.82	0.39	0.41	1.97	1.37	1.12	0.7
ENSG00000040633.13_PHF23	58.31	49.61	65.15	53.14	56.55	51.88	66.17	50.69	57.66	47.87	39.4	47.99	37.96	45.8	61.05
ENSG00000040731.10_CDH10	0	0	0	0	0	0.02	0.04	0.02	0	0.04	0.02	0	0	0	0.34
ENSG00000040933.15_INPP4A	10.12	11.25	11.88	12.87	11.04	8.68	10.4	11.61	11.07	10.09	19.5	10.63	10.91	11.14	15.45
ENSG00000041353.10_RAB27B	0.03	0.05	0.09	0.12	0	0.01	0.02	0.14	0.12	0.14	0.02	0.01	0.03	0.02	0.02
ENSG00000041357.16_PSMA4	289.15	295.39	177.48	174.59	201.91	213.33	193.78	202.78	217.88	227.46	142.62	231.69	216.3	254.28	172.82
ENSG00000041515.16_MYO16	0.09	0.04	0.06	0.07	0.09	0.06	0.03	0.06	0.05	0.03	0.04	0.06	0.06	0.03	0.06
ENSG00000041802.11_LSG1	43.53	47.23	23.63	24.13	36.91	34.6	30.16	36.31	36.44	30.62	31.27	40.07	30.18	36.35	38.56
ENSG00000041880.14_PARP3	14.24	10.64	22.35	20.88	10.76	9.6	10.19	13.33	14.52	12.09	25.12	14.31	16.46	7.56	19.9
ENSG00000041982.16_TNC	0	0	0	0	0	0	0	0	0	0.16	0	0	0	0	0
ENSG00000041988.15_THAP3	18.22	17.56	21.86	16.03	19.87	17.98	20.64	15.93	15.41	16.61	20	13.54	14.02	17.71	16.64
ENSG00000042062.13_RIPOR3	0	0	0	0	0	0.06	0.01	0	0.02	0.04	0.01	0.13	0.1	0	0
ENSG00000042088.14_TDP1	13.17	15.29	13.81	15.69	15.24	13.13	12.17	15.69	11.01	14.06	16.29	12.31	12.31	18.55	14.8
ENSG00000042286.15_AIFM2	3.81	5.11	4.71	4.65	4.1	4.77	3.1	3.71	3.99	3.81	6.68	3.49	3.25	3.29	3.94
ENSG00000042304.11_C2orf83	0	0	0	0	0	0	0	0	0	0	0	0	0	0	0
ENSG00000042317.17_AL049834.1	10.02	10.74	12.68	11.85	16.93	13.72	13.59	13.37	13.31	9.23	12.41	9.88	12.28	9.39	12.18
ENSG00000042429.12_MED17	18.69	20.42	18.14	18.14	18.35	15.72	19.66	18	22.18	21.05	12.48	22.82	12.68	19.83	21.01
ENSG00000042445.14_RETSAT	30.03	30.46	38.94	40.04	37.11	32.05	32.83	32.09	35.9	35.17	68.95	40.18	30.85	33.86	40.25
ENSG00000042493.16_CAPG	84.03	86.09	27.48	25.26	53.22	61.76	49.46	47.6	50.02	57.77	90.48	70.53	111.14	65.3	58.59
ENSG00000042753.11_AP2S1	331.56	367.96	317.63	277.01	316.18	324.17	311.45	290.66	326.34	333.05	252.15	290.71	333.84	322	318.54
ENSG00000042781.14_USH2A	0	0	0	0	0	0	0	0	0	0	0	0	0	0	0
ENSG00000042813.8_ZPBP	0	0	0	0	0	0	0	0	0	0	0	0	0	0	0
ENSG00000042832.12_TG	0.69	0.05	0.37	0.93	0.41	0.32	0.01	0.63	0.62	0.56	0.03	0.56	0.02	0.29	0.33
ENSG00000042980.13_ADAM28	0	0	0.02	0	0.01	0	0	0.01	0	0	0	0.43	0.06	0.22	0.14
ENSG00000043039.7_BARX2	0	0	0	0	0	0	0	0	0	0	0	0	0	0	0
ENSG00000043093.15_DCUN1D1	14.21	15.59	18.2	18.87	15.55	16.66	12.09	11.79	15.4	15.08	22.01	15.02	9.38	13.97	15.46
ENSG00000043143.20_JADE2	9.77	9.09	19.09	22.05	8.8	7.95	11.82	14.29	15.18	10.07	16.97	15.5	14.69	9.43	18.55
ENSG00000043355.12_ZIC2	0	0	0	0	0	0	0	0	0	0	0	0	0	0	0
ENSG00000043462.12_LCP2	0.04	0	0.67	0.55	0.17	0.07	0	0.03	0	0	0	0.22	0.08	0	0
ENSG00000043514.17_TRIT1	13.86	15.48	14.36	14.5	14.25	15.75	14.2	15.01	12.23	12.38	15.94	13.96	11.26	17.72	15.12
ENSG00000043591.6_ADRB1	0.06	0.11	0.1	0.32	0.02	0.03	0.04	0.05	0.02	0.03	0.21	0.06	0.1	0.04	0.58
ENSG00000044012.4_GUCA2B	0	0	0	0	0	0	0	0	0	0	0	0	0	0	0
ENSG00000044090.9_CUL7	20.87	21.71	15.12	15.96	15.81	15.81	15.27	15.97	18.47	17.05	21.49	25.1	21	17.83	16.75
ENSG00000044115.21_CTNNA1	249.48	260.25	205.74	220.33	251.28	239.42	236.42	236.71	258.52	245.24	233.13	235.94	220.32	251.75	228.68
ENSG00000044446.12_PHKA2	12.26	12.29	14.54	13.5	10.46	11.78	13.86	17.13	12.88	11.12	10.61	15.78	14.62	12.6	12.95
ENSG00000044459.15_CNTLN	5.96	7.86	5.17	6.42	6.01	5.69	6.74	7.19	5.12	5.99	5.56	5.91	5.15	5.47	5.23
ENSG00000044524.11_EPHA3	0	0	0	0	0	0	0	0	0	0	0	0	0	0	0
ENSG00000044574.8_HSPA5	305.1	449.87	215.14	280.02	220.79	324.78	266.39	364.36	291.59	458.61	244.94	397.85	263	352.61	538.62
ENSG00000046604.13_DSG2	0	0	0	0	0.01	0.02	0	0.01	0	0.01	0	0.01	0.02	0	0.07
ENSG00000046647.13_GEMIN8	18.74	17.34	19.64	20.1	19.44	19.83	17.19	16.37	18.8	20.48	20.05	19.38	20.02	16.72	18.67
ENSG00000046651.15_OFD1	9.45	9.19	9.85	7.51	7.69	6.97	8.02	8.72	6.94	6.54	8.48	6.62	8.49	7.42	7.87
ENSG00000046653.15_GPM6B	0	0	0	0	0	0.03	0	0.14	0.01	0	0.13	0	0.01	0.08	0.02
ENSG00000046774.10_MAGEC2	0	0	0	0	0	0	0	0	0	0	0	0	0	0	0
ENSG00000046889.19_PREX2	23.72	21.73	44.48	45.84	25.35	26.51	30.52	29.8	25.98	18.96	18.15	22.43	17.58	28.36	38.58
ENSG00000047056.16_WDR37	17.92	15.94	18.72	19.06	17.84	13.88	16.2	13.25	17.13	14.65	11.87	20.78	12.26	12.94	17.82
ENSG00000047188.16_YTHDC2	26.64	32.32	26.08	29.3	26.22	28.97	28.43	33.71	32.73	23.68	28.74	26.78	28.96	28.25	49.22
ENSG00000047230.15_CTPS2	12.44	12.5	9.34	7.02	12.67	12.83	9.99	10.81	10.61	9.44	13.5	11.86	8.7	11.73	16.36
ENSG00000047249.18_ATP6V1H	43.96	43.74	29.48	24.47	37.65	37.01	36.51	28.19	41.27	25.41	41.19	32.17	29.39	32.01	30.95
ENSG00000047315.16_POLR2B	77.73	79.38	65.03	64.22	69.21	67.03	69.09	72.77	65.96	61.57	61.95	78.93	68.86	77.87	79.11
ENSG00000047346.12_FAM214A	52.22	35.79	35.53	32.47	50.05	38.63	43.03	36.35	42.96	24.96	37.57	41.79	30.76	34.95	57.16
ENSG00000047365.12_ARAP2	0.02	0.04	0.03	0.18	0	0.02	0.02	0.04	0.09	0.02	0.02	0.05	0	0.01	0.05
ENSG00000047410.14_TPR	46.55	55.56	33.18	31.65	44.41	32.91	34.72	38.7	50.92	38.53	34.54	48.72	45.51	48.88	42.43
ENSG00000047457.14_CP	0.03	0	0	0.03	0.02	0.05	0.18	0	0.07	0	0	0	0	0	0
ENSG00000047578.13_KIAA0556	10.82	11.09	9.27	10.68	12.97	9.42	11.16	11.91	14.08	10.98	11.55	16.48	14.1	12.27	14.34
ENSG00000047579.19_DTNBP1	26.6	23.59	23.73	22.33	27.76	26.55	27.21	24.67	26.71	23.6	20.35	23.43	20.67	18.56	22.68
ENSG00000047597.7_XK	0	0.01	0.1	0.17	0.06	0.02	0	0.1	0.04	0.03	0.01	0.01	0.04	0.08	0.02
ENSG00000047617.15_ANO2	21.95	22.64	19.97	26.76	14.58	19.66	18.58	22.39	20.13	22.9	15.41	27.31	24.71	21.49	20.6
ENSG00000047621.12_C12orf4	12.02	10.86	10.07	8.81	8.86	7.64	9.86	11.88	9.21	13.07	4.74	12.15	11.71	8.9	11.3
ENSG00000047634.15_SCML1	10.63	9.31	8.28	7.33	8.94	6.73	11.43	9.02	9.69	7.66	8.39	9.31	10.31	10.09	8.51
ENSG00000047644.18_WWC3	26.7	25.72	25.62	24.02	25.63	21.81	27.74	25.86	26.66	24.02	27.59	28.21	24.66	29.26	32.62
ENSG00000047648.23_ARHGAP6	0.93	0.48	1.24	0.59	2.9	1.53	0.77	0.61	3.44	1.26	0.92	0.63	0.64	0.3	0.92
ENSG00000047662.5_FAM184B	0.08	0.05	0.16	0.08	0.06	0.09	0.09	0.09	0.05	0.02	0.08	0.09	0.06	0.1	0.12
ENSG00000047849.21_MAP4	108.78	126.67	81.65	87.26	90.02	77.7	92.64	92.58	92.83	100.02	118.07	99.89	117.46	107.82	95.66
ENSG00000047932.14_GOPC	19.61	18.97	14.17	12.22	18.7	17.03	17.24	14.68	19.82	16.61	17.54	19.17	17.82	17.12	17.74
ENSG00000047936.10_ROS1	0	0	0	0	0	0	0	0	0	0	0	0	0	0	0
ENSG00000048028.11_USP28	21.04	26.33	19.52	23.16	25.74	15.54	22.43	24.83	22.34	16.28	20.94	28.97	28.45	28.35	26.53
ENSG00000048052.21_HDAC9	4.23	0.84	5.26	2.12	5.41	1.35	4.89	1.59	4.33	1.35	14.34	0.81	3.17	3.2	4.62
ENSG00000048140.18_TSPAN17	54.98	56.22	54.68	51.86	65.74	64.53	66.81	62.25	47.27	48.35	65.53	63.77	31.46	48.99	59
ENSG00000048162.20_NOP16	28.29	32.13	28.86	32.25	20.49	22.88	25.87	25.83	23.92	26.94	24.61	23.45	25.27	32.76	27.25
ENSG00000048342.16_CC2D2A	22.44	22.23	19.75	20.91	23.23	23.16	22.11	22.75	26.05	23.71	14.26	17.13	17.35	13.07	18.38
ENSG00000048392.12_RRM2B	23.42	24.35	8.02	11.36	24.22	20.63	15.15	13.21	26.77	25.65	47.79	18.6	29.46	14.64	67.95
ENSG00000048405.10_ZNF800	10.87	9.88	15.29	16.85	12.16	8.25	14.61	15.23	12.45	12.11	13.56	12.07	12.94	10.62	18.63
ENSG00000048462.11_TNFRSF17	0	0	0	0	0	0	0	0.07	0	0	0	0	0	0	0
ENSG00000048471.14_SNX29	3.93	3.98	4.67	4.8	4.38	3.4	3.59	4.09	5.49	4.53	6.08	4.4	4.06	3.97	5.14
ENSG00000048540.15_LMO3	0.04	0	0	0	0.08	0	0.26	0	0.36	0.08	0	0	0.04	0.38	0.02
ENSG00000048544.6_MRPS10	29.86	30.74	20.73	23.71	26.88	30.55	23.76	24.11	25.24	23.18	30.45	27.5	26.96	28.76	26.84
ENSG00000048545.14_GUCA1A	0	0	0.09	0.21	0	0.11	0.09	0.03	0.17	0.06	0.25	0.08	0	0	0.04
ENSG00000048649.13_RSF1	21.24	19.33	18.71	21.46	24.09	13.89	19.67	18.2	20.17	19.4	18.1	16.18	16.05	14.27	21.52
ENSG00000048707.15_VPS13D	13.83	13.12	10.29	11.1	11.85	11.4	9.55	10.45	8.04	8.28	12.4	13.97	14.46	12.8	14.82
ENSG00000048740.18_CELF2	6.23	5.69	9.66	8.44	13.11	9.23	9.38	7.24	13.78	11.65	21.99	10.28	8.83	8.03	16.72
ENSG00000048828.17_FAM120A	57.98	69.06	64.19	71.77	67.17	60.79	52.49	61.1	61.61	63.95	87	50.11	81.6	65.19	60.12
ENSG00000048991.16_R3HDM1	22.59	18.17	19.62	18.9	17.86	15.04	16.86	24.73	21.3	26.68	18.94	19.74	19.32	22.12	20.36
ENSG00000049089.15_COL9A2	1.44	1.24	0.67	0.49	0.64	0.71	1.16	0.63	0.86	0.65	1.59	0.66	0.96	0.91	0.84
ENSG00000049130.16_KITLG	8.03	5.8	6.48	4.23	13.38	5.48	10.16	5.75	8.54	7.3	37.3	9.91	12	6.18	10.6
ENSG00000049167.14_ERCC8	9.44	10.01	8.79	5.83	11.82	11.15	9.64	11.68	9.94	9.56	10.02	8.95	7.96	10.84	12.06
ENSG00000049192.15_ADAMTS6	14.38	15.39	18.66	23.26	14.49	9.11	13.33	14.35	11.72	11.27	25.12	8.93	20.48	12.69	28.13
ENSG00000049239.12_H6PD	17.42	19.66	12.59	14.37	14.14	13.38	17.04	19.12	15.61	15.29	13.65	18.21	14.67	16.46	24.44
ENSG00000049245.13_VAMP3	131.65	125.81	149.13	131.02	142.13	134.54	127.26	112.57	106.38	86.68	119.81	139.48	107.45	134.64	134.96
ENSG00000049246.14_PER3	1.51	1.77	2.88	2.83	2.76	2.73	3.39	2.78	1.59	1.26	1.28	2.24	1.53	1.48	2.35
ENSG00000049247.13_UTS2	0	0.05	0	0	0	0	0	0	0	0	0	0	0	0	0
ENSG00000049249.8_TNFRSF9	0.03	0.14	0.07	0.07	0.08	0.13	0.02	0.18	0.15	0.16	0.41	0.64	0.2	0.21	0.06
ENSG00000049283.18_EPN3	0.02	0.25	0	0.02	0.02	0.08	0.08	0.06	0.02	0	0	0	0.66	0	0.25
ENSG00000049323.16_LTBP1	42.52	51.12	31.58	40.25	39.86	38.94	54.99	70.96	49.99	54.55	56.92	39.18	26.99	62.14	78.9
ENSG00000049449.9_RCN1	363.04	419.43	395.16	420.89	479.45	556.75	571.44	590.93	477.25	491.21	398.39	480.51	362.47	321.35	693.44
ENSG00000049540.17_ELN	12.02	8.21	3.34	0.84	11.95	11.95	19.53	17.41	19.33	5.77	0.93	7.29	36.03	3.18	18.15
ENSG00000049541.11_RFC2	18.78	22.53	11.55	10.08	15.25	16.64	14.6	16.31	13.73	15.91	17.07	12.4	18.41	19.04	13.37
ENSG00000049618.23_ARID1B	20.83	21.1	21.46	24.75	25.91	24.17	27.78	29.03	23.92	23.89	21.53	22.8	19.58	25.85	28.78
ENSG00000049656.14_CLPTM1L	88.09	95.02	103.13	100.77	91.87	89.89	82.91	95	89.92	90.82	106.34	96.4	98.93	89.73	119.69
ENSG00000049759.18_NEDD4L	31.26	13.71	21.1	14.95	36.82	19.35	33.94	25.24	24.43	12.97	28.92	23.14	23.62	32.14	19.37
ENSG00000049768.16_FOXP3	0.22	0.16	0.06	0.04	0	0.07	0.06	0.04	0.14	0.1	0.03	0.08	0	0.25	0
ENSG00000049769.14_PPP1R3F	3.3	1.66	1.97	1.82	2.96	2.82	2.93	2.65	2.2	3.29	1.47	2.74	2.5	1.16	4.86
ENSG00000049860.14_HEXB	163.93	153.28	115.64	86.12	152.73	135.12	184.85	155.32	166.19	148.46	225.02	155.6	138.55	131.47	188.38
ENSG00000049883.15_PTCD2	5.82	6.02	4.57	5.22	4.73	6.29	5.02	5.42	3.68	5.23	5.46	5.66	3.97	4.66	5
ENSG00000050030.15_NEXMIF	0	0	0	0	0	0	0	0	0	0	0	0	0	0	0
ENSG00000050130.18_JKAMP	33.54	28.18	31.72	26.26	29.73	26.12	22.3	24.52	28.82	26.24	32.19	27.57	26.66	31.73	29.71
ENSG00000050165.18_DKK3	102.37	99.39	99.9	86.99	102.35	85.62	92.94	87.64	155.77	142.33	148.45	140.88	65.4	77.47	176.67
ENSG00000050327.15_ARHGEF5	0.64	0.8	1.73	1.6	0.55	0.26	0.76	0.59	0.55	0.98	1.12	0.79	1.43	0.61	0.74
ENSG00000050344.9_NFE2L3	16.75	22.46	17.13	20.21	17.86	24.44	23.01	28.33	21.84	30.09	42.5	29.29	20.72	22.81	51
ENSG00000050393.11_MCUR1	6.76	7.84	5.97	5.95	5.24	5.54	5	5.56	5.55	6.82	8.39	5.71	5.82	5.27	4.63
ENSG00000050405.13_LIMA1	53.96	66.98	124.78	146.82	46.89	53.59	48.66	54.17	63.8	68.85	73.75	67.86	53.61	36.09	67.83
ENSG00000050426.16_LETMD1	55.18	50.3	49.69	49.12	61.9	61.33	65.92	69.78	53.61	46.75	95.8	53.07	77.78	53.47	42.83
ENSG00000050438.17_SLC4A8	2.45	1.87	2.68	4.09	1.78	1.47	1.27	1.73	2.44	2.39	4.65	2.86	2.72	1.19	1.67
ENSG00000050555.18_LAMC3	0.1	0.17	0.07	0.1	0.08	0.08	0.04	0.03	0.07	0.05	0.06	0.04	0.13	0.06	0.21
ENSG00000050628.20_PTGER3	0	0.01	0	0	0.01	0	0	0	0	0.01	0	0	0.04	0	0
ENSG00000050730.16_TNIP3	0.43	0.03	0.38	0.13	0.16	0.17	0	0.1	0.31	0.18	0.27	0.12	0.74	0.09	0.41
ENSG00000050748.17_MAPK9	16.54	18.56	12.33	14.01	17.06	14.17	13.67	13.23	16.1	14.24	14.58	12.9	12.89	19.47	16.47
ENSG00000050767.17_COL23A1	0.71	0.35	0.38	0.14	1	0.49	1.8	1.88	1.21	0.58	0.05	0.42	1.05	0.39	1.22
ENSG00000050820.17_BCAR1	108.92	153.68	173.12	213.97	128.24	163.86	163.59	198.78	133.89	152.69	175.54	179.9	135.63	153.25	239.75
ENSG00000051009.10_FAM160A2	24.56	20.16	54.92	53.01	37.91	41.08	44.08	40.2	31.48	23.61	18.98	32.63	34.45	28.23	37.49
ENSG00000051108.15_HERPUD1	74.81	69.29	55	50.79	50.84	40.89	55.03	41.63	55.78	42.15	75.64	38.32	38.42	56.93	51.57
ENSG00000051128.19_HOMER3	238.23	258.35	143.79	136.39	239.43	279.54	210.89	222.19	251.11	224.43	164.51	307.45	150.8	219.26	294.16
ENSG00000051180.17_RAD51	6.93	10.73	6.75	5.54	6.37	5.15	5.68	7.55	4.59	5.34	5.79	4.72	5.77	10.63	2
ENSG00000051341.14_POLQ	2.76	2.86	3.23	3.28	2.02	2.07	2.78	3.05	0.9	0.76	0.95	1.64	1.48	4.62	1.05
ENSG00000051382.9_PIK3CB	8.88	9.25	6.47	6.03	8.58	7.85	9.6	9.56	7.7	9.03	13.36	10.78	6.84	6.36	11.81
ENSG00000051523.11_CYBA	119.06	103.23	53.81	58.93	81.51	84.03	54.7	52.09	88.59	79.1	59.83	105.92	98.9	81.14	55.65
ENSG00000051596.9_THOC3	30.63	30.01	21.88	20.98	22.55	27.54	23.88	25.28	25.66	26.91	20.86	21.76	34.12	26.91	23.76
ENSG00000051620.11_HEBP2	49.94	60.96	59.14	68.28	50.69	64.61	47.08	54.74	56.66	55.88	79.51	62.81	70.38	56.09	59.36
ENSG00000051825.15_MPHOSPH9	20.21	17.32	19.9	21.92	20.02	17.46	15.94	24.81	15.32	16.99	15.79	11.56	18.59	15.94	11.78
ENSG00000052126.14_PLEKHA5	5.89	6.6	6.14	4.81	6.56	6.02	6.08	6.23	7.25	6.28	6.18	6.56	5.94	6.24	7.87
ENSG00000052344.16_PRSS8	0	0	0	0	0	0	0	0	0	0	0	0	0	0	0.09
ENSG00000052723.11_SIKE1	31.85	29.68	37.69	35.73	27.73	28.79	37.21	34.76	31.86	29.17	33.73	34.7	25.15	27.16	32.64
ENSG00000052749.14_RRP12	9.85	11.37	9.69	12.69	8.13	9.43	8.24	11.07	9.43	12.27	9.83	10.78	11.7	9.61	13.11
ENSG00000052795.13_FNIP2	8.28	6.87	13.55	9.69	12.92	5.32	12.21	7.6	9.59	6.32	5.75	7.64	11.33	6.42	9.08
ENSG00000052802.13_MSMO1	69.44	48.85	57.81	42.53	118.27	82.99	134.98	87.45	98.87	90.59	97.33	88.27	51.19	116.45	86.6
ENSG00000052841.15_TTC17	57.34	53.93	38.41	44.58	38.8	32.77	46.34	44.77	52.71	41.15	99.57	61.62	50.92	45.58	51.01
ENSG00000052850.8_ALX4	0.01	0	0	0	0	0	0	0.01	0	0	0	0	0	0	0
ENSG00000053108.17_FSTL4	0.13	0.13	0	0	0.15	0.17	0.31	0.14	0.35	0.04	0.58	0.67	0.11	0.03	0.38
ENSG00000053254.15_FOXN3	20.73	19.74	35.27	35.65	31.55	21.32	31.85	34.24	23.89	17.03	23.74	19.61	27.33	24.97	40.31
ENSG00000053328.8_METTL24	0	0	0	0.06	0	0	0	0	0	0	0	0	0	0	0
ENSG00000053371.12_AKR7A2	45.83	48.47	33.25	31.7	39.89	44.07	40.36	42.77	42.59	36.68	44	42.98	43.72	45.05	33.48
ENSG00000053372.5_MRTO4	28.05	32.62	26.31	26.02	23.55	25.96	22.76	24.46	25.07	26.47	22.84	27.58	24.64	28.16	31.8
ENSG00000053438.11_NNAT	11.64	14.99	9.86	8.12	12.2	16.3	14.1	16.15	10.65	9.83	3.98	13.33	8.24	8.02	15.3
ENSG00000053501.13_USE1	23.55	16.49	30.61	29.4	21.18	25.3	20.7	19.06	25.49	18.13	21.9	21.58	16.6	21.7	19.94
ENSG00000053524.12_MCF2L2	0.17	0.05	0.89	1.73	0.16	0.12	0.1	0.6	0.68	1.28	0.68	0.6	0.11	0.4	1.2
ENSG00000053702.15_NRIP2	0.05	0.2	0.03	0.04	0.05	0.06	0	0.07	0.09	0.12	0.09	0.08	0.09	0.09	0.09
ENSG00000053747.16_LAMA3	3.03	3.87	3.56	2.45	2.11	1.74	2.08	2.28	1.23	1.5	4.01	2.24	2.81	2.11	2.33
ENSG00000053770.12_AP5M1	22.44	21.21	16.37	19.75	21.8	17.81	17.83	19.96	19.52	18.41	22.03	19.92	18.13	20.56	16.37
ENSG00000053900.10_ANAPC4	19.71	19.21	20.51	23.45	20.69	20.28	20.14	18.71	20.65	16.94	15.44	18.76	16.32	16.78	22.33
ENSG00000053918.18_KCNQ1	0.29	0.44	0.33	0.02	0.11	0.41	0.27	0.11	0.09	0.15	0	0.14	0.32	0.05	0.11
ENSG00000054116.12_TRAPPC3	104.61	83.26	136.18	120.83	112.9	116.69	102.35	134.89	91.68	103.73	84.34	87.21	109.94	73.42	108.23
ENSG00000054118.15_THRAP3	71.86	77.04	71.4	65.46	61.28	51.53	60.95	56.3	68.97	63.8	13.32	62.02	68.38	71	62.12
ENSG00000054148.18_PHPT1	290.27	269.65	163.11	149.06	217.99	246.38	175.29	170.19	277.17	277.84	249.58	214.16	314.84	223.79	472.29
ENSG00000054179.12_ENTPD2	0	0	0	0	0.04	0	0	0.03	0	0	0	0	0.03	0	0
ENSG00000054219.11_LY75	9.46	10.45	7.97	9.1	4.54	4.48	3.64	4.2	7.98	8.43	3.17	9.29	6.04	14.6	6.69
ENSG00000054267.22_ARID4B	23.11	23.74	14.66	15.2	24.54	19.95	25.21	20.65	25.23	22.66	18.19	25.33	19.33	17.58	24.15
ENSG00000054277.14_OPN3	18.45	18.06	24.57	27.24	21.71	22.76	27.76	25.7	20.11	22.95	21.03	16.04	14.64	24.97	46.19
ENSG00000054282.16_SDCCAG8	16.54	20.14	8.39	10.81	9.58	11.7	10.89	12.22	15.73	15.17	14.01	14.78	15.89	14.68	20.84
ENSG00000054356.14_PTPRN	0.07	0.02	0	0	0	0	0	0	0.11	0	0.13	0	0.07	0.24	0
ENSG00000054392.13_HHAT	2.3	2.58	0.95	1.09	1.74	1.65	1.55	1.5	1.85	1.8	3.46	2.14	1.78	1.15	2.49
ENSG00000054523.17_KIF1B	17.08	15.27	15.45	16	17.43	12.52	17.43	16	16.76	15.31	16.68	14.58	13.83	15.74	19.35
ENSG00000054598.9_FOXC1	13.69	15.78	11.44	10.56	18.81	19.22	17.07	16.55	22	17.74	10.4	14.34	13.23	16.12	22.93
ENSG00000054611.14_TBC1D22A	20.07	20.22	15.68	15.78	19.75	23.41	20.24	17.09	19.16	18.85	16.44	21.82	22.53	19.44	15.58
ENSG00000054654.17_SYNE2	20.02	24.29	15.21	17.84	17.84	18.89	22.96	27.12	15.71	14.02	17.13	20.96	19.75	15.69	19.04
ENSG00000054690.14_PLEKHH1	0.23	0.38	0.18	1.47	0.25	0.61	0.09	0.16	0.16	0.27	0.37	0.22	0.97	0.34	0.48
ENSG00000054793.14_ATP9A	20.18	20.71	22.8	25.58	21.89	16.67	15.54	16.69	21.49	19.51	17.26	21.45	20.84	16.26	18.29
ENSG00000054796.13_SPO11	0	0	0	0	0	0	0	0	0	0	0	0	0	0	0
ENSG00000054803.4_CBLN4	0	0	0	0	0	0	0	0	0	0	0	0	0	0	0
ENSG00000054938.15_CHRDL2	0	0	0	0	1.46	0	0	0	0	1.23	0	0	0	0	0
ENSG00000054965.10_FAM168A	15.33	16.11	17.86	23.55	18	13.78	16.63	19.78	19.75	17.09	11.78	15.86	19.22	14.52	12.59
ENSG00000054967.13_RELT	5.71	4.53	4.2	3.49	5.09	4.12	5.23	3.87	5.84	5.44	5.54	6.35	9.28	5.25	7.89
ENSG00000054983.17_GALC	14.66	14.05	6.97	6.57	10.96	9.74	17.34	16.38	17.85	17.01	15.46	13.25	9.17	11.73	17.98
ENSG00000055044.11_NOP58	49.52	62.08	35.94	34.68	37.78	34.96	36.57	34.34	38.23	43.05	47.89	38.33	40.9	50.61	34.32
ENSG00000055070.17_SZRD1	110.89	116.14	78.17	77.5	107.38	91.86	111.4	102.85	86.21	85.09	100.92	100.3	122.96	111.59	110
ENSG00000055118.15_KCNH2	0	0	0.02	0.03	0	0	0.02	0.04	0.04	0	0.02	0	0.18	0	0
ENSG00000055130.17_CUL1	32.45	35.01	32.18	30.91	33.53	30.96	33.5	35.2	33.64	32.95	17.93	33.48	28.11	37.4	38.77
ENSG00000055147.19_FAM114A2	21.15	23.22	15.01	16.31	12.89	14.03	13.31	13.01	12.53	10.54	16.52	16.79	12.21	17.33	14.16
ENSG00000055163.20_CYFIP2	4.87	7.19	3.28	4.25	7.84	7.76	3.47	5.44	7.69	7	23.16	4.88	13.78	3.33	45.23
ENSG00000055208.19_TAB2	17.39	19.21	25.2	25.31	23.24	20.96	24.86	24.06	21.12	20.23	28.44	18.27	17.7	21.72	30.52
ENSG00000055211.14_GINM1	57.83	52.31	45.27	38.42	55.05	46.5	50.52	49.21	54.89	51.42	43.39	46.89	17.92	43.92	42.18
ENSG00000055332.18_EIF2AK2	15.23	17.69	13.94	12.53	14.97	12.77	11.77	14.74	16.39	14.02	15.73	16.27	21.12	11.97	13.94
ENSG00000055483.19_AC022966.1	19.72	19.63	19.49	18.31	17.12	13.31	20.08	17.93	17.24	17.28	25.37	22.93	19.52	19.88	26.71
ENSG00000055609.18_KMT2C	11.43	11.33	10.35	10.58	9.63	7.58	8.69	8.81	10.38	9.59	15.72	12.24	13.68	11.25	11.85
ENSG00000055732.13_MCOLN3	0	0.04	0.03	0.04	0.09	0.07	0	0	0	0	0	0	0	0.04	0.03
ENSG00000055813.6_CCDC85A	5.53	6.48	9.31	10.11	7.23	6.92	6.54	7.5	6.04	5.29	8.66	8.47	7.16	5.47	9.6
ENSG00000055917.15_PUM2	31.78	26.84	23.11	24.84	27.76	24.86	24.69	26.21	28.45	25.73	40.51	30.69	25.58	30.07	24.82
ENSG00000055950.16_MRPL43	89.59	91.49	98.33	88.31	95.48	92.18	95.6	94.3	77.11	80.43	81.81	66.01	87.26	85.67	84.64
ENSG00000055955.17_ITIH4	0.38	0.69	0.97	0.09	0.29	0.43	0.62	1.23	0.45	0.51	2.19	1.47	1.22	0.25	0.81
ENSG00000055957.11_ITIH1	0	0	0	0	0.17	0	0	0	0	0	0	0	0	0	0
ENSG00000056050.7_HPF1	38.96	47.5	26.09	26.59	33.36	31.03	29.73	28.6	27.99	39.45	19.13	29.45	28.69	33.11	30.01
ENSG00000056097.16_ZFR	34.69	37.4	26.79	30.08	31.16	30.34	26.9	32.21	34.84	33.11	27.19	34.71	31.6	32.97	38.38
ENSG00000056277.16_ZNF280C	2.91	3.29	2.27	1.91	2.3	1.77	2.52	2.77	3.33	2.96	1.57	2.69	3.02	2.84	2.32
ENSG00000056291.17_NPFFR2	0.26	0.05	0.14	0.2	0.05	0.07	0	0	0.1	0.15	0.06	0.08	0.25	0.03	0.28
ENSG00000056487.16_PHF21B	0	0	0	0	0.03	0	0	0.03	0	0.49	0.19	0.02	0	0	0.09
ENSG00000056558.11_TRAF1	2.4	2.12	2.26	2.68	1.8	2.06	1.9	1.99	3.15	3.74	10.62	5.38	2.55	3.04	5.07
ENSG00000056586.16_RC3H2	26.38	22.2	21.4	20.17	28.57	22.89	24.94	27.18	26	26.26	34.41	20.98	14.78	27.25	25.71
ENSG00000056736.10_IL17RB	0	0.04	0.02	0.03	0	0.03	0.06	0	0.06	0	0	0	0.11	0.03	0.2
ENSG00000056972.20_TRAF3IP2	17.81	17.27	26.23	24.94	28.71	23.33	20.26	16.45	20.97	21.11	10.52	40.45	26.88	22.37	19.68
ENSG00000056998.20_GYG2	0.28	0.17	0.25	0.27	0.11	0.25	0.08	0.05	0.49	0.49	0.13	0.21	0.18	0.37	0.45
ENSG00000057019.16_DCBLD2	13.45	18.62	19.39	18.07	14.45	14.53	19.88	23.77	27.37	34.66	70.51	35.56	16.33	17.93	82.83
ENSG00000057149.16_SERPINB3	0	0	0	0	0	0	0	0	0	0	0	0	0	0	0
ENSG00000057252.13_SOAT1	8.56	7.83	8	7.01	6.99	7.75	8.1	6	8.2	8.95	11.61	6.52	7.96	9.83	7.37
ENSG00000057294.14_PKP2	1.25	1.57	2.68	2.69	1.12	1.05	1.29	1.88	1.02	0.95	3.18	1.05	1.75	4.16	5.84
ENSG00000057468.7_MSH4	0.13	0.04	0	0.02	0	0.03	0.07	0.03	0.01	0.05	0.09	0.12	0.06	0.02	0.02
ENSG00000057593.13_F7	0	0	0	0	0	0	0	0	0	0	0	0	0	0	0
ENSG00000057608.17_GDI2	224.38	260.81	183.85	179.85	239.82	227.11	202.71	214.44	222.98	225.54	220.41	209.14	222.77	248.68	177.18
ENSG00000057657.17_PRDM1	0.83	0.35	0.83	0.38	2.56	0.38	2.57	0.53	1.08	0.36	1.39	0.44	0.32	1.49	1.57
ENSG00000057663.16_ATG5	18.15	18.56	18.71	18.28	16.76	19.18	16.96	19.78	13.3	15.74	17.56	13.65	14.21	18.8	19.44
ENSG00000057704.13_TMCC3	25.81	27.24	15.78	16.66	21.3	17.67	18.06	19.4	23.13	18.87	15.08	17.91	18.27	20.66	25.59
ENSG00000057757.10_PITHD1	33.44	34.91	27.79	27.56	25.82	26.11	28.13	28.45	30.47	28.15	45.03	37.59	25.76	31.14	28.72
ENSG00000057935.13_MTA3	37.78	42.95	33.24	34.28	39.06	44.78	35.43	41.35	36.88	33.57	38.82	35.92	45.3	37.7	36.39
ENSG00000058056.9_USP13	5.87	6.9	4.92	5.24	5.75	4.25	4.9	5.6	6.41	5.3	3.92	6.5	5.39	9.03	6.49
ENSG00000058063.16_ATP11B	18.72	17.36	16.62	17.59	17.93	15.33	14.23	13.68	17.22	14.12	24.21	17.07	12.75	19.53	15.25
ENSG00000058085.15_LAMC2	0.7	0.55	0.51	0.57	0.39	0.3	0.33	0.49	0.68	0.75	1.22	1.31	2.08	0.34	1.75
ENSG00000058091.17_CDK14	3.29	4.8	2.98	4.16	4.39	4.36	5.59	6.17	5.51	6.75	7.03	4.61	6.35	5.45	6.11
ENSG00000058262.10_SEC61A1	155.43	176.44	115.48	123.33	143.71	130.22	139.19	140.57	162.04	182.19	190.33	148.15	135.26	150.06	237.44
ENSG00000058272.19_PPP1R12A	34.49	33.66	42.27	41.04	37.68	32.79	36.71	39.56	37.85	37.35	44.27	38.49	42.18	39.08	32.88
ENSG00000058335.15_RASGRF1	0.05	0.36	0.1	0.41	0.02	0.23	0.04	0.01	0.48	0	0.15	0.08	0.05	0	0
ENSG00000058404.20_CAMK2B	2.04	0.82	1.15	1.49	1.08	1.05	0.97	1.99	1.67	0.68	2.01	0.53	0.6	0.99	1.09
ENSG00000058453.17_CROCC	18.64	19.81	20.92	18.73	17.37	21.1	20.33	21.6	20.51	17.05	25.65	24.89	22.2	18.07	20.71
ENSG00000058600.16_POLR3E	18.87	23.37	23.68	23.62	20.31	20.05	23.42	20.16	20.11	17.25	26.77	18.73	17.5	21.52	20.08
ENSG00000058668.14_ATP2B4	57.07	54.83	56.51	67.73	67.32	57.44	68.26	79.09	54.06	44.49	46.79	71.34	49.78	40.07	83.05
ENSG00000058673.16_ZC3H11A	48.58	52.07	40.18	45.83	54.19	58.27	54.11	61.43	58.64	55.83	56.02	58.09	49.48	47.67	47.4
ENSG00000058729.11_RIOK2	16.41	9.75	16.52	12.68	12.26	14.31	15.3	16.69	14.3	11.92	18.62	17.08	14.28	14.02	15.64
ENSG00000058799.15_YIPF1	9.74	10.53	11.06	10.4	11.57	12.39	9.97	11.88	10.54	11.94	7.63	16.85	7.64	11.99	17.44
ENSG00000058804.12_NDC1	8.65	13.86	8.4	8.08	9.64	8.36	8.86	10.09	6.99	9.07	7.48	8.46	10.5	12.59	8.09
ENSG00000058866.15_DGKG	0	0.18	0.12	0.01	0	0	0	0	0.15	0	0	0.01	0.03	0	0.01
ENSG00000059122.16_FLYWCH1	27.53	24.77	26.01	24.3	25.21	21.76	20.83	19.58	28.56	24.06	42.15	24.19	27.87	19.03	26.18
ENSG00000059145.18_UNKL	12.63	15.07	13.06	11.98	14.22	13.8	13.75	16.16	13.98	11.03	15.36	15.97	8.32	12.24	8.19
ENSG00000059377.17_TBXAS1	1.5	0.76	5.14	3.83	0.56	1.1	0.25	1.45	0.44	1.2	0.8	1.38	0.35	2.02	0.45
ENSG00000059378.13_PARP12	36.6	45.8	25.87	25.07	31.43	34.27	30.2	32.6	47.36	41.55	40.28	47.23	49.91	34.64	49.71
ENSG00000059573.9_ALDH18A1	31.04	35.21	32.93	39.9	30.22	30.53	30.47	35.59	30.54	33.07	32.22	36.78	29.48	35.26	38.71
ENSG00000059588.10_TARBP1	45.73	39.04	44.95	51.42	29.82	33.15	31.01	36.95	41.73	30.4	16.33	39.28	38.04	29.35	43.87
ENSG00000059691.12_GATB	13.46	17.75	9.17	7.94	13.53	13.53	12.08	12.7	11.78	10.86	11.18	12.85	12.51	14.99	15.14
ENSG00000059728.11_MXD1	2.97	2.27	3.27	2.87	3	2.36	2.78	2.14	4.61	3.11	6.11	2.93	3.93	2.81	4.15
ENSG00000059758.8_CDK17	74.97	67.59	47.37	48.05	62.78	59.15	59.49	58.98	51.96	49.68	82.92	66.26	39.98	66.56	68.39
ENSG00000059769.20_DNAJC25	5.2	4.7	5	5.19	4.53	4.26	4.33	5.69	4.46	5.1	9.01	3.89	4.44	4.41	5.4
ENSG00000059804.16_SLC2A3	32.04	26.39	79.79	66.99	39.78	25.49	27.59	23.17	19.61	13.09	17.86	25.4	32.73	19.34	23.3
ENSG00000059915.17_PSD	0.11	0.11	0.12	0.15	0.1	0.33	0.33	0.53	0.2	0.33	0.57	0.46	0.06	0.26	0.44
ENSG00000060069.16_CTDP1	16.62	15.65	16.15	14.69	18.52	17.38	18.68	15.85	17.07	14.93	16.21	15.41	14.01	17.99	20.68
ENSG00000060138.13_YBX3	210.84	216.65	327.57	330.95	285.45	281.1	225.77	218.05	357.16	400.34	531.26	326.1	491.97	268.71	597.09
ENSG00000060140.9_STYK1	8.48	10.94	10.6	12.89	7.75	9.13	6.5	10.48	12.17	12.89	11.85	15.37	11.64	11.67	12.06
ENSG00000060237.17_WNK1	42.25	40.63	42.03	35.96	53.09	31.24	45.47	46.87	41.39	36.03	52.06	39.72	42.98	39.46	50.39
ENSG00000060303.5_RPS17P5	0	0	0	0	0	0	0	0	0	0	0	0	0	0	0
ENSG00000060339.14_CCAR1	49.59	55.14	44.26	45.52	50.01	53.88	45.14	42.77	46.34	42.83	43.45	46	40.99	48.34	51.25
ENSG00000060491.16_OGFR	40.46	36.76	68.5	66.34	58.7	60.92	70.85	65.64	38.02	35.07	45.96	32.76	44.82	39.41	69.72
ENSG00000060558.4_GNA15	0.06	0.15	0.04	0.1	0.05	0.02	0.03	0.02	0.32	0.02	0.27	0.08	0.22	0.03	0.14
ENSG00000060566.14_CREB3L3	0	0	0	0	0.04	0	0	0	0	0	0	0	0	0	0
ENSG00000060642.10_PIGV	5.35	6.57	4.41	5.61	3.98	3.72	3.6	5.04	2.98	4.81	9.56	4.89	5.45	5.86	3.89
ENSG00000060656.20_PTPRU	1.11	2.13	3.68	3.26	0.86	0.81	1.09	1.21	1.48	2.1	1.12	1.66	3.31	0.62	1.87
ENSG00000060688.13_SNRNP40	41.51	45.33	25.81	22.82	36.95	34.97	36.53	37.72	35.93	36.85	32.09	33.09	34.93	44.39	36.66
ENSG00000060709.15_RIMBP2	0	0	0	0	0	0	0	0.16	0	0	0	0	0	0	0.01
ENSG00000060718.22_COL11A1	0.04	0.08	0.01	0.03	0.01	0.02	0.01	0.03	0.55	0.12	0.05	0.1	0	0.14	0.02
ENSG00000060749.15_QSER1	7.53	10.17	7	6.29	8.54	7.55	9.18	10.59	8.78	6.49	7.58	8.41	8.5	9.36	8.85
ENSG00000060762.19_MPC1	23.21	19.26	20.99	16.66	22.18	16.94	15.25	13.4	22.12	15.32	19.87	17.71	16.91	21.84	11.14
ENSG00000060971.18_ACAA1	55.96	52.46	44.99	43.29	48.07	42.1	38.87	35.94	48.81	38.71	29.44	56.94	40.17	37.11	43.18
ENSG00000060982.15_BCAT1	72.2	71.74	42.02	39.8	71.73	52.16	48.36	53.09	99.29	79.96	59.07	59.37	75.38	65.09	69.67
ENSG00000061273.18_HDAC7	177.51	161.91	192.23	154.48	206.4	197.71	215.54	204.46	203.16	159.98	158.01	210.87	199.79	172.04	157.23
ENSG00000061337.15_LZTS1	0	0	0	0	0	0	0	0	0	0	0	0	0.01	0.01	0
ENSG00000061455.11_PRDM6	0.25	0.15	0.11	0.09	0.18	0.03	0.25	0.06	0.1	0.01	0.01	0.03	0.03	0.01	0.03
ENSG00000061492.12_WNT8A	0	0	0	0	0	0	0	0	0	0	0	0	0	0	0
ENSG00000061656.10_SPAG4	3.49	3.74	2.84	2.45	2.47	1.85	3.9	3.33	3.56	4.72	7.92	3.22	4.67	3.34	3.36
ENSG00000061676.15_NCKAP1	62.66	63.68	43.19	44.71	53.39	46.1	46.94	43.74	60.29	58.09	56.7	50.85	51.11	61.51	51.92
ENSG00000061794.13_MRPS35	35.85	42.73	31.84	31.94	31.2	28.99	27.69	29.4	31.67	35.2	36.27	24.25	26.35	34.56	32.07
ENSG00000061918.13_GUCY1B1	8.18	3.71	6.09	3.68	6.33	3.45	9.65	8.04	6.27	2.53	2.91	2.08	4.24	4	4.19
ENSG00000061936.9_SFSWAP	36.63	38.28	33	32.58	37.41	30.28	36.66	36.67	37.64	32.93	39.41	36.68	38.79	38.6	32.65
ENSG00000061938.19_TNK2	43.85	37.63	88.73	88.4	58.09	56.49	59.03	53.68	50.69	41.79	60.97	59.54	38.52	42.28	53.09
ENSG00000061987.16_MON2	20.56	21.35	28.46	29.99	22.57	21.62	20.71	21.28	19.27	13.82	8.84	19.89	17.52	20.91	38.1
ENSG00000062038.14_CDH3	0	0	0	0	0	0	0.19	0	0.02	0	0	0.08	0	0	0
ENSG00000062096.15_ARSF	0	0	0	0	0	0	0	0	0	0	0	0	0	0	0
ENSG00000062194.16_GPBP1	34.36	38.94	22.7	24.5	40.1	45.74	34.23	37.63	39.92	37.23	33.54	31.98	28.37	33.56	38.9
ENSG00000062282.15_DGAT2	0.66	1.15	0.28	0.45	0.42	0.33	0.4	0.5	0.37	0.6	0.55	1.12	1.07	0.54	0.55
ENSG00000062370.16_ZNF112	5.38	4.26	5.51	6.03	6.39	4.82	7.13	6.41	4.4	4	6.21	4.88	3.25	4.18	7.46
ENSG00000062485.19_CS	138.39	158.26	127.74	123.18	127.6	111	124.68	130.7	133.19	136.37	128.54	102.82	148.77	131.4	91.59
ENSG00000062524.16_LTK	0.02	0.18	0.05	0	0.03	0.07	0.09	0.05	0	0.02	0.6	0.2	0.06	0.03	0.04
ENSG00000062582.14_MRPS24	166.09	157.45	176.15	176.99	185.89	219.71	202.83	226.13	163.54	164.45	144.32	155	198.17	145.9	136.79
ENSG00000062598.18_ELMO2	26.69	23.02	24.21	27.25	25.56	21.38	24.61	23.25	24.56	23.66	25.29	21.51	26.02	24.25	27.12
ENSG00000062650.19_WAPL	15.07	17.62	14.9	16.61	20.48	18.86	18.71	17.3	16.18	14.04	14.77	14.92	16.9	16.57	20.15
ENSG00000062716.13_VMP1	78.08	71.94	103.91	107.77	66.62	67.1	89.22	98.44	83.09	83.73	138.57	67.06	61.93	118.37	183.84
ENSG00000062725.10_APPBP2	16.96	15.13	17.84	20.59	16.94	16.05	14.52	15.95	16.6	14.77	16.66	19.26	15.67	19	17.21
ENSG00000062822.14_POLD1	24.6	25.84	19.16	15.17	20.32	24.25	19.88	26.79	21.44	23.15	15.81	18.98	26.07	23.65	17.21
ENSG00000063015.20_SEZ6	0.11	0	0	0	0.09	0	0.02	0	0	0	0	0	0	0	0
ENSG00000063046.17_EIF4B	347.68	347.96	320.33	334.17	362.06	340.27	382.65	403.31	405.72	396.14	389.95	376	387.97	363.07	189.21
ENSG00000063127.16_SLC6A16	0.52	0.94	0.76	1.11	0.7	1.15	2.3	1.11	1.42	2.37	1.12	1.25	0.65	0.36	3.24
ENSG00000063169.10_BICRA	16.16	14.72	15.65	15.03	17.13	15.2	16.22	13.78	16.95	13.69	13.91	16.05	15.27	12.09	16.03
ENSG00000063176.16_SPHK2	28.67	25.92	36.61	33.22	29.1	26.23	22.01	20.38	29.91	28.14	24.9	22.89	18.59	22.89	26.21
ENSG00000063177.13_RPL18	2134.61	2026.16	2017.53	1913.37	2058.22	2275.77	2283.83	2223.73	2276.91	2180.9	2076.59	2186.19	2521.23	2139.81	1595.08
ENSG00000063180.9_CA11	8.2	6.8	7	7.22	4.88	4.29	11.95	10.62	11.7	6.88	3.84	11.81	8.84	2.56	4.48
ENSG00000063241.8_ISOC2	45.71	43.01	48.44	54.86	43.95	50.04	42.86	47.97	42.27	53.55	27.71	65.19	48.4	41.89	59.99
ENSG00000063244.12_U2AF2	169	174.34	141.04	134.47	147.46	122.75	124.54	127.99	152.18	140.49	129.54	144.33	127.18	161.12	148.4
ENSG00000063245.14_EPN1	120.36	120.77	58.02	50.82	166.14	132.79	130.27	126.07	133.22	131.59	113.78	127.82	144.97	105.41	96.17
ENSG00000063322.15_MED29	23.39	21.65	17.29	13.19	21.29	17.84	18.82	18.92	19.29	17.43	23.16	19	21.47	15.93	19.26
ENSG00000063438.17_AHRR	0.2	0.63	1.17	0.85	0.32	0.26	0.36	0.08	1.06	0.51	2.07	1.3	1.05	0.35	0.19
ENSG00000063515.2_GSC2	0	0	0	0	0	0	0	0	0	0	0	0	0	0	0
ENSG00000063587.14_ZNF275	4.47	4.24	4.72	5.15	3.8	2.92	4.35	3.96	4.67	4.45	6.27	4.24	3.64	4.9	6.03
ENSG00000063601.17_MTMR1	12.02	15.63	5.56	6.9	11.28	8.36	11.49	9.24	15.21	12.66	10.66	12.1	12.74	13.84	17.56
ENSG00000063660.9_GPC1	12.21	10.89	9.89	8.75	13.17	10.57	11.71	12.89	23.76	29.4	66.27	11.15	25.68	12.99	72.88
ENSG00000063761.16_ADCK1	5.32	4.27	2.12	4.91	3.24	1.85	3.41	2.94	4.81	2.39	2.26	4.05	4	3.9	4.38
ENSG00000063854.13_HAGH	70.55	50.3	53.74	54.6	58.4	47.89	58.95	51.14	58.1	50.98	68.98	62.76	51.44	57.24	46.1
ENSG00000063978.16_RNF4	32.55	34.87	37.42	34.41	41.16	33.12	42.03	37.66	33.41	31.16	32.56	34.94	31.69	45.18	40.81
ENSG00000064012.22_CASP8	9.28	14.03	14.89	17.51	11.65	10.98	12.3	9.95	10.08	7.98	8.96	9.35	8.93	9.97	8.99
ENSG00000064042.18_LIMCH1	26.96	21.04	15.75	12.58	30.16	18.69	18.75	13.85	42	26.85	6.56	25.59	15.81	14.55	23.17
ENSG00000064102.15_INTS13	19.69	22.82	16.07	16.59	15.3	15.58	14.7	13.41	16.75	18.62	20.26	16.21	20.79	18.83	16.11
ENSG00000064115.11_TM7SF3	41.48	52.18	39.93	61.68	47.86	54.66	42.41	48.52	47.96	49.3	68.27	55.46	51.39	46.54	75.85
ENSG00000064195.7_DLX3	0	0	0	0	0	0	0	0	0	0	0	0	0.04	0	0.02
ENSG00000064199.6_SPA17	10.93	10.57	6.19	7.36	7.99	11.03	4.55	6.12	8.5	8.95	3.49	7.78	10.1	13.38	11.62
ENSG00000064201.15_TSPAN32	0.02	0	0.03	0	0	0	0	0.06	0	0	0	0.02	0.14	0	0
ENSG00000064205.10_CCN5	0.05	0.26	0	0.09	0.08	0	0	0.08	0.13	0	0.05	0.08	0.53	0	0.05
ENSG00000064218.5_DMRT3	0	0	0	0	0	0	0	0	0	0	0	0	0	0	0
ENSG00000064225.12_ST3GAL6	18.97	14.96	25.32	18.48	23.58	19.29	26.01	16.66	21.21	15.22	31.03	25.87	20.31	21.56	27.03
ENSG00000064270.12_ATP2C2	0	0.05	0.07	0.07	0	0	0.05	0.02	0	0.51	3.33	0	0.04	0	0.03
ENSG00000064300.9_NGFR	0	0.04	0.05	0	0	0	0	0	0	0.06	0.1	0	0.04	0	0.07
ENSG00000064309.14_CDON	2.37	1.83	1.26	0.88	1.83	1.56	1.84	1.98	3.61	1.76	1.09	1.34	2.47	0.92	2.12
ENSG00000064313.12_TAF2	19.03	22.31	17.82	21.94	18.15	15.05	19.31	19.63	18.65	18.62	21.1	17.39	13.77	17.38	20.18
ENSG00000064393.16_HIPK2	6.97	7.73	9.8	9.68	9.04	6.1	7.32	8.33	8.82	8.55	10.4	14.88	7.2	8.88	8.02
ENSG00000064419.13_TNPO3	22.75	27.85	23.9	24.12	22.79	20.26	22.49	24.1	21.97	23.1	26.98	22.78	22.76	23.77	22.51
ENSG00000064489.23_BORCS8-MEF2B	3.1	2.57	3.24	1.82	0.74	3.16	3.1	3.47	2.15	4.28	2.11	4.14	1.88	2.54	3.53
ENSG00000064490.14_RFXANK	99.5	96.69	109.62	110.64	96.29	111.31	106.15	92.55	102.6	94.3	100.23	105.74	104.97	110.34	108.03
ENSG00000064545.15_TMEM161A	21.2	29.63	16.92	20	18.39	18.83	19.7	17.45	18.17	20.7	28.17	21.7	20.49	20.35	25.46
ENSG00000064547.14_LPAR2	2.62	2.58	1.65	1.63	2.37	2.35	0.75	1.03	4.62	4.9	1.62	4.49	3.91	3.5	1.53
ENSG00000064601.18_CTSA	218.47	174.56	188.41	165.77	264.91	196.89	266.53	211	247.09	185.65	172.26	227.36	185.86	198.39	251.56
ENSG00000064607.17_SUGP2	45.58	41.17	34.28	35.49	37.87	36.61	37.51	38.88	39.15	34.87	50.75	50.08	42.76	38.56	58.27
ENSG00000064651.14_SLC12A2	16.43	13.72	16.35	12.81	19.38	15.49	16.51	12.9	24.69	18.19	17.42	15.9	9.83	22.47	14.46
ENSG00000064652.11_SNX24	7.9	8.79	6.75	4.91	9.03	8.02	9.94	8.62	8.74	10.7	12.21	10.12	8.64	7.61	9.11
ENSG00000064655.19_EYA2	0	0	0	0	0	0	0	0	0	0	0	0	0	0	0
ENSG00000064666.15_CNN2	157.76	183.24	333.01	368.28	159.33	178.77	138.79	154.21	163.35	177.92	208.97	268.4	153.86	207.3	169.82
ENSG00000064687.13_ABCA7	8.39	5.74	7.72	7.23	7.13	5.65	9.87	7.55	6.63	6.36	5.6	8.37	15.34	3.15	8.19
ENSG00000064692.19_SNCAIP	31.51	25.03	33.03	17.54	31.74	21.58	35.14	23.91	36.78	17.79	19.36	37.59	9.81	37.38	39.47
ENSG00000064703.12_DDX20	11.01	10.53	12.88	11.27	12.58	10.61	12.15	12.56	11.01	11.51	11.64	9.2	12.67	12.24	15.99
ENSG00000064726.10_BTBD1	50.37	53.24	23.13	21.22	48.02	45.93	46.15	45.42	50.61	46.55	50.79	55	39.53	45.31	46.92
ENSG00000064763.11_FAR2	22.2	22.95	23.52	22.76	27.36	20.05	23.62	20.96	43.25	41.78	11.92	26.6	26.22	19.66	29.98
ENSG00000064787.13_BCAS1	0	0	0	0	0	0.02	0	0	0.02	0	0	0	0.01	0	0
ENSG00000064835.11_POU1F1	0	0	0	0	0	0	0	0	0	0	0	0	0	0	0
ENSG00000064886.14_CHI3L2	0	0	0	0	0	0	0	0	0	0	0.05	0	0	0	0
ENSG00000064932.16_SBNO2	28.22	29.52	32.62	33.63	27.59	23.45	33.89	29.23	34.89	36.61	41.51	31.67	32.01	34.95	44.23
ENSG00000064933.17_PMS1	10.6	13.9	12.77	14.54	12.07	9.51	12.35	14.57	10.96	10.46	8.49	12.89	10.41	14.65	16.63
ENSG00000064961.19_HMG20B	131.75	126.22	118.23	105.64	130.71	123.36	130.89	126.14	117.5	109.06	85.53	117.78	88.18	118.69	105.65
ENSG00000064989.13_CALCRL	258.37	185.17	236.61	203.78	292.28	170.92	264.25	207.89	237.69	162.52	241.43	134.36	163.26	173.5	152.09
ENSG00000064995.18_TAF11	44.06	39.85	26.94	30.77	41.66	43.97	43.46	43.67	38.71	36.68	28.16	40.23	43.24	35.45	42.55
ENSG00000064999.15_ANKS1A	14.08	19.9	18.82	24.5	16.74	18.39	15.22	16.94	12.39	12.7	12.59	24.45	18.08	11.43	19.15
ENSG00000065000.18_AP3D1	81.29	89.48	71.8	72.38	78.21	72.69	67.3	68.05	78.06	81.49	93.29	73.83	78.84	78.99	72.32
ENSG00000065029.15_ZNF76	36.49	33.93	28.36	26.32	36.9	29.7	36.81	42	32.98	28.63	26.24	42.7	40.3	24.09	41.16
ENSG00000065054.14_SLC9A3R2	171.61	100.44	131.49	92.25	152.3	86.32	132.68	81.87	67.77	49.45	87.94	69.07	213.99	78.35	45.16
ENSG00000065057.9_NTHL1	46.27	37.5	62.59	52.56	53.29	48.48	60.94	45.41	36.73	33.79	22.81	37.79	53.33	37.93	23.98
ENSG00000065060.17_UHRF1BP1	6	5.78	5.07	5.62	5.99	4.43	6.44	6.25	4.46	4.04	6.1	4.15	4.51	5.43	5.97
ENSG00000065135.12_GNAI3	15.85	18.52	14.62	14.9	16.37	16.47	12.92	12.84	14.86	16.17	15.11	14.91	17.37	15.98	11.92
ENSG00000065150.21_IPO5	64.97	83.5	72.18	78.8	76.61	66.96	57.77	59.64	62.31	72.78	80.18	71.1	86.12	83.66	53.9
ENSG00000065154.12_OAT	62.09	60.12	57.09	57.58	43.6	45.48	35.01	38.09	51.8	49.49	86.45	45.45	44.32	55.81	38.47
ENSG00000065183.16_WDR3	7.68	8.82	7.93	10.26	7.93	5.45	8.7	6.39	7.45	6.62	8.01	7.15	4.66	8.17	10.04
ENSG00000065243.20_PKN2	25.11	21.04	19.6	21.29	27.51	16.77	22.1	22.42	23.14	22.03	27.47	25.71	15.55	28.81	24.96
ENSG00000065268.10_WDR18	44	39.09	40.11	41.74	52.8	43.12	43.99	43.86	53.83	52.59	30.72	48.14	45.23	45.54	49.27
ENSG00000065308.5_TRAM2	43.19	52.87	51.44	58.91	47.57	44.66	58.08	68.12	55.79	61.35	75.84	58.89	61.9	44.3	73.13
ENSG00000065320.9_NTN1	0.07	0.12	0.04	0.01	0.14	0.04	0.02	0.04	0.13	0.28	0.16	0.12	0.15	0.05	0.7
ENSG00000065325.13_GLP2R	0	0	0	0	0	0	0	0	0	0	0	0	0	0	0
ENSG00000065328.16_MCM10	4.49	3.76	2.59	1.64	2.25	2	2.35	3.36	1.83	2.59	2.48	1.66	1.63	4.91	0.64
ENSG00000065357.20_DGKA	61.83	48.07	49.53	51.15	40.93	42.71	33.57	37.04	71.26	61.66	74.64	43.89	91.21	42.41	85.38
ENSG00000065361.15_ERBB3	0	0.25	0.07	0.11	0.01	0.02	0.15	0.01	0.04	0.03	0.36	0.07	0.1	0.05	0.32
ENSG00000065371.17_ROPN1	0	0	0	0	0	0	0	0	0	0	0	0	0	0	0
ENSG00000065413.20_ANKRD44	0.95	0.65	1.1	1.44	1.2	1.35	0.95	1.36	1.05	0.98	1.55	1.36	1.96	0.67	2.15
ENSG00000065427.14_KARS1	87.74	102.46	77.25	78.18	94.42	86.56	86.61	87.1	102.45	101.04	81.37	96.67	73.18	102.23	80.01
ENSG00000065457.10_ADAT1	29.06	26.89	33.53	33.32	32.53	23.99	40.29	34.86	28.3	24.97	40.41	33.94	28.24	23.63	43.43
ENSG00000065485.20_PDIA5	58.24	60.69	42.47	39.77	45.43	41.19	53.68	50.44	68.25	67.62	81.3	71.55	60.29	64.03	69.13
ENSG00000065491.8_TBC1D22B	8.54	8.88	5.7	6.74	9.38	7.88	6.33	7.69	10.21	10.56	14.54	10.54	9.04	8.22	12.06
ENSG00000065518.8_NDUFB4	289.83	253.5	218.88	218.29	219.08	246.85	219.31	254.52	244.83	244.1	240.21	212.89	269.2	290.25	259.75
ENSG00000065526.12_SPEN	16.49	16.74	20.93	20.89	19.15	13.98	20.19	21.32	18.57	20.51	20.51	17.56	17.41	20.6	22.65
ENSG00000065534.18_MYLK	13.54	13.37	23.9	19.65	19.81	8.43	10.89	7.71	12.36	8.01	15.26	19.9	12.84	9.29	4.07
ENSG00000065548.18_ZC3H15	53.2	60.31	54.53	61.32	58.93	62.69	58.72	59.91	53.92	60.63	58.64	49.84	53.57	59.5	53.73
ENSG00000065559.15_MAP2K4	15.04	13.91	9.47	8.04	13.86	13.77	12.69	12.05	12.96	12.86	15.63	14.65	10.94	13.03	19.38
ENSG00000065600.12_PACC1	10.75	11.02	5.09	3.32	7.41	7.79	9.16	7.13	7.63	7.81	18.59	9.35	6.83	7.36	7.48
ENSG00000065609.14_SNAP91	4.06	4.19	2.01	1.4	4.34	4.24	1.71	1.71	6.23	3.45	1.34	2.5	2.19	1.34	2.53
ENSG00000065613.15_SLK	21.14	23.69	22.25	22.99	21.89	20.81	23.49	26.44	15.96	13.87	26.08	21.58	15.68	21.64	20.3
ENSG00000065615.14_CYB5R4	9.84	10.56	10.04	12.1	11.76	11.08	11.49	11.29	9.85	10.82	14.9	14.02	10.22	10.01	14.16
ENSG00000065618.21_COL17A1	0.91	2	0.3	0.35	0.59	0.53	0.39	0.57	0.46	1.34	0.48	1.51	6.37	0.12	0.61
ENSG00000065621.15_GSTO2	0.43	0.31	0.44	0.81	0.44	0.9	0.63	0.34	0.25	0.39	0.46	0.26	1.27	0.29	0.48
ENSG00000065665.21_SEC61A2	5.45	5.2	5.53	4.62	3.59	5.67	3.68	4.18	5.21	3.82	7.25	4.64	4.42	3.38	6.37
ENSG00000065675.15_PRKCQ	0.93	1.19	0.93	0.65	0.76	0.54	1.19	1.19	1.48	0.71	0.66	0.87	1.14	0.73	0.8
ENSG00000065717.15_TLE2	32	33.13	12.72	13.29	23.73	27.86	27.53	26.45	31.74	34.81	13.75	29.23	19.95	30.45	47.48
ENSG00000065802.12_ASB1	3.96	4.65	6.11	8.95	4.37	7.06	3.59	6.54	5.16	7.01	11.35	7.84	5.61	6.51	9.31
ENSG00000065809.13_FAM107B	93.25	105.27	82.59	90.52	88.96	80.85	42.53	42.82	90.47	102.27	68.85	97.09	95.53	108.01	88.08
ENSG00000065833.9_ME1	15.14	15.85	17.52	18.15	13.79	13.83	12.55	11.75	15.69	18.02	25.4	12.22	11.24	12.21	10.13
ENSG00000065882.16_TBC1D1	59.79	66.79	79.93	74.35	85.49	73.22	94.96	87.12	62.11	63.81	61.23	59.4	65.06	60.85	84.38
ENSG00000065883.16_CDK13	22.84	23.38	23.16	22.91	28.83	24.77	25.89	24.86	27.28	25.76	28.36	23.34	20.25	25.6	27.99
ENSG00000065911.12_MTHFD2	20	31.88	19.37	20.83	16.21	19.78	21.45	28.65	24.03	38.35	91.45	21.9	30.94	31.45	12.83
ENSG00000065923.10_SLC9A7	3.28	6.46	3.45	5.13	4.98	3.09	1.94	5.04	5.39	4.78	5.32	5.39	5.5	3.76	8.13
ENSG00000065970.9_FOXJ2	8.54	6.92	8.51	8.31	7.98	5.4	8.61	8.18	9.31	7.3	7.83	7.45	7.08	7.41	6.95
ENSG00000065978.19_YBX1	678.36	842.32	729.62	820.24	671.39	779.27	592.1	701.9	722.64	737.74	564.7	706.64	885.66	773.3	888.69
ENSG00000065989.16_PDE4A	2.86	3.87	6.19	6.57	4.6	5.02	4.38	5.74	3.2	3.54	5.89	3.86	5.01	4.11	5.38
ENSG00000066027.12_PPP2R5A	36.15	42.52	35.05	39.12	36.27	41.69	34.32	38.1	39.53	39.62	21.89	43.2	32.96	31.19	33.78
ENSG00000066032.18_CTNNA2	0	0	0	0	0	0	0	0	0	0	0	0	0	0	0
ENSG00000066044.15_ELAVL1	53.27	61.52	49.53	50.82	63.81	51.97	50.53	49.43	59.26	58.23	53.83	59.33	53.89	65.87	73.37
ENSG00000066056.14_TIE1	668.08	539.37	438.26	385.04	831.32	615.31	865.16	749.43	697.33	602.22	482.38	797.76	549.69	556.72	680.2
ENSG00000066084.13_DIP2B	13.64	12.41	15.24	14.29	16.83	10.93	15.53	13.3	14.16	11.56	10.82	11.11	10.54	13.2	10.91
ENSG00000066117.15_SMARCD1	70.26	76.66	37.33	26.2	74.98	62.15	77.95	67.35	69.61	68.97	71.05	72.98	81.13	69.63	62.15
ENSG00000066135.13_KDM4A	23.4	23.67	18.21	14.98	21.78	18.74	24.67	24.73	22.28	20.4	17.56	23.39	17.57	18.97	26.63
ENSG00000066136.20_NFYC	35.41	34.98	28.06	31.63	38.46	37.98	41.12	38.33	36.78	34.54	34.79	33.87	25.6	35.27	31.87
ENSG00000066185.13_ZMYND12	0.61	0.73	0.33	0.4	0.14	0.77	0.76	0.45	0.35	0.35	1.58	1.21	1.34	0.61	0.32
ENSG00000066230.12_SLC9A3	2.22	2.03	0.64	0.36	1.4	0.7	1.19	0.65	1.4	0.98	1.77	1.55	1.23	1.28	0.92
ENSG00000066248.15_NGEF	0.2	0.16	0.89	0.19	0.04	0.18	0.17	0.03	0.32	0.32	0.13	0.25	1.1	0	0.22
ENSG00000066279.18_ASPM	12.52	19.54	12.87	14.1	10.42	9.37	11.52	14.65	5.31	5.99	12.24	7.13	6.46	19.43	1.97
ENSG00000066294.14_CD84	0	0	0	0	0	0	0	0	0	0	0	0	0	0	0
ENSG00000066322.15_ELOVL1	122.94	122.71	162.1	158.42	120.53	102.14	132.89	117.37	119.92	117.12	143.94	123.99	150.12	126.74	63.95
ENSG00000066336.11_SPI1	0	0.14	0.09	0.24	0	0.11	0.06	0.11	0	0	0	0.06	0.05	0.14	0
ENSG00000066379.15_ZNRD1	49.86	37.26	39.29	35.8	40.51	45.76	40.54	42.19	41.48	47.57	51.59	43.43	52.77	51.53	36.3
ENSG00000066382.16_MPPED2	0	0	0.06	0	0	0	0	0	0	0	0	0	0	0	0
ENSG00000066405.13_CLDN18	0	0	0	0	0	0	0	0.07	0	0	0	0	0.03	0	0
ENSG00000066422.5_ZBTB11	9.06	10.39	8.75	8.71	10.24	10.15	10.27	9.47	9.08	7.35	15.56	9.07	7.7	9.38	11.77
ENSG00000066427.24_ATXN3	22.65	25.66	13.48	11.4	14.89	15.95	10.58	18.24	17.75	14.19	10.97	13.51	14.34	16.09	14.2
ENSG00000066455.13_GOLGA5	21.49	23.56	25.45	27.04	25.75	22.15	27.9	25.23	24.24	23.61	26.91	21.07	22.34	23.06	30.74
ENSG00000066468.22_FGFR2	0.1	0	0.07	0.06	0.17	0.16	0.18	0.23	0.19	0.18	0.23	0.15	0.12	0.17	0.2
ENSG00000066557.6_LRRC40	17.52	17.5	12.02	11.57	14.35	12.6	10.84	10.6	14.74	14.11	12.33	13.01	8.66	15.19	14.96
ENSG00000066583.12_ISOC1	12.76	14.43	12.17	10.48	13.71	13.69	6.48	7.92	12.53	14.7	11.95	14.65	8.49	14.86	12.62
ENSG00000066629.17_EML1	21.71	21.22	18.11	16.2	20.22	16	18.12	15.54	19.74	23.49	15.96	25.9	16.47	25.29	16.54
ENSG00000066651.20_TRMT11	5.11	6.64	7.56	9.58	5.7	6.23	5.64	10.93	4.54	5.49	3.39	5.46	4.64	5.29	6.41
ENSG00000066654.14_THUMPD1	25.77	25.54	19.82	21.04	23.22	21.94	31.62	33.46	21.57	18.96	18.12	27.18	19.87	23.52	31.95
ENSG00000066697.14_MSANTD3	52.3	45.33	52.53	46.78	59.15	56.27	62.32	56.86	56.01	52.43	78.2	56.21	47.05	50.11	75.51
ENSG00000066735.14_KIF26A	13.51	9.77	6.5	5.4	22.49	13.89	24.1	16.51	5.45	3.57	6.94	10.72	9.01	12.2	3.16
ENSG00000066739.12_ATG2B	7.63	8.32	6.97	6.54	8.41	5.73	7.34	5.78	9.74	6.64	14.64	8.16	9.12	8.37	9.29
ENSG00000066777.9_ARFGEF1	20.91	25.24	17.43	18.37	25.57	22.21	22.86	22.25	21.92	15.73	14.83	24.43	14.48	22.61	20.72
ENSG00000066813.14_ACSM2B	0.69	0.16	0.37	0.31	0.41	0.42	0.36	0.31	0.5	0.22	0.2	0.11	0.15	0.1	0.14
ENSG00000066827.16_ZFAT	3.4	3.75	3.09	2.71	2.73	3.51	3.46	3.42	3.33	3.87	4.39	4.07	4.64	3.43	4.18
ENSG00000066855.16_MTFR1	16.25	18.22	16.31	15.3	12.37	11.46	10.72	9.64	12.47	12.47	19.52	13.09	13.16	14.03	13
ENSG00000066923.17_STAG3	0.67	0.43	0.43	0.8	0.83	0.24	0.59	1.13	1.02	0.23	0.84	0.46	0.93	0.7	0.58
ENSG00000066926.11_FECH	33.21	32.07	24.25	21.05	27.86	23.96	31.25	28.99	31.18	29.25	24.65	31.22	30.88	21.38	26.37
ENSG00000066933.16_MYO9A	7.49	7.52	8.99	9.42	8.55	4.24	6.34	7.25	8.13	7.1	11.71	6.78	7.72	7.06	7.64
ENSG00000067048.17_DDX3Y	51.56	51.12	56.43	58.63	52.5	43.25	42.57	43.86	49.48	40.05	58.83	54.14	45.86	53.65	55.29
ENSG00000067057.17_PFKP	102.72	128.81	100.25	108.74	89	83.87	83.77	91.6	125.71	155.15	141.54	143.55	123.13	135.58	150.97
ENSG00000067064.11_IDI1	66.23	46.73	93.58	72.74	62.16	47.38	70.66	47.16	68.94	55.37	40.17	55.75	26.21	75.57	35.16
ENSG00000067066.17_SP100	87.81	85.86	78.27	80.28	91.63	87	84.79	77.67	71.94	64.39	68.93	71.27	95.84	75.34	101.26
ENSG00000067082.15_KLF6	88.79	80.17	87.77	80.42	89.71	62.99	78.61	76.51	81.3	82.09	177.68	101	57.28	94.55	104.96
ENSG00000067113.17_PLPP1	16.6	15.1	21.88	15.98	17.08	11.02	19.53	13.52	13.87	12.47	14.8	8.52	17.25	12.13	9.81
ENSG00000067141.17_NEO1	0.11	0.25	0.02	1.04	0.06	0.08	0.3	0.42	0.15	0.23	0.06	0.12	0.28	0.5	0.15
ENSG00000067167.8_TRAM1	113.95	120.06	63.35	67.15	89.81	85.35	85.33	81.82	99.53	99.95	160.31	104.42	88.68	116.48	111.75
ENSG00000067177.15_PHKA1	2.45	3.76	2.53	3.24	1.86	1.95	2.23	2.56	2.41	2.49	2.87	3.32	3.26	2.84	3.5
ENSG00000067182.8_TNFRSF1A	86.35	97.48	108.46	113.16	86.4	82.82	85.12	88.45	102.26	106.66	116.25	85.69	107.18	73.66	135.09
ENSG00000067191.16_CACNB1	4.43	6.35	7.42	7.1	4.95	2.65	4.38	4.84	6.44	5.2	11.98	5.57	3.89	4.91	4.26
ENSG00000067208.14_EVI5	8.38	6.44	6.08	7.45	8.94	6.68	7.36	6.15	7.3	7.19	13.08	6.54	8.56	8.28	8.92
ENSG00000067221.14_STOML1	12.48	13.31	8.44	8.88	7.33	7.11	8.26	8.28	9.97	8.47	18.74	12.05	16.24	11.99	11.6
ENSG00000067225.18_PKM	427.1	535.24	317.82	327.32	274.77	248.62	236.41	263.92	383.44	442.45	326.24	309.45	475.33	391.73	365.2
ENSG00000067248.10_DHX29	16.89	17.08	13.54	14.71	14.54	11.63	16.99	16.53	15.6	14.45	21.1	12.27	9.99	16.57	18.63
ENSG00000067334.14_DNTTIP2	29.41	27.49	29.61	28.21	30.83	29.73	30.07	28.18	24.77	22.89	21.62	20.71	20.76	29.67	32.52
ENSG00000067365.15_METTL22	19.07	18.51	23.67	19.08	29.42	23.45	25.85	31.31	22.15	14.57	51.16	23.41	27.88	24.26	28.85
ENSG00000067369.13_TP53BP1	33.7	36.14	31.63	32.31	35.64	33.83	36.78	36.59	42.41	39.9	23.23	38.43	34.34	35.08	46.56
ENSG00000067445.21_TRO	40.84	31.78	14.23	12.43	21.2	15.27	12.77	12.3	47.73	30.27	14.19	21.13	18.17	12.01	21.8
ENSG00000067533.6_RRP15	5.46	5.78	7.43	7.73	5.66	2.73	3.41	5.52	4.14	6.07	7.68	5.07	4.92	6.68	9.56
ENSG00000067560.12_RHOA	606.12	606.12	492.06	522.58	543.26	558.32	456.07	492	541.9	567.73	561.11	472.88	668.2	494.46	386.92
ENSG00000067596.12_DHX8	24.48	26.64	21.55	22.73	28.98	20.08	28	27.48	22.02	22.67	19.59	21.12	23.03	28.37	25.49
ENSG00000067601.8_PMS2P4	3.24	4.13	2.97	4.03	2.15	3.8	3.62	3	2.46	3.81	4.51	3.12	3.67	3.53	1.51
ENSG00000067606.17_PRKCZ	1.37	0.76	0.91	0.74	0.32	0.99	0.88	1.04	0.73	0.93	1.24	2	0.8	1.08	1.37
ENSG00000067646.12_ZFY	4.22	4.33	5.63	6.09	4.68	5.34	5.54	4.68	4.29	4.33	5.33	3.47	4.14	5.64	5.82
ENSG00000067704.10_IARS2	49	50.67	45.73	47.08	44.12	40.53	40.38	38.84	38.81	34.12	40.27	45.01	43.09	44.98	41.15
ENSG00000067715.14_SYT1	3.65	2.55	3.98	4.14	5.37	3.22	3.23	2.74	3.58	4.31	8.74	4.07	1.47	2.73	2.16
ENSG00000067798.16_NAV3	4.95	7.61	5.62	5.38	5.13	3.87	4.72	4.83	7.05	8.67	13.17	3.9	9.65	6.34	8.32
ENSG00000067829.19_IDH3G	51.15	51.77	40.56	38.13	44.4	43.34	39.45	41	52.36	51.94	35.93	52.55	47.37	44.22	38.3
ENSG00000067836.12_ROGDI	14.45	15.73	21.21	24.09	13.44	10.92	13	14.06	17.8	18.54	11.12	13.23	12.84	10.75	13.43
ENSG00000067840.12_PDZD4	0.11	0.08	0.08	0.05	0.24	0.04	0.07	0.11	0.11	0.11	0.05	0.09	0.08	0.07	0.42
ENSG00000067842.17_ATP2B3	0.02	0.03	0.01	0.03	0	0.01	0.01	0	0.01	0	0.15	0.05	0.03	0.01	0.01
ENSG00000067900.8_ROCK1	23.07	28.82	24.62	26.55	31.09	30.91	27.44	26.1	28.96	28.4	38.2	19.39	20.37	26.08	32.32
ENSG00000067955.15_CBFB	34.33	35.55	11.36	11.82	28.16	23.31	30.01	28.11	28.67	28.79	28.85	33.41	16.51	42.82	42.09
ENSG00000067992.15_PDK3	2.11	2.14	3.81	3.02	3.04	2.46	2.91	1.81	2.42	2.24	2.1	2.17	3.88	1.63	2.29
ENSG00000068001.14_HYAL2	252.34	244.45	234.54	240.56	292.64	248.51	387.79	338.16	249.62	230.27	169.93	327.27	370.81	216.2	289.92
ENSG00000068024.16_HDAC4	15.82	11.09	7.74	9.27	12.26	7.41	17.43	11.89	14.28	10.99	8.72	11.1	6.6	14.66	9.01
ENSG00000068028.17_RASSF1	25.62	24.81	17.72	17.18	17.83	18.64	20.65	18.66	23.65	19.79	65.2	21.7	23.34	22.62	17.55
ENSG00000068078.18_FGFR3	0.6	1.09	0.19	0.41	0.26	0.89	1.31	0.88	0.42	0.78	0.19	0.78	1.52	0.51	0.26
ENSG00000068079.7_IFI35	20.14	16.83	21.26	24.78	13.42	12.66	15.38	13.41	17.53	14.57	17	11.76	22.2	13.72	9.1
ENSG00000068097.15_HEATR6	6.47	8.29	7.94	13.24	7.4	4.73	7.79	8.84	8.95	6.9	10.54	7.58	5.43	8.52	7.92
ENSG00000068120.15_COASY	33.77	38.46	32.24	28.2	36.12	42.23	36.93	36.97	33.06	32.43	39.01	42.68	44.64	48.54	36.82
ENSG00000068137.15_PLEKHH3	13.59	10.62	12.58	14.27	16.82	12.88	15.93	14.93	13.37	9.72	7.01	9.02	9.57	8.67	8.73
ENSG00000068305.17_MEF2A	29.76	24.05	23.9	21.68	24.56	16.58	22.16	15.57	26.33	20.01	25.16	18.38	27.6	19.64	20.47
ENSG00000068308.13_OTUD5	37.64	37.98	32.92	33.37	36.45	32.42	33	33.62	38.34	37.03	30.22	34.59	34.37	36.76	40.22
ENSG00000068323.17_TFE3	31.65	30.88	27.43	30.47	27.48	27.63	28.9	30.54	29.96	32.39	43.72	36.83	27.25	27.79	37.46
ENSG00000068354.16_TBC1D25	8.91	11.23	13.76	16.27	10.18	9.76	9.3	9.04	11.97	9.09	16.63	10.19	10.08	10.1	9.04
ENSG00000068366.20_ACSL4	26.28	29.33	12.02	11.36	23.58	20.44	19.83	16.06	33.26	34.73	46.92	21.41	18.79	34.76	19.82
ENSG00000068383.19_INPP5A	20.03	15.69	12.4	9.27	26.4	17.11	17.64	11.44	15.78	14.44	16.18	14.85	20.47	20.5	15.55
ENSG00000068394.11_GPKOW	22.02	21.15	19.31	19.19	18.94	16.48	16.44	14.9	21.56	20.85	21.37	18.01	19.65	22.97	20.23
ENSG00000068400.13_GRIPAP1	37.25	36.03	27.94	31.38	36.28	31.59	30.6	31.67	39.04	30.95	32.39	33.27	34.73	27.96	37.28
ENSG00000068438.15_FTSJ1	32.23	36.4	34.93	34.18	31.44	32.48	31.85	33.52	34.05	36.27	40.87	36.21	31.09	33.17	37.73
ENSG00000068489.12_PRR11	19.57	29.78	25.03	25.68	30.35	25.43	27.61	38.96	19.21	23.36	21.64	17.3	31.86	44.93	5.58
ENSG00000068615.18_REEP1	0.66	0.33	0.16	0.05	0.47	0.64	0.43	0.11	0.09	0.14	0.27	0.24	0.29	0.45	0.19
ENSG00000068650.18_ATP11A	31.72	31.66	35.93	36.34	33.52	18.8	34.86	35.68	33.61	26.21	39.51	37.43	33.2	31.21	44.28
ENSG00000068654.16_POLR1A	7.22	8.48	8.07	9.31	6.33	4.92	7.01	7.24	7.43	9.26	7.6	7.8	8.86	7.69	9.47
ENSG00000068697.7_LAPTM4A	323.93	289.95	309.86	312.31	314.54	323	324	304.26	244.18	201.46	211.35	307.55	247.88	210.1	328.97
ENSG00000068724.17_TTC7A	7.1	7.66	4.63	4.93	4.6	5.31	5.9	6.35	7.69	6.44	7.9	6.63	8.41	4.48	7.56
ENSG00000068745.15_IP6K2	118.81	109.31	89.9	79.51	110.05	99.11	117.74	106.95	98.56	82.23	75.76	95.53	98.43	94.98	108.27
ENSG00000068781.21_STON1-GTF2A1L	0.06	0	0	0	0.05	0	0	0	0	0	0	0	0	0	0
ENSG00000068784.13_SRBD1	7.23	12.27	7.1	7.09	6.46	5.85	5.83	5.46	7.78	6.31	4.07	6.07	9.69	5.69	5.06
ENSG00000068796.17_KIF2A	36.38	43.26	29.29	30.62	40.57	30.14	32.14	33.49	45.03	37.11	10.95	28.22	22.59	37.68	33.05
ENSG00000068831.19_RASGRP2	6.88	5.43	3.42	3.5	3.24	2.84	2.69	2.05	4.19	2.84	4.03	2.99	5.48	2.11	0.89
ENSG00000068878.15_PSME4	24.88	26.93	20.33	20.33	22.06	27.11	21.51	21.9	23.69	26.38	30.17	24.64	24.3	28.23	40.67
ENSG00000068885.15_IFT80	24.4	23.47	20.76	19.21	20.83	21.58	21.21	21.7	25.52	23.65	5.1	22.72	19.64	17.11	25.44
ENSG00000068903.20_SIRT2	58.17	50	43.56	42.02	49.46	39.96	41.66	40.06	53.05	45.08	60.58	48.21	50.45	42.6	53.58
ENSG00000068912.14_ERLEC1	35.6	33.56	16.18	15.23	21.77	23.25	23.02	23.76	30.24	32.89	14.84	30.38	25.78	30.14	26.3
ENSG00000068971.14_PPP2R5B	13.19	12.56	16.24	15.9	15.27	12.82	14.75	11.38	15.71	13.6	22.38	13.19	12.01	10.4	18.92
ENSG00000068976.14_PYGM	0.12	0.22	0.07	0.06	0.02	0.25	0.02	0.26	0.35	0.36	1.1	0.17	0.35	0.11	0.05
ENSG00000068985.5_PAGE1	0	0	0	0	0	0	0	0	0	0	0	0	0	0	0
ENSG00000069011.16_PITX1	0.25	0.21	0.42	0.31	0.29	0.17	0.42	0.27	0.2	0.16	0.17	0.23	0.25	0.31	0.47
ENSG00000069018.18_TRPC7	0	0	0	0	0	0	0	0	0	0	0	0	0	0	0
ENSG00000069020.18_MAST4	27.54	24.99	21.72	25.27	23.16	14.51	24.61	24.59	25.92	24.76	43.2	28.88	29.56	26.68	53.49
ENSG00000069122.19_ADGRF5	36.79	31.86	61.63	52.04	53.09	35.48	45.71	40.2	36.97	24.19	29.07	78.98	38.25	43.45	35.59
ENSG00000069188.17_SDK2	0	0	0	0	0	0	0	0	0	0	0	0.01	0.01	0	0.08
ENSG00000069206.15_ADAM7	0	0	0	0	0	0	0	0	0	0	0	0	0	0	0
ENSG00000069248.12_NUP133	16.8	18.78	13.58	12.23	19.21	17.44	18.66	16.94	16.46	17.54	11.51	16.14	19.06	16.37	14.44
ENSG00000069275.13_NUCKS1	67.09	62.01	67.75	80.39	93.28	69.22	80.95	72.61	69.15	61.52	106.89	67.19	84.75	86.43	62.97
ENSG00000069329.18_VPS35	45.94	44.56	35.75	43.73	53.28	37.51	48.21	39.38	49.24	48.53	41.53	50.02	35.5	51.18	44.68
ENSG00000069345.12_DNAJA2	35.3	34.02	32.12	33.16	37.41	38.24	33.85	29.75	33.51	33.35	32.97	30.35	28.7	32.02	32.04
ENSG00000069399.15_BCL3	17.38	20.4	26.51	26.66	22.83	23.32	22.99	22.88	21.8	22.09	25.52	26.02	36.2	19.76	24.69
ENSG00000069424.15_KCNAB2	3.99	2.95	6.01	7.85	3.24	2.46	5.03	4.72	6.12	6.78	2.32	4.39	5.01	1.9	3.46
ENSG00000069431.11_ABCC9	0	0	0	0	0	0	0	0	0	0	0	0	0	0	0
ENSG00000069482.7_GAL	3.89	6.74	2.53	1.9	2.34	2.87	0.83	2.52	2.55	4.51	6.81	4.46	7.13	9.82	2.61
ENSG00000069493.15_CLEC2D	3.03	3.23	3.27	2.57	2.77	4.23	2.21	3.1	2.53	2.11	2.05	5.04	2.71	2.37	3.22
ENSG00000069509.6_FUNDC1	17.81	18.07	10.59	14.88	13.93	14.55	16.93	15.39	14.07	15	18.76	16.01	15.75	14.28	12
ENSG00000069535.14_MAOB	0	0	0	0	0.02	0	0	0	0	0	0	0	0	0	0
ENSG00000069667.16_RORA	5.79	5.93	5.55	7.94	4.97	4.29	4.24	3.75	7.25	6.6	8.21	5.51	6.93	4.98	8.51
ENSG00000069696.7_DRD4	0.05	0.27	0	0	0	0.04	0	0.04	0	0	0.05	0.09	0.08	0	0
ENSG00000069702.11_TGFBR3	12.4	10.4	13.77	15.23	12.33	8.48	8.35	8.28	9.1	8.32	6.73	13.99	11.65	12.57	6.76
ENSG00000069764.9_PLA2G10	0.24	0.42	0	0.22	0.69	0.18	0.08	0.4	0.12	0	0.66	0.36	0.13	0.07	0.7
ENSG00000069812.11_HES2	2.61	1.97	0.64	1.13	1.41	1.78	1.19	1.13	3.39	4.95	9.61	3.65	2.87	2.44	9.91
ENSG00000069849.11_ATP1B3	206.05	185.19	395.11	325.84	231.85	208.29	209.88	190.82	214.13	191.17	358.73	193.05	161.07	207.01	274.28
ENSG00000069869.16_NEDD4	15.85	17.02	10.74	12.42	17.23	12.66	17.77	15.95	17.68	16.09	17.14	18.08	10.57	15.86	14.64
ENSG00000069943.10_PIGB	12.05	13.67	12.54	11.91	11.4	12.17	9.98	11.4	11.02	9.33	5.04	9.43	8.31	14.27	11.03
ENSG00000069956.12_MAPK6	17.47	21.02	21.85	25.73	14.52	13.63	15.8	15.21	20.77	21.5	25.11	20.64	14.03	15.68	24.84
ENSG00000069966.18_GNB5	16.74	17	15.5	16.73	14.66	14.55	4.76	6.06	15.76	17.49	10.5	16.36	15.79	12.44	19.32
ENSG00000069974.16_RAB27A	13.32	14.74	13.91	13.17	16.39	17.56	14.51	12.52	16.19	17.98	11.69	15.84	17.33	16.37	14.64
ENSG00000069998.12_HDHD5	36.73	35.79	38.18	37.76	35.09	35.01	35.4	32.83	29.91	27.44	31.05	34.93	27.08	29.41	29.01
ENSG00000070010.19_UFD1	94.03	96.25	70.3	52.87	76.91	91.12	79.77	68.19	104.92	91.6	72.67	68.05	72.66	80.99	92.2
ENSG00000070018.9_LRP6	14.34	13.02	13.16	13.43	14.42	11.8	21.1	22.22	16.51	15.15	13.5	12.82	11.22	13.37	18.91
ENSG00000070019.5_GUCY2C	0	0	0	0	0	0	0	0	0	0	0	0	0	0	0
ENSG00000070031.4_SCT	0	0	0	0	0	0	0	0	0	0	0	0	0	0	0
ENSG00000070047.13_PHRF1	17.87	18.66	10.48	9.37	19.22	16.65	19.02	18.56	17.74	14.82	14.68	18.44	15.72	15.84	21.4
ENSG00000070061.15_ELP1	15.16	18.94	14.84	15.95	13.82	14.52	13.68	14.13	17.41	14.62	16.9	15.4	11.11	14.56	15.94
ENSG00000070081.17_NUCB2	106.17	137.51	46.53	55.63	49.35	65.28	56.01	64.72	89.04	105.49	87.68	69.57	68.24	71.1	60.38
ENSG00000070087.14_PFN2	103.35	108.96	83.29	80.58	111.47	105.64	101.12	102.59	109.79	118.99	71.32	81.44	103.4	88.07	119.32
ENSG00000070159.14_PTPN3	0	0.01	0	0.01	0	0.01	0	0.14	0	0	0	0	0	0.03	0
ENSG00000070182.21_SPTB	0.04	0.12	0.06	0.06	0.06	0.09	0.19	0.08	0.4	0.11	0.06	0.27	0.16	0.04	0.11
ENSG00000070190.13_DAPP1	0	0	0	0	0	0	0	0	0	0	0	0	0	0	0
ENSG00000070193.5_FGF10	0	0	0	0	0	0	0	0	0	0	0	0	0	0	0
ENSG00000070214.16_SLC44A1	19.91	21.22	16.61	20.66	17.89	13.94	15.88	18.22	21.13	17.66	11.91	22.81	15.36	21.16	21.15
ENSG00000070269.14_TMEM260	7.41	8.25	5.65	5.85	8.9	7.03	8.44	9.87	7.78	6.97	8.33	9.44	6.68	7.34	10.44
ENSG00000070366.14_SMG6	22.33	27.77	17.77	15.75	18.43	19.13	18.47	19.16	22.05	22.97	25.97	26.03	23.82	18.37	27.75
ENSG00000070367.16_EXOC5	41.03	46.36	37.18	41.81	49.98	43.25	37.95	41.29	41.22	31.06	36.07	40.95	30.05	45	44.6
ENSG00000070371.16_CLTCL1	2.41	2.28	1.37	1.99	1.76	1.63	1.71	2.11	1.98	2.31	1.66	2.03	2.05	2.26	3.14
ENSG00000070388.11_FGF22	0.11	0.1	0.18	0.13	0.18	0.09	0.04	0.15	0.22	0.03	0	0.07	0	0.11	0.32
ENSG00000070404.10_FSTL3	8.51	9.93	5.95	4.71	3.91	6.55	4.81	4.77	7.74	8.19	33.98	6.5	10.2	9.18	14.27
ENSG00000070413.20_DGCR2	34.78	38.52	25.62	21.86	33.21	29.57	39.8	36.69	36.18	35.72	29.89	32.46	34.39	27.98	33.14
ENSG00000070423.18_RNF126	36.01	43.08	40.27	39.03	38.42	36.01	38.54	35.98	32.23	36.5	40.75	46.76	48.44	47.37	44.7
ENSG00000070444.15_MNT	13.79	15.19	13.24	14.24	12.59	12.78	12.92	13.46	14.7	15.15	20.24	17.78	12.94	13.86	18.65
ENSG00000070476.15_ZXDC	13.2	12.22	17.91	18.56	15.23	13.31	18.56	20.16	13.58	11.6	17.4	13.47	11.13	14.04	25.25
ENSG00000070495.14_JMJD6	25.86	22.03	30.29	28.75	22.1	20.8	20.23	21.74	22.8	17.69	25.67	17.69	19.75	22.08	22.99
ENSG00000070501.12_POLB	28.86	24.45	18.67	18.8	30.57	26.77	26.19	26.88	27.82	24.6	12.69	27.86	25.62	23.01	24.74
ENSG00000070526.15_ST6GALNAC1	0.55	0.23	1.66	2.95	1.51	0.85	2.93	3.27	0.42	0.5	0	0.21	10.02	0.23	0.51
ENSG00000070540.13_WIPI1	40.89	34.97	48.4	49	43.95	34.9	39.67	32.23	51.76	47.46	37.3	41.46	32.13	38.53	42.55
ENSG00000070601.10_FRMPD1	0	0	0.01	0	0	0	0	0	0	0	0	0	0	0	0
ENSG00000070610.14_GBA2	104.15	105.83	137.63	155.54	100.56	98.76	87.1	94.67	123.69	118.07	106.37	202.27	83.17	95.61	178.27
ENSG00000070614.15_NDST1	37.56	36.72	49.14	53.65	48.1	29.2	54.19	49.73	51.01	48.35	65.82	45.82	45.4	40.56	75.4
ENSG00000070669.17_ASNS	4.64	5.38	7.76	11.38	2.97	4.61	7.94	8.03	6.43	8.55	29.96	5.06	5.19	6.01	6.2
ENSG00000070718.12_AP3M2	16.35	13.48	19.33	15.24	17.77	9.6	17.29	11.47	17.03	12.39	19.32	10.74	14.65	13.82	10.24
ENSG00000070729.14_CNGB1	0	0.03	0	0	0	0	0.01	0	0	0	0	0	0.02	0	0
ENSG00000070731.11_ST6GALNAC2	2.69	2.42	1.9	3.81	3.91	5.85	7.21	7.68	1.18	1.37	2.59	4.04	1.59	1.71	3.38
ENSG00000070748.18_CHAT	0	0	0	0	0	0	0	0	0	0	0	0	0	0	0
ENSG00000070756.16_PABPC1	840.39	896.65	980.69	1014.39	973.4	918.06	940.51	917.84	1039.87	1069.19	1037.85	775.62	1216.23	850.24	706.52
ENSG00000070759.17_TESK2	3.31	3.47	5.8	5.39	3.01	1.99	3.97	4.13	3.92	3.24	3.28	4.13	5.82	3.6	2.47
ENSG00000070761.8_CFAP20	36.77	46.85	30.27	24.29	45.86	39.26	38.59	36.41	35.73	36.63	36.41	52.22	34.55	47.26	32.38
ENSG00000070770.9_CSNK2A2	77.5	74.97	72.68	64.13	84.5	74.88	77.42	67.4	62.07	47.9	81.35	75.3	83.02	71.45	50.66
ENSG00000070778.13_PTPN21	7.34	6.05	7.31	8.79	6.77	5.34	7.51	6.89	7.64	8.19	13.21	11.4	7.9	7.63	11.15
ENSG00000070785.17_EIF2B3	19.93	20.49	11.68	13.59	17.22	10.76	16.49	11.87	14.95	16.75	14.74	11.81	17.4	18.85	14.17
ENSG00000070808.16_CAMK2A	0	0	0	0	0	0	0	0	0	0	0	0	0	0	0
ENSG00000070814.21_TCOF1	15.43	20.99	13.71	14.95	15.14	13.67	16.18	18.71	14.18	14.69	19.78	14.16	23.18	19.29	20.81
ENSG00000070831.17_CDC42	266.67	270.94	229.93	239.56	224.36	214.96	199.27	197.56	207.91	205.9	206.52	211.47	251.93	259.47	237.89
ENSG00000070882.13_OSBPL3	18.56	12.39	17.9	12.69	11.89	12.56	10.85	13.66	11.78	11.2	30.07	12.83	13.47	12.45	29.88
ENSG00000070886.12_EPHA8	0	0	0	0.04	0	0	0	0	0	0	0	0	0	0	0
ENSG00000070915.9_SLC12A3	0	0	0	0	0	0	0	0	0	0	0	0	0.09	0	0
ENSG00000070950.10_RAD18	4	4.18	1.64	3.18	3.27	3.22	4.12	3.44	2.73	3.87	2.56	2.31	3.02	5.5	2.87
ENSG00000070961.15_ATP2B1	25.88	18.98	12.32	11.74	42.3	34.46	35.21	38.82	33.72	27.84	10.03	18.35	15.14	26.66	21.22
ENSG00000070985.13_TRPM5	0	0	0	0.02	0	0.01	0	0	0	0	0	0	0	0	0
ENSG00000071051.14_NCK2	25.32	24.48	32.92	31.34	34.98	29.44	40.16	36.55	27.82	23.07	28.05	24.43	16.26	22.82	38.83
ENSG00000071054.16_MAP4K4	112.1	111.52	107.76	99.45	151.5	119.18	103.41	99.81	162.36	148.16	166.64	136.08	149.82	122.83	163.21
ENSG00000071073.13_MGAT4A	16.95	27.41	14.86	17.05	14.78	23.55	21.37	19.74	32.68	33.65	28.27	29.6	20.94	16.24	26.64
ENSG00000071082.11_RPL31	3574.93	3450.47	3783.91	3584.09	3487.95	4021.6	4075.31	4013.49	3784.97	3703.96	3779.31	3581.02	4163.83	3696.47	3215.36
ENSG00000071127.17_WDR1	306.15	352.12	412.89	452.84	355.53	352.56	292.62	296.26	360.65	418.07	410.81	413.93	351.55	364.68	344.2
ENSG00000071189.21_SNX13	13.69	14.52	17.04	15.9	13.25	12.35	13.33	17.21	13.88	16.86	13.57	11.81	13.42	12.48	11.14
ENSG00000071203.9_MS4A12	0	0	0	0	0	0	0	0	0	0	0	0	0	0	0
ENSG00000071205.12_ARHGAP10	9.88	11.5	9.03	8.59	9.08	8.43	7.47	9.45	10.03	10.27	20.71	10.3	11.78	16.97	11.23
ENSG00000071242.12_RPS6KA2	86.75	77.73	94	82.33	90.83	64.64	95.84	85.54	89.85	73.06	59.38	92.8	88.01	70.24	83.66
ENSG00000071243.16_ING3	13.11	13.98	15.65	15.66	15.55	14.05	19.02	18.35	14.81	13.23	14.05	13.15	14.71	12.67	15.28
ENSG00000071246.11_VASH1	141.37	104.99	146.01	102.18	169.08	107.29	130.82	85.67	127.08	80.38	55.41	93.11	40.62	145.27	111.13
ENSG00000071282.12_LMCD1	41.42	34.46	18.21	15.74	36.48	27.76	38.77	24.74	32.7	25.04	13.99	26.4	60.02	18.83	22.28
ENSG00000071462.11_BUD23	56.26	59.37	55.75	52.88	53.92	53.75	49.66	51.02	48.69	50.8	51.48	57.16	56.28	51.92	66.37
ENSG00000071537.14_SEL1L	25.79	28.54	17.81	18.73	27.57	22.36	28.23	30.19	31.84	29.19	27.09	33.91	27.66	25.36	39.01
ENSG00000071539.14_TRIP13	11.74	17.29	15.39	15.47	10.25	9.43	10.04	16.2	6.49	8.58	7.96	7.35	11.44	20	3.77
ENSG00000071553.17_ATP6AP1	156.68	143.39	129.7	131.15	143.84	125.27	173.77	165.18	192.57	175.65	202.61	159.34	145.72	154.46	207.06
ENSG00000071564.16_TCF3	127.43	120.71	102.01	93.44	119.53	121.56	124.2	132.63	130.56	122.42	95.01	116.48	104.48	128.85	136.89
ENSG00000071575.11_TRIB2	12.28	17.4	19.3	18.55	19.04	20.26	25.36	28.8	14.98	13.28	14.62	23.31	18.57	18.6	39.63
ENSG00000071626.16_DAZAP1	94.96	114.56	89.71	88.93	91.56	91.99	82.7	91.19	84.62	88.01	116.54	82.2	79.05	116.45	104.83
ENSG00000071655.18_MBD3	88.01	90	85.25	78.42	85.77	94.8	97.3	80.59	82.46	78.82	87.61	79.39	73.88	86.22	93.62
ENSG00000071677.1_PRLH	0	0	0	0	0	0	0	0	0	0	0	0	0	0	0
ENSG00000071794.16_HLTF	12.94	14.23	8.16	5.61	11.24	10.22	10.58	12.26	15.53	10.88	7.31	7.33	12.16	13.73	10.63
ENSG00000071859.15_FAM50A	112.85	113.39	117.79	99.16	104.97	119.85	97.48	97.73	115.93	118.98	126.28	94.58	93.54	104.93	117.99
ENSG00000071889.16_FAM3A	27.04	24.72	25.89	23.86	24.09	22.39	22.5	21.06	26.49	29.44	38.17	23.96	25.62	23.04	32.38
ENSG00000071894.17_CPSF1	147.99	138.75	136.09	123.51	132.75	133.7	146.2	147.86	153.04	150.66	128.91	161.53	135.49	119.71	144.74
ENSG00000071909.18_MYO3B	0	0.01	0	0	0	0	0	0	0	0.02	0	0.01	0	0	0
ENSG00000071967.12_CYBRD1	37.25	35.4	25.59	21.5	27.86	22.2	42.18	34.94	39	29.39	27.38	29.38	29.18	29.82	11.25
ENSG00000071991.9_CDH19	0	0	0.01	0.01	0	0	0.01	0.01	0.09	0.02	0	0	0	0	0
ENSG00000071994.11_PDCD2	61.73	68.06	50.39	52.46	55.22	59.63	60.27	60.25	55.92	58.97	54.5	60.95	54.12	64.42	39.24
ENSG00000072041.17_SLC6A15	0.41	0.03	0.16	0.05	0.03	0.01	0.12	0.06	0.19	0.22	0.18	0	0.03	0.01	0.06
ENSG00000072042.13_RDH11	53.98	47.62	72.15	71.59	50.21	39.5	61.02	51.17	55.02	55.05	63.57	45.26	39.54	59.51	49.83
ENSG00000072062.14_PRKACA	61.1	68.27	44.54	46.04	55.02	38.84	38.39	40.9	61.2	57.9	43.69	52.28	60.83	52.81	59.55
ENSG00000072071.16_ADGRL1	6.29	6.1	5.51	4.84	7.11	4.84	7.9	6.13	7.26	7.18	6.56	6.24	7.44	3.03	4.16
ENSG00000072080.11_SPP2	0	0	0	0	0	0	0	0	0	0	0	0	0	0	0
ENSG00000072110.13_ACTN1	187.47	219.93	197.78	199.62	203.24	184.43	195.17	212.24	250.65	252.67	242.11	205.89	201.89	178.26	264.62
ENSG00000072121.16_ZFYVE26	9.21	8.31	10.99	10.08	13.91	9.34	13.24	12.58	11.56	11.17	14.72	11.74	13.2	10.05	13.97
ENSG00000072133.11_RPS6KA6	0.68	0.82	0.2	0.21	0.36	0.59	0.5	0.25	0.52	0.74	0.18	0.34	0.3	0.42	0.68
ENSG00000072134.15_EPN2	23.05	24.43	21.48	24.72	22.32	20.31	25.02	29.28	26.58	27.89	33.21	26.51	25.46	28.54	28.7
ENSG00000072135.13_PTPN18	31.21	25.68	33.93	34.42	31.49	26.26	33.96	37.35	30.53	26.4	34.62	34.71	30.07	27.99	32.58
ENSG00000072163.19_LIMS2	49.84	53.17	58.75	69.72	49.83	49.1	43.01	43.07	41.29	37.75	60.24	49.59	67.55	38.68	18.99
ENSG00000072182.12_ASIC4	0.04	0.1	0	0	0	0	0	0	0.05	0.02	0	0	0	0.05	0
ENSG00000072195.15_SPEG	3.95	3.89	6.47	7.41	4.21	6.78	6.08	10.2	3.93	3.54	2.24	8.88	13.66	2	8.91
ENSG00000072201.14_LNX1	0.91	1.79	0.95	0.78	0.69	0.62	0.68	0.68	1.77	1.75	0.69	2.71	1.54	0.62	1.66
ENSG00000072210.19_ALDH3A2	30.62	33.93	25.75	24.67	20.26	22.39	17.98	18.25	28.99	29.86	19.56	24.31	29.21	21.17	22.57
ENSG00000072274.13_TFRC	10.52	15.95	6.04	7.32	8.67	9.55	10.15	9.45	11.2	11.6	12.29	9.14	5.9	13.85	14.07
ENSG00000072310.17_SREBF1	61.96	45.29	64.34	58.3	57.84	36.39	82.46	75.25	57.46	56.75	58.31	44.62	47.45	48.11	56.8
ENSG00000072315.3_TRPC5	0	0	0	0	0	0	0	0	0	0	0	0	0	0	0
ENSG00000072364.13_AFF4	29.07	25.89	28.52	29.84	21.23	14.62	30.21	30.84	29.85	25.4	39.21	25.5	12.73	23.53	40.49
ENSG00000072401.15_UBE2D1	9.03	10.09	12.76	13.78	11.66	11.01	13.87	12.88	15.41	13.83	18.04	12.31	11.55	15.02	13.12
ENSG00000072415.9_MPP5	10.3	10.62	6.83	6	11.38	9.51	10.17	10.8	10.83	10.33	11.61	9.16	10.52	11.34	9.57
ENSG00000072422.17_RHOBTB1	26.39	21	22.72	18.6	35.8	21.4	31.91	23.44	30.51	21.75	19.88	21.78	22.7	28.99	29.18
ENSG00000072501.18_SMC1A	15.62	20.23	12.22	15.02	12.4	8.53	13.47	16.59	13.21	13.8	9.63	12.75	17.59	18.8	8.44
ENSG00000072506.13_HSD17B10	70.52	83.71	84.85	79.67	68.94	65.79	61.24	59.48	80.93	86.68	41.22	68.44	78.3	76.45	72.11
ENSG00000072518.20_MARK2	15.24	14.6	14.88	13.64	16.04	10.57	17.36	16.14	15.42	13.55	15.79	17.88	13.16	14.86	16.82
ENSG00000072571.20_HMMR	23.08	25.42	12.08	11.71	9.35	6.73	7.12	12.02	7.33	10.59	3.58	12.31	11.22	31.27	1.77
ENSG00000072609.17_CHFR	36.94	34.47	31.39	24.85	38.26	38.44	38.02	37.19	40.05	32.17	26.19	44.49	29.29	34.09	41.64
ENSG00000072657.9_TRHDE	0	0	0	0	0	0	0	0	0	0	0	0	0	0	0
ENSG00000072682.18_P4HA2	22.04	29.43	19.59	21.47	22.26	25.88	21.71	22.31	29.03	36.46	95.58	26.9	40.33	26.12	60.8
ENSG00000072694.21_FCGR2B	0	0	0.07	0.15	0.04	0.01	0	0.01	0.06	0.06	0	0.07	0.02	0.05	0.01
ENSG00000072736.19_NFATC3	9.86	10.22	13.37	11.99	11.32	10.36	13.16	13.53	9.02	9.85	13.86	10.65	12.32	11.99	16.87
ENSG00000072756.17_TRNT1	17.72	19.33	16.1	17.34	17.51	15.91	20.99	19.55	17.73	14.74	25.81	17.89	17.05	16.99	21.21
ENSG00000072778.20_ACADVL	382.5	384.61	281.79	292.24	294.73	316.3	293.69	320.78	388.61	348.35	236.47	398.21	389.88	336.13	506.88
ENSG00000072786.13_STK10	22.32	18.5	32.19	27.23	36.3	20.11	29.11	19.33	19.44	14.13	27.03	22.69	15.87	28.44	16.91
ENSG00000072803.17_FBXW11	20.22	22.78	16.11	15.65	24.66	23.23	21.71	24.9	22.16	23.6	22.62	25.13	24.88	20.43	26.09
ENSG00000072818.12_ACAP1	0.04	0	0.07	3.59	0.02	1.24	0.04	0.57	0.02	0.06	4.33	1.23	1.61	2.11	0.02
ENSG00000072832.15_CRMP1	0.94	0.59	0.4	0.38	0.65	0.85	0.74	1.13	1.04	0.89	0.67	1.04	0.71	0.5	0.8
ENSG00000072840.13_EVC	11.27	11.98	10.24	8.88	13.7	7	14.72	16.34	15.81	12.91	21.3	17.94	11.12	13.49	18.86
ENSG00000072849.11_DERL2	49.51	50.02	31.85	31.8	43.9	54.67	50.73	52.94	45.89	48.01	61.62	51.42	45.5	47.84	57
ENSG00000072858.10_SIDT1	0.05	0	0.07	0.22	0.1	0.1	0.01	0.06	0.03	0.01	0.04	0.01	0	0.04	0
ENSG00000072864.15_NDE1	35.04	40.91	36.05	37.51	41.32	34.81	33.36	30.91	29.03	31.08	38.09	31.8	32.27	42.27	19.65
ENSG00000072952.18_MRVI1	0.65	0.58	0.27	0.15	0.57	0.23	0.27	0.13	0.4	0.23	0.32	0.29	0.42	0.39	0.67
ENSG00000072954.7_TMEM38A	2.75	2.03	2.05	2.89	2.04	3.15	3.6	3.47	2.1	2.61	1.06	0.99	2.78	1.35	2.8
ENSG00000072958.8_AP1M1	67.91	73.1	72.82	79.18	61.03	54.93	47.25	47.65	64.94	62.46	77.54	41.79	44.32	61.91	57.3
ENSG00000073008.15_PVR	37.57	47.78	32.87	33.07	26.28	23.6	28.14	34.01	47.59	62.76	118.01	45.55	55.09	51.77	51.2
ENSG00000073050.11_XRCC1	22.68	21.78	21.96	23.08	24.37	21.26	22.75	22.67	22.95	22.8	24.49	24.08	33.42	21.06	17.36
ENSG00000073060.16_SCARB1	50.3	51.36	38.96	37.25	44.86	37.49	54	53.53	49.35	61.14	44.72	48.82	52.04	44.64	43.46
ENSG00000073067.14_CYP2W1	0	0	0	0.07	0.02	0	0	0.02	0.16	0.05	0.03	0.08	0.02	0.19	0
ENSG00000073111.14_MCM2	16.56	22.21	13.21	11.25	16.19	13.06	15.04	16.92	8.8	11.04	6.29	11.77	19.12	20.96	7.07
ENSG00000073146.16_MOV10L1	16.14	17.51	10.79	11.42	13.89	17.93	23.38	24.64	22.85	21.76	26.6	8.1	17.18	16.75	37.22
ENSG00000073150.14_PANX2	4.27	4.62	1.82	1.43	4.94	4.38	5.1	4.66	5.92	6.26	3.97	4.35	3.03	6.04	4.38
ENSG00000073169.14_SELENOO	26.5	22.99	22.74	21.04	19.45	23.53	25.21	20.95	19.13	17.36	22.08	23.71	17.94	23.46	20.34
ENSG00000073282.13_TP63	0	0	0	0	0	0	0	0.01	0.03	0.01	0.07	0	0	0.01	0
ENSG00000073331.18_ALPK1	5.02	4.31	7.08	7.54	4.13	3.54	3.61	4.35	3.88	3.75	3.64	3.77	6.04	2.63	6.5
ENSG00000073350.13_LLGL2	3.79	3.65	4.57	4.96	4.57	3.91	2.31	3.97	0.92	1.93	1.96	7.57	3.31	5.72	2.98
ENSG00000073417.15_PDE8A	26.36	17.27	21.18	18.38	21.66	15.64	22.63	19.44	20.84	15.52	36.95	19.66	13.17	22.99	27.56
ENSG00000073464.12_CLCN4	3.36	3.74	5.52	5.55	4.47	3.66	6.42	5	6.72	5.23	3.95	4.25	3	5.85	3.1
ENSG00000073536.18_NLE1	8.86	12.33	12.24	13.23	11.12	12.65	11.57	13.62	9.58	10.72	18.79	10.21	15.95	11.51	9.74
ENSG00000073578.17_SDHA	65.76	73.66	55.66	64	69.82	69.64	64.67	61.89	67.52	66.55	71.13	71.77	82.15	71.71	74.49
ENSG00000073584.20_SMARCE1	120.34	110.65	90.5	86.8	132.64	107.44	116.31	103.37	117.5	99.07	70.26	95.57	94.36	106.38	114.22
ENSG00000073598.6_FNDC8	0	0.06	0	0.05	0	0.04	0.05	0.04	0.04	0	0	0	0.04	0	0
ENSG00000073605.18_GSDMB	12.06	12.98	9.25	11.64	13.21	10.35	13.17	12.98	12.83	12.42	7.24	17.05	14.86	9.47	16.38
ENSG00000073614.13_KDM5A	11.85	12.6	13.27	13.28	12.44	11.2	13.59	15.67	16.44	18.45	16.57	17.45	14.48	15.56	23.69
ENSG00000073670.14_ADAM11	0.32	1	0.29	0.2	0.25	0.15	0.31	0.69	0.37	0.36	0.12	0.28	0.39	0.57	0.37
ENSG00000073711.11_PPP2R3A	7.21	7.64	6.77	5.35	8.66	5.92	7.04	6.98	7.89	7.32	3.69	6.07	5.22	5.96	7.16
ENSG00000073712.15_FERMT2	52.75	54.37	59.46	63.28	47.72	44.55	44.75	46.75	59.3	61.04	73.14	54.45	45.8	69.72	22.2
ENSG00000073734.10_ABCB11	0.17	0.5	0.02	0.06	0.04	0.08	0.06	0.06	0.05	0.19	0.05	0.17	0.06	0.26	0.22
ENSG00000073737.16_DHRS9	0.8	0.59	0.28	0.32	0.08	0.22	0.05	0.14	0.43	0.99	0.66	0.4	0.23	0.55	0.54
ENSG00000073754.6_CD5L	0	0	0	0	0	0	0	0	0	0	0	0	0	0	0
ENSG00000073756.12_PTGS2	3.78	4.45	2.09	2.56	3.03	2.51	4.78	4.41	7.61	8.57	4.93	1.76	8.37	3.18	9.69
ENSG00000073792.15_IGF2BP2	58.09	63.19	59.74	61.24	81.11	62.61	70.33	73.46	76.06	63.33	67.11	73.96	74.2	69.72	62.7
ENSG00000073803.14_MAP3K13	10.07	8.45	17.41	18.68	9.61	9.07	9.69	10.31	10.61	11.79	12.16	12.02	11.5	11.04	18.22
ENSG00000073849.15_ST6GAL1	77.46	76.86	107.25	117.88	96.25	80.02	82.14	75.4	126.15	113.36	38.63	76.29	70.42	61.81	98.96
ENSG00000073861.3_TBX21	0	0	0	0	0	0	0	0	0	0.11	0	0	0	0	0
ENSG00000073905.8_VDAC1P1	0	0	0	0	0	0.15	0	0	0.08	0	0	0.09	0	0	0.1
ENSG00000073910.22_FRY	90	64.54	55.27	56.32	76.34	71.26	71.81	57.55	65.75	38.77	37.75	55.65	67.91	48.62	49.12
ENSG00000073921.18_PICALM	94.21	99.07	96.81	94.88	100.08	76.29	87.72	82.75	90.12	86.7	158.84	103.86	58.39	119.25	105.01
ENSG00000073969.18_NSF	21.08	24.07	13.23	14.17	17.88	14.62	15.6	16.56	19.58	18.94	13.82	18.87	21.92	20.86	12.1
ENSG00000074047.21_GLI2	0.03	0.07	0.1	0	0	0	0	0.14	0.03	0.03	0.02	0	0.14	0.05	0
ENSG00000074054.18_CLASP1	25.29	24.3	23.93	23.57	25.5	14.54	25.7	23.87	23.99	20.74	20.12	26.42	20.48	23.15	21.04
ENSG00000074071.14_MRPS34	112.4	121.79	100.09	87.81	115.92	120.38	112.78	106.9	93.87	90.95	87.42	120.36	103.8	119.92	135.56
ENSG00000074181.9_NOTCH3	2.19	2.72	0.69	0.33	0.95	0.99	1.22	1.99	2.65	2.71	0.93	0.76	1.16	0.86	1.81
ENSG00000074201.9_CLNS1A	116.23	126.18	106.89	105.71	131.26	141.58	123.13	118.92	124.77	119.09	100.55	108	138.21	108.28	91.03
ENSG00000074211.14_PPP2R2C	0.04	0.03	0.02	0.03	0	0	0	0	0.05	0.03	0	0.04	0.03	0.2	0.12
ENSG00000074219.13_TEAD2	78.33	75.58	80.96	78.22	98.63	100.53	92.1	97.7	95.05	82.53	46.59	96.98	68.73	91.86	98.64
ENSG00000074266.21_EED	14.89	13.16	12.1	10.21	12.2	12.91	11.83	13.81	11.6	13.46	11.55	11.34	13.87	14.72	15.02
ENSG00000074276.10_CDHR2	0	0	0.01	0.01	0.01	0	0.04	0	0	0.01	0.03	0	0	0	0.03
ENSG00000074317.11_SNCB	0.2	0.37	0.15	0	0	0.24	0	0.04	0.27	0.3	0	0.74	0.04	0.05	0.25
ENSG00000074319.13_TSG101	56.1	52.6	29.87	29.1	53.23	47.38	45.31	38.62	45.49	42.22	45.39	44.92	57.16	37.05	42.05
ENSG00000074356.17_NCBP3	51.32	57.61	28.32	41.56	46.84	49.99	71.2	49.39	55.63	36.26	36.08	37.04	52.29	42.3	74.75
ENSG00000074370.18_ATP2A3	0.43	0.39	0.25	0.67	0.57	0.26	0.18	0.4	0.19	0.48	0.82	0.46	1.95	0.2	0.35
ENSG00000074410.14_CA12	1.25	1.61	1.34	1.8	0.82	0.92	2.2	2.4	1.71	1.53	0.76	1.13	1.15	1.49	0.69
ENSG00000074416.14_MGLL	20.18	33.15	17.03	21.56	13.69	13.5	7.99	12.96	18.53	28.38	46.07	38.11	38.84	20.19	18.42
ENSG00000074527.12_NTN4	94.31	79.7	58.01	50.37	110.83	111.78	143.16	114.81	112.8	81.1	151.2	71.23	56.27	79.69	138.1
ENSG00000074582.14_BCS1L	42.11	43.22	43.11	36.22	35.73	34.72	42.98	42.13	40.15	40.32	43.6	39.44	38.09	41.51	43.91
ENSG00000074590.13_NUAK1	31.16	25.55	36.38	31.5	42.36	36.98	52.46	47.41	21.89	14.2	27.72	35.86	21.66	19.42	26.84
ENSG00000074603.19_DPP8	16.63	17.56	18.34	16.56	16.89	14.22	15.79	17.36	18.28	14.54	11.94	18.11	13.38	14.42	19.03
ENSG00000074621.14_SLC24A1	6.79	6.22	5.02	9.24	4.38	5.03	4.92	6.02	6.16	5.24	10.22	6.94	6.73	4.99	5.01
ENSG00000074657.13_ZNF532	50.85	46.85	41.76	44.49	71.82	45.89	61.8	51.7	54.28	46.92	44.76	65.06	43.16	45.69	57.16
ENSG00000074660.16_SCARF1	76.2	70.89	66.98	65.08	82.13	73.54	84.8	76.2	78.24	63.41	61.82	101.26	61.76	67.71	92.11
ENSG00000074695.6_LMAN1	53.44	60.66	34.11	36.74	44.13	39.91	41.59	45.67	49.05	54.87	72.52	48.32	28.41	62.93	56.75
ENSG00000074696.13_HACD3	37.42	43.14	37.08	43.17	33.42	32.77	32.54	35.78	29.33	32.54	40.91	37.83	30.17	40.55	32.26
ENSG00000074706.13_IPCEF1	0.16	0.24	0.43	0.13	0.15	0.03	0.32	0.18	0.11	0.04	0.08	0.51	0.55	0.37	0.26
ENSG00000074755.15_ZZEF1	17.04	15.59	14.17	14.64	16.31	10.54	14.93	14.9	16.43	13.37	23.21	19.53	15	15.18	20.61
ENSG00000074771.4_NOX3	0	0	0	0	0	0	0	0	0	0	0	0	0	0	0
ENSG00000074800.16_ENO1	782.19	968.4	544	527.37	476.93	458.14	453.62	477.51	612.54	706.68	495.93	606.02	742.77	828.44	574.36
ENSG00000074803.20_SLC12A1	0	0	0	0	0	0	0	0.01	0	0	0	0	0	0	0.01
ENSG00000074842.8_MYDGF	277.3	281.29	132.39	123.15	213.54	232.93	210.26	222.03	242.29	279.88	308.93	200.56	203.53	262.44	236.28
ENSG00000074855.11_ANO8	5.38	4.63	6.42	8.52	9.57	7.78	9.78	10.49	6.7	6.29	9.05	6.84	5.16	6.76	10.66
ENSG00000074935.14_TUBE1	13.44	12.2	8.99	10.91	8.85	11.09	8.67	14.34	11.6	9.29	18.55	10.45	7.89	9.32	9.46
ENSG00000074964.17_ARHGEF10L	2.71	3.54	5.23	4.87	2.83	4	3.65	4.25	4.06	4.78	4	4.51	4.83	3.44	4.29
ENSG00000074966.11_TXK	0.6	0.27	0.28	0.24	0.04	0.09	0.57	0.13	0.16	0.25	0.16	0.32	0.1	0.5	0.5
ENSG00000075035.10_WSCD2	0.68	0	0	0	0	0	0	0	0	0	0	0	0	0.02	0
ENSG00000075043.18_KCNQ2	0	0	0	0	0	0	0	0	0	0	0	0	0	0	0
ENSG00000075073.15_TACR2	0	0.25	0.11	0.04	0	0.03	0.3	0.03	0.21	0.07	0	0.18	0.16	0.07	0.04
ENSG00000075089.9_ACTR6	24.64	18.37	13	12.32	15.2	18.61	19.56	19.2	16.68	17.2	7.65	13.29	12.74	15.79	19.72
ENSG00000075131.10_TIPIN	7.21	11.27	4.39	5.58	4.17	5.4	5.1	7.13	6.27	7.48	5.43	4.77	7.13	8.95	8.06
ENSG00000075142.13_SRI	131.77	132.98	89.63	90.27	124.29	122.16	113.3	111.12	115.36	115.4	133.99	106.69	121.96	134.83	140.48
ENSG00000075151.20_EIF4G3	35	32.86	27.19	30.04	32.81	26	28.48	29.77	36.1	33.21	35.13	32.08	29.66	32.02	28.46
ENSG00000075188.9_NUP37	31.64	43.97	28.13	25.72	25.96	23.4	23.64	28.57	26.77	26.11	28.86	27.31	37.71	35.24	21.72
ENSG00000075213.11_SEMA3A	2.45	1.93	1.88	1.45	1.63	0.74	1.16	1.31	2.86	2.41	1.35	0.91	4.54	0.87	3.4
ENSG00000075218.19_GTSE1	16.44	23.5	17.88	17.46	14.01	14.96	16.29	20.08	8.34	13.07	8.96	13.34	11.06	27.91	2.76
ENSG00000075223.14_SEMA3C	0	0	0.07	0.05	0	0	0.01	0.3	0.01	0.02	0	0	0.04	0.01	0.01
ENSG00000075234.17_TTC38	34.64	36.01	24.03	27.98	25.95	24.99	24.99	26.74	26.81	27.47	27.78	27	18.25	32.91	27.89
ENSG00000075239.14_ACAT1	67.24	70	72.72	69.58	45.22	50.15	44.81	41.86	55.78	51.68	47.99	46.74	45.44	53.69	42.67
ENSG00000075240.17_GRAMD4	14.75	15.85	13	9.93	17.14	16.62	9.64	16.21	18.82	18.67	17.02	11.27	18.74	12.62	17.82
ENSG00000075275.16_CELSR1	1.94	1.95	0.32	0.21	1.84	1.4	1.47	1.42	2.16	1.16	0.97	1.64	1.73	0.42	3.72
ENSG00000075290.8_WNT8B	0	0	0	0	0	0	0	0	0	0	0	0	0	0	0
ENSG00000075292.19_ZNF638	77.72	82.41	57.75	62.01	72.1	89.4	62.91	73.31	82.05	79.97	76.01	92.85	70.44	71.59	66.23
ENSG00000075303.13_SLC25A40	14.05	12.82	12.14	9.6	12.72	10.65	13.58	10.45	13.47	9.2	10.3	12.44	11.06	13.23	10.19
ENSG00000075336.12_TIMM21	25.19	28.77	19.5	25.45	18.05	20.38	22.93	26.9	21.86	20.17	31.34	16.77	20.08	21.19	28.46
ENSG00000075340.23_ADD2	0.02	0.17	0.02	0.02	0.01	0.08	0.39	0.09	0.22	0.16	0.02	0	0.53	0	0.15
ENSG00000075388.4_FGF4	0	0	0	0	0	0	0	0	0	0	0	0	0	0	0
ENSG00000075391.16_RASAL2	6.93	8.2	8.5	10.89	8.36	5.11	7.23	7.4	6.75	5.71	7.86	9.98	7.56	6.01	9.12
ENSG00000075399.14_VPS9D1	24.01	20.28	22.92	24.18	26.32	26.2	20.04	19.58	26.52	26.87	30.37	25.73	22.12	18.97	26.58
ENSG00000075407.18_ZNF37A	6.27	5.49	7.62	8.71	5.8	5.7	9.24	7.97	5.17	5.27	14.89	5.27	7.82	5.35	7.56
ENSG00000075413.18_MARK3	41.51	45.43	36.41	36.34	40.63	38.28	35.27	38.15	40.45	38.42	39.66	38.92	29.09	39.97	52.62
ENSG00000075415.12_SLC25A3	899.59	853.3	966.88	928.27	1113.18	1009.29	994.02	939.61	1035.81	968.63	1074.7	816.14	898.42	860.25	771.95
ENSG00000075420.13_FNDC3B	38.67	47.08	26.81	34.92	35.24	31.63	38.39	40.29	55.33	63.71	52.11	67.2	42.85	49.98	71.87
ENSG00000075426.12_FOSL2	33.38	40.84	32.24	44.17	23.95	27.68	30.46	40.32	24.94	30.35	42.37	36.74	33.21	39.58	48.79
ENSG00000075429.9_CACNG5	0	0	0	0	0	0.07	0	0	0	0	0.01	0	0	0	0
ENSG00000075461.6_CACNG4	0	0	0	0	0	0	0	0	0	0	0	0	0	0	0
ENSG00000075539.15_FRYL	29.45	33.39	32.87	36.81	35.6	29.83	44.48	58.94	31.77	28.43	22.78	38.34	26.54	32.95	44.73
ENSG00000075568.17_TMEM131	15.04	14	13.55	13.92	14.57	13.21	16.07	17.21	15.77	15.79	12.61	13.08	16.63	17.2	29.19
ENSG00000075618.18_FSCN1	346.64	363.18	43.57	35.61	396.12	326.16	326.04	298.37	331.01	291.79	231.5	432.22	263.32	355.79	409.32
ENSG00000075624.16_ACTB	3492.81	4010.41	3605.11	3705.25	3935.36	3951.75	3639.86	3815.69	3619.93	3981.04	3747.67	4496.75	3111.7	4777.97	4329.86
ENSG00000075643.6_MOCOS	0.36	0.73	1.15	0.92	0.53	0.63	0.44	0.56	0.9	1.25	1.08	0.8	1.18	1.44	2.56
ENSG00000075651.16_PLD1	48.74	47.61	38.96	39.01	36.96	33.72	26.68	27.65	45.87	39.58	46.08	49.14	53.79	37.93	48.68
ENSG00000075673.11_ATP12A	0	0	0	0	0	0	0	0	0	0	0	0	0	0	0
ENSG00000075702.18_WDR62	3.23	4.65	3.5	3.23	2.75	2.11	2.25	3.43	1.67	1.98	1.77	1.85	1.92	4.41	0.73
ENSG00000075711.21_DLG1	20.59	24.55	15.44	15.27	18.42	14.8	14.45	16.11	18.17	16.83	18.14	22.14	16.47	20.86	23.31
ENSG00000075785.13_RAB7A	126.93	103.58	91.56	74.01	144.98	108.13	124.14	105.55	142.59	122.01	154.83	135.84	110.11	132.23	107.47
ENSG00000075790.10_BCAP29	107.42	98.58	112.67	99.83	88.69	84.11	86.22	80.99	99.71	94.61	131.95	80.24	104.33	116.59	87.33
ENSG00000075826.17_SEC31B	13.32	14.68	14.01	15.15	14.17	12.48	15.25	17	15.29	11.6	5.57	15.47	14.16	12	18.05
ENSG00000075856.12_SART3	26.19	20.79	22.73	21.84	26.61	22.55	26.85	26.87	23.46	21.38	18.9	26.55	23.71	22.29	25.62
ENSG00000075884.14_ARHGAP15	0	0	0	0	0	0	0	0	0	0	0	0	0	0	0
ENSG00000075886.11_TUBA3D	0	0	0.03	0	0.04	0.11	0	0.03	0.04	0	0	0.04	0	0.04	0
ENSG00000075891.21_PAX2	0	0	0	0	0	0	0	0	0	0	0	0	0	0	0
ENSG00000075914.13_EXOSC7	37.04	43.82	29.3	29.78	35.76	36.75	33.46	29.73	33.92	36.92	35.14	38.85	32.52	40.51	27.93
ENSG00000075945.13_KIFAP3	16.87	15.98	9.2	8.27	17.69	14.32	15.01	15.68	21.03	18.84	12.76	11.81	12.62	14.28	16.86
ENSG00000075975.16_MKRN2	21.68	22.78	15.8	16.24	19.22	15.46	18.74	16.28	20.55	19.01	25.24	17.65	19.33	20.54	13.26
ENSG00000076003.5_MCM6	14.06	18.63	9.03	8.69	10.78	9.19	10.67	11.86	10.2	11.74	3.57	8.74	10.48	16.42	5.38
ENSG00000076043.10_REXO2	169.98	169.53	132.65	137.89	117.41	130.2	106.18	112.96	171.46	183.91	152.02	152.26	140.51	158.32	85.23
ENSG00000076053.10_RBM7	33.07	31.7	29.3	24.48	36.33	32.43	38.98	38.5	32.46	29.35	32.33	28.42	28.99	20.93	37.87
ENSG00000076067.13_RBMS2	36.13	32.12	41.2	52.1	38.56	34.59	35.56	40.16	36.51	35.96	56.35	39.14	45.5	31.68	32.57
ENSG00000076108.11_BAZ2A	61.23	49.94	64.02	68.91	59.07	37.79	64.55	57.33	58.77	50.67	47.32	60.48	61.67	47.13	53.4
ENSG00000076201.15_PTPN23	24.04	24.75	26.24	25.91	24.6	18.18	33.46	27.14	30.98	21.62	26.74	27.59	23.65	25.86	29.47
ENSG00000076242.15_MLH1	20.13	22.98	13.1	14.75	15.96	14.53	15.57	17.53	17.55	19.56	20.1	13.65	20.72	25.9	14.8
ENSG00000076248.10_UNG	28.88	35.27	18.8	17.06	26.24	26.53	24.72	25.79	21.62	22.35	16.68	26.84	22.71	26.83	14.09
ENSG00000076258.10_FMO4	1.24	0.98	1.17	1.75	0.94	0.26	2.03	0.87	0.99	0.55	1.04	0.61	0.57	0.4	1.72
ENSG00000076321.11_KLHL20	21.36	19.54	22.5	26.47	21.84	20.64	24.81	27.5	22.2	18.39	20.98	16.38	23.27	17.66	28.7
ENSG00000076344.16_RGS11	7.84	6.51	6.08	7.11	4.9	7.43	3.36	5.3	5.46	4.77	8.33	6.07	9.19	4.39	2.62
ENSG00000076351.13_SLC46A1	3.79	3.58	1.86	2.28	2.74	2.5	2.42	2.55	2.46	2.84	3.09	4.86	3.17	1.74	2.6
ENSG00000076356.7_PLXNA2	34.4	37.27	36.23	35.83	34.79	30	41.33	42.75	47.86	47.42	105.65	32.42	62.53	38.47	82.91
ENSG00000076382.17_SPAG5	25.06	32.66	23.41	20.76	19.71	19.64	18.58	27.34	12.63	12.98	12.75	13.99	15	33.21	5.23
ENSG00000076513.17_ANKRD13A	24.13	22.54	18.98	17.58	22.86	15.67	22.73	19.44	23.01	16.61	23.06	20.34	24.77	21.93	16.79
ENSG00000076554.15_TPD52	35.37	59.27	31.73	30.12	27.56	27.71	29.24	37.26	31.35	34.72	18.39	43.96	42.34	28.58	18.32
ENSG00000076555.15_ACACB	1.78	1.94	2.51	1.07	1.96	2.48	1.56	0.84	1.94	1.42	1.5	1.51	1.05	0.62	0.52
ENSG00000076604.15_TRAF4	44.22	35.27	40.22	29.32	60.41	47.15	63.98	53.03	60.91	42.83	57.1	49.03	32.08	43.58	83.03
ENSG00000076641.4_PAG1	0.03	0	0.03	0.01	0.01	0	0.01	0.01	0.01	0.08	0.01	0.01	0.01	0.01	0.04
ENSG00000076650.7_GPATCH1	3.8	4.41	6.22	5.09	6.42	4.32	4.77	4.94	4.98	3.34	4.58	4.01	3.98	3.98	5.41
ENSG00000076662.10_ICAM3	3.64	5.51	6.17	6.09	3.53	5.28	5.02	3.95	4.17	4.44	5.47	5.19	4.59	4.48	5
ENSG00000076685.18_NT5C2	48.44	42.29	48.89	52.58	50.61	43.6	59.08	46.21	42.18	36.78	42.11	43.81	47.63	49.86	42.18
ENSG00000076706.17_MCAM	496.67	523.27	533.29	510.04	465.82	308.64	372.57	429.65	444.01	534.6	810.67	881.41	492.57	594.5	667.88
ENSG00000076716.9_GPC4	0	0.01	0	0	0.01	0	0.01	0	0	0.02	0	0	0.01	0	0.01
ENSG00000076770.14_MBNL3	0.72	1.23	0.37	0.67	1.16	0.48	0.7	0.72	1.07	0.56	0.2	0.74	1.22	0.57	1.22
ENSG00000076826.9_CAMSAP3	0.14	0.14	0.09	0.14	0.06	0.12	0.2	0.08	0.15	0.2	0.14	0.11	0.27	0.13	0.15
ENSG00000076864.19_RAP1GAP	0.33	0.19	0.03	0.07	0.08	0.17	0.07	0.08	0.06	0.14	0.02	0.07	0.08	0.11	0.08
ENSG00000076924.12_XAB2	30.41	34.78	26.27	28.27	28.94	29.74	28.57	29.72	27.63	28.31	31.06	30.82	35.25	31.39	25.07
ENSG00000076928.17_ARHGEF1	83.93	76.41	79.03	72.6	70.55	63.2	74.9	67.33	80.95	74.67	94.63	87.44	70.46	84.11	75.73
ENSG00000076944.16_STXBP2	70.59	74.09	84.63	88.87	61.11	65.6	57.78	54.92	68.19	64.67	67	91.51	72.05	66.19	67.83
ENSG00000076984.17_MAP2K7	28.27	32.58	25.45	27.92	30.48	25.15	26.93	29.12	25.39	23.77	23.45	28.9	25.37	25.43	30.09
ENSG00000077009.13_NMRK2	0	0	0	0	0	0	0	0	0	0	0	0	0	0	0
ENSG00000077044.10_DGKD	15.92	15.52	21.9	14.6	19.41	10.75	24.93	15.04	17.97	13.23	25.92	12.63	11.39	20.79	10.79
ENSG00000077063.11_CTTNBP2	0.33	0.35	0.84	0.67	0.54	0.44	0.57	0.11	0.52	0.48	0.45	0.35	0.35	0.16	0.57
ENSG00000077080.10_ACTL6B	0	0	0	0	0	0	0	0	0	0	0	0	0	0	0
ENSG00000077092.19_RARB	6.51	5.73	7.51	7.6	6.06	4.19	4.83	4.65	8.04	6.93	10.37	3.71	5.97	8.87	10.63
ENSG00000077097.15_TOP2B	67.24	69.2	50.38	47.38	56.96	53.34	53.39	53.57	58.01	57.94	58.02	55.41	41.1	68.46	60.54
ENSG00000077147.16_TM9SF3	54.2	59.99	58.65	62.02	59.9	52.84	51.13	56.2	68.43	65.1	67.17	57.4	41.21	51.87	79.17
ENSG00000077150.20_NFKB2	20.81	26.48	36.9	54.86	21.51	30.63	26.9	30.68	32.65	39.58	33.59	46.86	33.77	36.1	32.46
ENSG00000077152.11_UBE2T	27.76	38.92	21.12	17.48	13.44	16.24	25.96	26.54	14.75	16.76	10.58	15.79	16.73	27.36	7.46
ENSG00000077157.22_PPP1R12B	2.35	3.65	1.04	1.78	1.62	2.86	2.65	3.26	2.45	3.31	2.53	1.13	2.05	1.18	1.66
ENSG00000077232.18_DNAJC10	82.8	88.63	55.72	47.31	56.5	52.63	59.63	55.74	84.77	88.54	67.77	77.46	48.14	71.62	70.51
ENSG00000077235.18_GTF3C1	37.07	48.41	36.67	35.29	45.11	48.39	38.79	35.66	46.47	37.72	35.05	47.02	36.89	34.85	44.23
ENSG00000077238.14_IL4R	62.49	51.22	69.42	77.5	62.78	52.09	64	59.3	74.82	62.17	60.2	67.62	66.15	73.82	81.56
ENSG00000077254.14_USP33	35.39	36.29	31.59	32.59	35.13	35.14	34.08	32.01	32.27	26.72	20.35	32.8	26.43	36.06	41.74
ENSG00000077264.15_PAK3	0.02	0.02	0.06	0.06	0.04	0.01	0.04	0.07	0.31	0.02	0.35	0	0	0.03	0.19
ENSG00000077274.9_CAPN6	0	0	0	0	0	0	0	0	0	0	0	0	0	0	0
ENSG00000077279.18_DCX	0	0	0	0	0	0	0	0	0	0	0	0	0	0	0
ENSG00000077312.9_SNRPA	128.4	141.78	134.27	126.75	136.38	126.24	136.62	138.46	98.95	105.76	82.77	109.48	105.68	134.48	78.06
ENSG00000077327.16_SPAG6	0	0.06	0.02	0	0	0	0	0	0	0	0	0	0	0.03	0
ENSG00000077348.9_EXOSC5	15.49	13.82	12.88	11.45	9.49	12.48	9.79	12.32	10.8	11.85	10.55	18.94	16.99	15.52	11.05
ENSG00000077380.15_DYNC1I2	101.3	109.9	90.45	92.37	101.71	96.99	84.42	89.12	105.18	109.95	87.56	91.43	73.02	102.45	98.27
ENSG00000077420.16_APBB1IP	0	0	0	0	0	0	0	0	0	0	0	0	0	0	0
ENSG00000077454.16_LRCH4	79.89	62.79	54.24	46.09	62.54	49.3	59.67	46.87	58.96	40.89	39.65	50.06	41.66	33.77	54.81
ENSG00000077458.13_FAM76B	23.53	18.9	18.27	19.25	19.44	18.92	20.41	21.98	20.74	17.04	17.73	16.45	21.68	20.57	18.07
ENSG00000077463.15_SIRT6	26.36	20.92	27.52	22.75	27.63	25.86	26.17	22.98	28.13	32.52	27.46	30.8	25.6	26.66	33.09
ENSG00000077498.9_TYR	0	0	0	0	0	0	0	0	0	0	0	0	0	0	0
ENSG00000077514.9_POLD3	10.62	10.31	9.33	7.71	10.98	7.91	11.7	8.84	9.4	8.38	5.03	8.47	8.04	8.37	8.7
ENSG00000077522.13_ACTN2	0.12	0.07	0.08	0.28	0.11	0.29	0.02	0.23	0.26	1.1	0.38	0.1	0.25	0.29	0.6
ENSG00000077549.18_CAPZB	231.69	246.7	128.96	128.21	217.45	222.89	188.55	186.64	255.01	255.62	191.74	195.33	229.29	234.68	216.2
ENSG00000077585.14_GPR137B	15.2	12.46	18.45	16.88	18.22	13.73	17.94	13.51	15.85	11.23	12.05	15.46	13.34	11.9	13.24
ENSG00000077616.11_NAALAD2	3.08	2.79	2.23	1.77	2.92	3.24	2.01	2.75	4.19	3.42	0.43	3.19	4.2	1.37	1.93
ENSG00000077684.16_JADE1	11.24	13.81	10.46	9.23	8.76	7.13	9.99	11.26	8.72	8.86	11.96	9.08	12.49	11.37	9.06
ENSG00000077713.19_SLC25A43	9	12.43	11.46	10.48	11.44	10.74	10.24	10.01	10.28	8.14	16.6	9.72	10.55	10.68	6.1
ENSG00000077721.16_UBE2A	81.45	76.97	62.64	60.2	68.64	64.36	63.05	63.25	76	74.45	75.45	70.84	71.6	71.68	67.95
ENSG00000077782.20_FGFR1	88.3	81.08	56.99	56.82	102.24	85.25	109.23	106.03	106.85	86.12	58.03	102.78	96.26	67.14	115.52
ENSG00000077800.13_FKBP6	0.24	0.2	0.28	0	0	0	0	0.13	0	0	0	0.34	0	0.17	0.18
ENSG00000077935.17_SMC1B	0.03	0.05	0	0	0	0	0.02	0.01	0.01	0.02	0.02	0.01	0.01	0.05	0.02
ENSG00000077942.19_FBLN1	3.18	2.49	1.28	0.65	2.35	2.83	1.88	3.76	1.83	2.43	2.29	1.89	1.17	3.93	1.47
ENSG00000077943.8_ITGA8	0.01	0.03	0.1	0	0.08	0.03	0.04	0.07	0.12	0.18	0.01	0.18	0.01	0.09	0.05
ENSG00000077984.6_CST7	0	0	0	0	0	0	0	0	0	0	0	0	0	0	0
ENSG00000078018.20_MAP2	19.17	19.06	20.84	23.36	29.4	19.04	21.67	23.33	19.67	14.39	20.02	17.91	22.29	17.07	14.9
ENSG00000078043.16_PIAS2	9.78	9.13	11.75	10.7	12.19	9.15	12.44	10.24	12.4	10.35	12.13	9.2	8.05	8.57	10.87
ENSG00000078053.17_AMPH	3.85	2.69	2.32	2.03	3.72	1.79	1.66	1.67	3.88	1.89	0.63	1.29	1.95	3.55	1.66
ENSG00000078061.13_ARAF	44.69	42.41	39.26	39.46	45.65	36.68	36.59	41.21	40.34	41.39	31.76	44.31	45.81	41.34	32.74
ENSG00000078070.13_MCCC1	14.06	15.77	12.66	11.77	12.86	12.95	11.35	26.75	15.53	12.83	9.9	12.57	14.46	13.24	12.84
ENSG00000078081.8_LAMP3	1.12	2.05	2.97	3.67	0.99	0.96	1.91	2.43	1.35	1.32	1.52	1.49	1.04	1.4	15.02
ENSG00000078098.14_FAP	2.24	0.4	1.1	0.54	0.71	0.59	0.97	1.15	1.91	1	0.42	0.23	0.63	0.32	1.08
ENSG00000078114.18_NEBL	0.32	0.3	0.5	0.94	0.18	0.21	0.16	0.26	0.38	0.41	0.86	0.17	1.14	0.15	1.22
ENSG00000078124.12_ACER3	5.81	5.67	8.74	13.04	6.88	6.66	6.87	7.28	6.67	6.59	8.47	7.58	9.71	6.94	7.18
ENSG00000078140.14_UBE2K	28.38	35.19	23.48	23.82	29.27	32.63	24.76	27.54	30.84	36.68	41.66	30.53	27.54	35.41	34.25
ENSG00000078142.13_PIK3C3	32.29	22.5	27.54	26.75	34.63	33.43	30.3	29.26	31.4	31.25	28.69	26.28	25.59	29.33	27.46
ENSG00000078177.14_N4BP2	3.5	4.21	1.73	1.73	2.91	2.3	2.63	2.69	3.35	2.19	1.93	3.21	2.15	3.14	2.9
ENSG00000078237.7_TIGAR	5.69	6.89	11.08	10.17	8.64	14.5	7.52	7.04	9.83	11.94	13.88	11.46	12.11	6.35	34.61
ENSG00000078246.17_TULP3	18.51	18.19	19.86	20.22	20.3	16.13	21.64	17.87	21.98	22.14	23.87	16.79	17.09	19.73	17.72
ENSG00000078269.15_SYNJ2	23.9	24.55	44.57	38.94	28.67	22.92	41.59	39.29	31.28	26.81	35.24	36.11	34.96	30.16	47.87
ENSG00000078295.17_ADCY2	0	0.19	0	0	0	0	0	0	0	0	0	0	0	0	0
ENSG00000078304.19_PPP2R5C	56	58.27	50.46	51.54	55.9	53.38	55.14	48.1	56.45	56.42	37.87	47.42	50.82	50.62	40.09
ENSG00000078319.9_PMS2P1	11.25	10.99	10.81	12.89	6.02	7.94	12.88	13.41	11.02	10.49	10.66	10.94	10.91	10.97	13.49
ENSG00000078328.21_RBFOX1	0	0	0	0	0	0	0	0	0	0	0	0	0	0	0
ENSG00000078369.18_GNB1	191.95	195.35	140.04	138.77	186.93	168.5	174.27	165.33	195.34	189.46	193.95	200.03	205.78	200	197.34
ENSG00000078399.19_HOXA9	98.21	120.41	62.29	66.43	108.7	134.8	112.25	109.54	110.87	101.95	76.5	161.29	103.07	125.2	131.85
ENSG00000078401.7_EDN1	310.24	333.41	251.66	296.56	270.54	361.83	335.2	398.5	326.34	337.92	230.04	385.48	193.01	364.1	391.34
ENSG00000078403.17_MLLT10	22.69	31.44	34.17	26.83	22.17	21.47	32.22	24.36	26.73	22.54	26.77	29.78	25.2	32.62	27.19
ENSG00000078487.17_ZCWPW1	1.39	1	0.41	0.36	0.56	0.49	0.26	0.33	0.64	0.38	2.96	0.77	1.27	1.18	0.5
ENSG00000078549.14_ADCYAP1R1	0.03	0.18	0.07	0.04	0.03	0	0.03	0.01	0	0.03	0.03	0	0.04	0.01	0.01
ENSG00000078579.9_FGF20	0	0	0.03	0.03	0.6	0	0	0	0.03	0	0.32	0	0.26	0	0.07
ENSG00000078589.13_P2RY10	0	0	0	0	0	0	0	0	0	0	0	0	0	0	0
ENSG00000078596.11_ITM2A	4.32	3.71	7.55	6.8	4.23	4.84	3.36	4.18	7.3	8.82	5.31	4.76	4.63	5.26	11.49
ENSG00000078618.21_NRDC	65.01	74.44	57.28	64.64	67.06	63.29	72.09	73.28	66.12	65.75	53.57	59.35	70.89	74.6	76.32
ENSG00000078668.14_VDAC3	127.01	137.06	97.77	99.14	95.32	96.48	95.58	102.06	102.44	108.43	103.33	115.91	108.82	124.85	98.05
ENSG00000078674.17_PCM1	59.6	63.88	40.42	33.21	52.09	48.04	51.19	53.48	52.35	46.32	51.02	52.87	54.31	54.14	42.33
ENSG00000078687.17_TNRC6C	6.67	7.18	3.04	3.19	5.81	4.23	6.47	6.63	6.53	4.34	3.55	8.04	8.05	6.97	6.25
ENSG00000078699.21_CBFA2T2	6.31	8.18	8.84	8.97	6.86	8.51	9	9.32	8.71	6.09	8.1	9.51	8	5.87	12.07
ENSG00000078725.13_BRINP1	0.06	0	0.03	0	0.07	0	0.14	0.12	0.36	0.03	0	0	0.03	0.02	0.02
ENSG00000078747.15_ITCH	19.88	20.18	18.47	19.84	20.22	15.6	16.93	18.67	22.31	19.67	26.61	17.5	13.38	23.11	17.65
ENSG00000078795.16_PKD2L2	0	0	0.04	0	0	0.02	0.11	0.02	0	0	0	0.03	0	0	0.14
ENSG00000078804.13_TP53INP2	24.03	17.08	41.21	36.52	28.02	17.13	28.4	17.6	29.16	25.21	25.42	22.78	24.33	22.91	18.37
ENSG00000078808.17_SDF4	203.19	196.75	154.93	147.23	199.18	188.02	221.04	203.53	219.87	220.55	208.02	212.55	187.36	203.77	257.96
ENSG00000078814.16_MYH7B	0.2	0.63	0.24	0.21	0.07	0.21	0.09	0.23	0.3	0.05	0.08	0.35	0.26	0.2	0.14
ENSG00000078898.7_BPIFB2	0	0	0	0	0	0	0	0	0	0	0	0	0	0	0
ENSG00000078900.15_TP73	0.04	0	0	0	0	0.08	0	0	0.01	0.04	0.04	0	0	0.07	0
ENSG00000078902.16_TOLLIP	37.58	30.63	35.86	33.68	36.75	32.76	41.85	30.92	38.12	33.64	45.99	29.8	31.07	28.35	34.76
ENSG00000078967.13_UBE2D4	9.65	9.48	15.95	15.53	9.41	9	10.33	8.41	8.28	6.79	13.69	9.58	9.41	6.62	10
ENSG00000079101.16_CLUL1	0.23	0.04	1.09	0.92	0.36	0.15	0.76	0.2	0.55	0.26	0.03	0.33	0.59	0.97	0.75
ENSG00000079102.16_RUNX1T1	12.83	14.76	18.72	18.84	15.7	12.19	17.4	15.33	22.4	16.28	4.26	13.33	18.28	12.68	14.4
ENSG00000079112.10_CDH17	0	0	0	0	0	0	0	0	0	0	0	0	0	0	0
ENSG00000079134.12_THOC1	39.15	39.14	32.11	33.7	36.93	41.98	37.16	37.76	38.59	34.36	46.95	34.61	36.68	36.89	55.02
ENSG00000079150.18_FKBP7	17.68	20.66	18.73	21.34	17.78	19.57	13.68	18.59	18.83	19.82	18.97	19.76	19.56	19.73	31.92
ENSG00000079156.17_OSBPL6	0.52	0.64	0.61	1.61	0.33	0.27	0.32	0.54	0.61	0.68	0.44	0.34	0.51	0.77	0.54
ENSG00000079215.14_SLC1A3	0.03	0	0.08	0.03	0.12	0	0.28	0.01	0.01	0	0	0.18	0.16	0.19	0.2
ENSG00000079246.16_XRCC5	142.09	169.52	99.63	95	121.35	114.82	113.46	122.31	132.32	127.79	83.43	130.11	102.32	139.32	133.86
ENSG00000079257.8_LXN	215.58	168.65	74.57	59.29	215.37	179.58	175.22	126.81	214.21	187.04	61.3	232.57	94.6	199.54	90.53
ENSG00000079263.19_SP140	0.87	0.67	0.91	0.94	0.05	0.93	0	0.59	1.32	0.51	0.22	0.78	0.48	0.72	1.4
ENSG00000079277.21_MKNK1	37.1	33.77	37.68	33.38	38.36	31.97	31.11	30.56	27.65	20.36	30.48	39.49	24.46	31.72	40.28
ENSG00000079308.19_TNS1	20.63	16.03	21.36	18.26	26.05	13.66	23.11	24.68	19.75	16.46	20.83	21.76	29.11	13.61	15.08
ENSG00000079313.15_REXO1	26.14	23.45	30.96	27.79	27.25	24.83	20.38	21.24	26.23	22.71	31.15	29.08	31.78	28.29	30.14
ENSG00000079332.15_SAR1A	39.98	39.97	25.28	26.55	30.21	35.03	26.05	26.03	34.48	32.41	33.3	40.72	20.72	35.33	32.32
ENSG00000079335.20_CDC14A	5.72	5.36	3.15	4.2	4.37	3.97	4.75	4.5	5.69	4.82	4.21	4.46	4.98	5.64	4.99
ENSG00000079337.16_RAPGEF3	49.88	41.24	43.48	33.06	40.56	30.41	38.66	31.28	45.25	34.72	41.42	46.72	39.18	48.5	52.28
ENSG00000079385.22_CEACAM1	2.19	1.74	7.05	7.29	4.1	2.06	4.17	4.04	3	2.19	2.59	7.23	4.44	1.29	7.27
ENSG00000079387.14_SENP1	7.81	7.59	6.15	5.92	6.62	5.4	7.31	6.93	6.88	6.79	8.14	7.12	6.47	8.17	8.52
ENSG00000079393.20_DUSP13	0	0	0	0	0	0	0	0	0	0	0	0	0	0	0
ENSG00000079432.7_CIC	73.51	62.43	85.62	73.56	90.08	58.19	92.15	83.3	81.94	68.84	68.98	58.15	87.83	63.92	81.82
ENSG00000079435.10_LIPE	5.3	5.88	12.18	10.39	6.59	4.59	5.79	7.25	4.94	5.53	7.07	5.49	5.77	5.99	3.39
ENSG00000079459.13_FDFT1	162.79	157.31	218.66	203.38	214.25	176.73	195.45	153.87	174.85	171.41	142.38	165.24	132.4	220.3	104.91
ENSG00000079462.7_PAFAH1B3	41.01	38.2	30.75	26.9	43.54	49.28	45.38	41.94	36.78	41.12	17.19	46.02	39.82	39.67	36.24
ENSG00000079482.13_OPHN1	4.8	4.27	2.53	3.39	4.11	2.67	3.38	3.75	5.02	3.1	3.29	5.25	3.59	4.87	3.9
ENSG00000079557.5_AFM	0	0	0	0	0	0	0	0	0	0	0	0	0	0	0
ENSG00000079616.12_KIF22	41.13	47.61	27.07	21.99	27.77	25.32	32.49	36.17	22.35	25.49	11.52	25.11	29.28	50.22	11.18
ENSG00000079689.14_SCGN	0	0	0	0	0	0	0	0	0	0	0	0	0	0	0
ENSG00000079691.18_CARMIL1	3.52	4.66	1.83	2.08	2.61	3.52	2.15	2.18	5.18	4.02	1.5	1.99	3.95	2.66	3.64
ENSG00000079739.17_PGM1	13.66	15.12	15.06	17.2	11.96	10.74	9.88	10.82	12.35	12.87	12.04	13.22	11.89	10.29	9.83
ENSG00000079785.15_DDX1	65.74	73	44.37	48.49	54.89	54.77	51.94	52.07	68.38	69.35	53.83	59.14	56.84	73.02	67.54
ENSG00000079805.16_DNM2	108.54	107.34	86.5	83.62	99.8	77.03	88.08	88.19	96.8	93.11	74.95	100.32	116.34	104.83	96.52
ENSG00000079819.19_EPB41L2	47.27	55.67	46.04	52.91	48.27	44.39	44.59	56.97	50.67	51.14	20.07	56.19	52.69	55.65	48.94
ENSG00000079841.18_RIMS1	0.05	0.05	0	0.04	0	0	0	0	0.07	0.15	0	0.04	0.21	0.04	0.11
ENSG00000079931.15_MOXD1	0.02	0	0	0.17	0	0	0.02	0.02	0.03	0	0	0	0	0.02	0.19
ENSG00000079950.14_STX7	23.77	22.55	34.88	30.33	29.22	19.75	23.89	24.64	31.78	30.24	30.79	29.41	24.09	27.62	26
ENSG00000079974.17_RABL2B	22.35	21.18	17.04	18.31	20.85	24.26	15.6	17.54	17.95	16.14	24.03	23.74	14.79	20.33	29.07
ENSG00000079999.14_KEAP1	47.73	57.93	72.76	76.69	60.41	65.47	78.15	78.64	51.93	47.32	53.88	57.24	59.24	54.49	61.89
ENSG00000080007.8_DDX43	1.98	1.87	1.89	2.12	2.03	1.87	1.31	1.09	1.52	1.49	2.2	1.6	2.79	1.15	1.12
ENSG00000080031.10_PTPRH	0.12	0.16	0.62	0.44	0.38	0.44	0.09	0.14	0.48	0.4	1.95	0.41	2.91	0.11	0.11
ENSG00000080166.16_DCT	0	0	0.02	0.03	0	0	0	0	0	0	0	0	0	0.01	0
ENSG00000080189.15_SLC35C2	27.93	26.63	39.03	36.92	27.06	24.05	26.26	23.21	28.91	27.5	40.24	31.1	29.58	27.91	25.59
ENSG00000080200.10_CRYBG3	8.11	6.6	10.18	11.9	10.69	7.81	13.08	14.43	7.85	7.07	4.23	7.51	6.07	9.04	14.62
ENSG00000080224.17_EPHA6	0.07	0	0.05	0	0.11	0	0	0	0.28	0.11	0	0	0	0.11	0.03
ENSG00000080293.9_SCTR	0	0	0.34	0	0	0	0	0	0	0	0	0.07	0	0	0
ENSG00000080298.15_RFX3	4.55	4.84	2.98	3.66	5.04	5.37	3.49	4.2	4.5	4.18	3.67	5.8	3.98	4.03	4.08
ENSG00000080345.18_RIF1	9.29	9.91	8.05	9.54	8.51	5.87	7.01	8.2	8.38	7.85	11.53	8.17	8.12	9.75	9.95
ENSG00000080371.6_RAB21	26.16	24.85	16.72	11.81	26.14	26.14	24.54	19.66	26.02	23.88	25.79	21.32	12.5	21.81	24.89
ENSG00000080493.17_SLC4A4	0.01	0	0.08	0.03	0.05	0.04	0.12	0.13	0.01	0.01	0	0.05	0.01	0	0.01
ENSG00000080503.24_SMARCA2	48.55	46.25	35.48	41.19	50.08	40.09	37.83	37.71	46.87	40.78	29.53	44.89	37.71	40.48	43.08
ENSG00000080511.5_RDH8	0	0	0	0	0	0	0	0	0	0	0	0	0	0	0
ENSG00000080546.13_SESN1	19.58	17.05	13.77	13.36	25.14	22.33	11.76	11.38	20.38	19.4	36.12	23.94	19.64	12.94	33.9
ENSG00000080561.13_MID2	11.8	14.1	18.27	20.08	10.52	9.46	12.57	16.41	16.69	16.35	19.48	12.66	11.91	9.12	22.87
ENSG00000080572.13_PIH1D3	0	0	0	0	0	0	0	0.06	0	0	0	0	0.13	0	0
ENSG00000080573.7_COL5A3	0	0	0	0	0	0.02	0.03	0.01	0.01	0	0.17	0	0.05	0.02	0
ENSG00000080603.17_SRCAP	17.45	20.47	31.6	34.69	23.15	11.59	25.71	33.15	20.9	16.96	20.41	21.7	15.21	25.9	28.94
ENSG00000080608.10_PUM3	25.22	29.67	21.21	22.57	25.62	27.81	29.04	27.3	25.76	29.1	38.86	30.92	27.01	31.63	36.78
ENSG00000080618.16_CPB2	0.08	0	0	0	0	0.03	0	0	0.06	0	0	0	0	0	0
ENSG00000080644.16_CHRNA3	0	0	0	0	0	0.03	0	0.03	0	0	0	0	0	0	0
ENSG00000080709.16_KCNN2	0.77	0.39	0.43	0.22	1.09	0.38	1.09	0.2	0.96	0.37	0.21	0.37	0.11	0.4	0.34
ENSG00000080802.18_CNOT4	9.92	9.28	9.63	8.81	11.15	7.25	9.88	10.49	10.35	8.73	9.46	9.73	8.24	9.13	10.42
ENSG00000080815.19_PSEN1	34.43	31.69	33.92	38.23	33.16	23.87	30.32	32.39	31.93	27.2	26.94	36.44	28.39	30.17	36.42
ENSG00000080819.9_CPOX	23.15	22.75	23.51	26.14	17.63	16.05	19.14	16.82	16.56	11.79	19.37	26.02	25.9	21.39	23.08
ENSG00000080822.17_CLDND1	69.6	65.35	57.15	51.87	67.76	54.03	62.88	60.39	63.32	51.39	78.64	57.26	45.98	66.38	68.46
ENSG00000080823.23_MOK	7.09	6.27	6.96	6.83	7.08	8.12	5.26	5.59	8.39	8.62	6.22	6.85	9.09	4.71	7.03
ENSG00000080824.18_HSP90AA1	274.72	350.09	170.46	184.66	223.65	228.31	176.06	193.4	161.05	184.4	187.63	223.66	300.84	309.21	248.71
ENSG00000080839.12_RBL1	2.82	4.32	2.27	1.83	3.14	2.48	1.42	1.91	1.39	1.65	1.75	2.01	3.5	3.48	2.03
ENSG00000080845.17_DLGAP4	79.4	73.88	84.92	77.41	126.4	99.44	102.52	94.45	92.55	75.36	113.07	95.15	93.67	89.71	99.54
ENSG00000080854.15_IGSF9B	0.04	0.09	0.38	0.32	0.03	0.07	0.06	0.04	0.03	0.07	0.08	0.16	0.11	0.17	0.16
ENSG00000080910.13_CFHR2	0	0	0	0	0	0	0	0	0	0	0	0	0	0	0
ENSG00000080947.15_CROCCP3	3.28	7.76	16.02	18.73	8.92	3.49	13.01	14.55	8.45	3.09	9.19	11.26	8.24	2.3	12.3
ENSG00000080986.13_NDC80	15.75	26.15	12.4	12.21	14.55	9.49	8.9	12.15	7.08	8.47	4.94	10.13	8.49	22.29	1.71
ENSG00000081014.11_AP4E1	4.15	5.39	2.97	3.43	4.95	3.87	3.32	3.85	4.49	3.74	4.33	4.76	3.54	4.46	4.83
ENSG00000081019.13_RSBN1	4.54	4.45	4.07	4.07	4.47	3.52	5.56	5.66	5.41	4.07	4.88	5.97	4.16	6.13	5.22
ENSG00000081026.19_MAGI3	4.1	3.52	3.32	2.98	4.2	4.13	3.66	4.04	4.01	4.45	3.54	3.17	4.26	4.42	3.93
ENSG00000081041.9_CXCL2	23.35	27.88	13.56	16.48	9.47	21.49	14.59	27.62	25.42	32.04	9.29	59.32	42.25	13.3	26.58
ENSG00000081051.8_AFP	0	0	0	0	0	0	0	0	0	0	0	0	0	0	0
ENSG00000081052.13_COL4A4	0	0	0.01	0.01	0.01	0	0.03	0	0	0	0.01	0	0	0	0
ENSG00000081059.20_TCF7	1.66	1.53	0.87	0.76	2.17	2.46	2.59	2.5	1.46	1.24	0.36	1.68	1.26	2.07	1.03
ENSG00000081087.15_OSTM1	15.24	12.5	11.86	13.44	21.02	19.98	16.72	11.68	9.82	6.05	20.14	18.25	14.9	12.51	16.85
ENSG00000081138.14_CDH7	0	0	0	0	0	0	0	0	0	0	0	0	0	0	0
ENSG00000081148.12_IMPG2	0.29	0.33	0.13	0.15	0.23	0.19	0.18	0.17	0.43	0.33	0.19	0.59	0.3	0.3	0.28
ENSG00000081154.12_PCNP	87.91	97.15	69.77	71.16	83.28	89.64	70.22	70.92	89.15	85	116.83	55.69	50.57	61.37	104.6
ENSG00000081177.18_EXD2	15.31	15	16.15	16.43	15.67	10.77	15.6	13.1	12.75	11.04	18.5	13.8	12.2	12.77	14.16
ENSG00000081181.8_ARG2	15.67	14.03	6.41	6.78	12.5	11.49	9.06	8.22	10.76	14.57	11.43	13.4	13.93	10.98	12.53
ENSG00000081189.15_MEF2C	44.41	20.95	22.96	12.36	40.87	12.02	31.65	14.36	24.1	14.72	15.02	20.11	23.06	31.21	13.72
ENSG00000081237.20_PTPRC	0	0	0	0	0	0	0.03	0.01	0	0	0	0	0	0	0
ENSG00000081248.11_CACNA1S	0	0	0	0	0	0	0	0	0	0	0	0	0	0	0
ENSG00000081277.12_PKP1	0	0.03	0	0	0	0	0	0.02	0	0	0	0.02	0	0	0
ENSG00000081307.12_UBA5	51.55	55.95	40.07	35.34	40.01	50.03	40.9	49.07	59.07	52.57	22.04	38.63	31.89	36.47	57.09
ENSG00000081320.11_STK17B	6.11	4.7	5.99	5.21	5.18	4.35	6.45	6.01	4.23	3.66	3.92	3.93	2.62	4.86	2.59
ENSG00000081377.17_CDC14B	0.28	0.28	0.3	0.3	0.28	0.14	0.23	0.35	0.34	0.44	0.83	0.36	0.82	0.4	0.73
ENSG00000081386.12_ZNF510	5.43	6.41	9.91	10.45	8.52	5.79	7.27	9.55	5.96	4.75	10.12	6.85	5.41	8.14	10.71
ENSG00000081479.15_LRP2	0.01	0	0	0	0	0.01	0	0	0.01	0	0	0	0.01	0	0
ENSG00000081665.14_ZNF506	5.88	4.64	5.98	5.63	8.92	7.05	7.33	6.88	7.84	6.15	14.88	5.21	5	4.22	6.8
ENSG00000081692.12_JMJD4	11.42	11.16	9.79	10.47	11.33	11.33	11.23	10.29	10.45	10.18	12.47	9.68	7.23	11.47	14.83
ENSG00000081721.12_DUSP12	25.19	30.98	23.5	20.13	27.8	25.8	29.78	28.35	27.85	22.16	33.07	24.29	17.7	27.39	29.03
ENSG00000081760.17_AACS	19.49	19.95	26.31	23.28	18.49	15.68	15.44	13.76	19.57	19.46	21.03	20.66	10.37	20.1	12.49
ENSG00000081791.9_DELE1	73.62	62.93	88.97	86.69	75.83	70.32	83.11	86.18	71.8	62.23	65.91	76.05	70.75	67.05	57.26
ENSG00000081800.9_SLC13A1	0	0	0	0	0	0	0	0	0	0	0	0	0	0	0
ENSG00000081803.16_CADPS2	15.46	17.64	16.2	16.9	16.51	14.66	15.45	16.79	17.7	17.5	15.79	14.32	22.01	17.03	19.63
ENSG00000081818.4_PCDHB4	0.17	0.16	0.07	0.09	0.15	0.14	0.05	0.02	0.09	0.15	0.05	0.06	0.05	0.11	0.05
ENSG00000081842.18_PCDHA6	0.09	0.02	0.05	0.03	0.03	0.06	0.09	0.02	0.05	0	0.04	0.03	0.02	0.11	0.32
ENSG00000081853.15_PCDHGA2	1.1	0.77	0.76	0.97	1.5	1.06	1.44	1.08	2.28	1.37	0.83	1.31	0.87	1.06	2.08
ENSG00000081870.11_HSPB11	28.96	30.17	25.07	24.62	21.81	28.03	24.28	22.3	27.43	24.35	19.01	26.07	25.94	23.92	29.49
ENSG00000081913.14_PHLPP1	3.36	3.23	3.53	4.06	3.73	2.83	4.11	3.86	3.08	2.35	3.12	3.16	3.84	2.92	2.17
ENSG00000081923.14_ATP8B1	52.99	46.81	60.24	57.76	61.7	45.37	41.62	41.31	55.02	46.61	36.84	39.78	58.01	54.33	44.83
ENSG00000081985.11_IL12RB2	0.14	0.19	0	0	0.12	0.01	0.07	0	0.04	0	0	0	0	0.25	0.14
ENSG00000082014.16_SMARCD3	11.48	11.7	4.73	5.7	8.47	6.26	6.08	7.68	7.5	7.9	4.62	7.84	6.85	7.18	5.98
ENSG00000082068.9_WDR70	22.87	25.76	12.71	14.39	17.46	19.49	19.22	21.1	21.21	16.55	20.2	17.63	13.32	20.2	20.84
ENSG00000082074.18_FYB1	0.21	0.01	0	0.02	0.08	0.11	0.06	0	0.03	0.02	0	0.01	0.15	0	0.05
ENSG00000082126.18_MPP4	1.7	2.39	1.89	1.78	1.68	1.46	1.31	1.3	3.99	4.28	2.15	5.48	2.74	3.34	3.68
ENSG00000082146.13_STRADB	26.36	20.45	20.33	19.37	17.31	14.74	18.31	15.65	12.46	16.82	22.5	16	10.55	15.89	22.45
ENSG00000082153.18_BZW1	175.36	195.05	99.87	123.02	126.93	139.45	110.46	130.01	137.39	135.1	149.63	169.28	188.19	167.76	103.08
ENSG00000082175.15_PGR	0	0	0	0	0	0	0	0	0	0	0	0	0	0	0
ENSG00000082196.20_C1QTNF3	2.29	2.72	1.87	2.45	1.65	2.22	2.37	2.06	2.25	1.1	1.91	1.33	2.51	2.28	2.45
ENSG00000082212.13_ME2	29.43	33.72	28.04	27.5	31.01	27.34	23.58	23.98	20.95	20.8	19.94	17.69	32.42	27	24.39
ENSG00000082213.18_C5orf22	18.51	14.27	10.89	11.14	10.69	11.24	11.83	9.14	10.52	11.72	19.11	12.59	12.05	10.22	9.45
ENSG00000082258.13_CCNT2	19.75	20.42	16.6	15.44	20.19	15.88	18.33	16.82	15.53	12.82	14.26	16.16	14.28	15.56	20.19
ENSG00000082269.16_FAM135A	8.32	7.43	5.6	6.15	8.24	4.92	8.08	6.68	5.95	4.77	6.3	5.76	4.34	7.25	8.61
ENSG00000082293.13_COL19A1	0	0	0	0	0	0	0	0	0	0	0	0	0	0	0
ENSG00000082397.17_EPB41L3	47.35	52.14	24.45	23.1	35.3	31.19	29.49	32.23	63.01	56.69	38.61	41.57	34.83	30.86	72.97
ENSG00000082438.17_COBLL1	17.31	15.83	14.31	9.28	18.93	10.56	31.02	22.91	12.69	8.59	24.89	10.46	12.25	13.63	15.82
ENSG00000082458.12_DLG3	1.02	1.33	2.36	3.64	1.32	1.35	1.03	1.47	0.97	1.2	2.54	2.22	1.45	0.82	2.48
ENSG00000082482.13_KCNK2	0.08	0	0	0	0.08	0	0	0.27	0.07	0.09	0	0	0	0.17	0.2
ENSG00000082497.12_SERTAD4	6.79	5.03	7.34	4.07	9.16	6.74	8.74	9.44	7.91	4.5	2.82	6.14	4.58	8.81	6.7
ENSG00000082512.15_TRAF5	18.77	16.59	16.34	16.32	16.73	14.48	13.89	11.63	16.79	12.66	14.06	18.07	11.51	13.14	18.29
ENSG00000082515.18_MRPL22	74.59	91.63	50.66	43.64	58.79	65.9	57.63	58.38	55.57	67.68	53.29	81.75	80.32	64.9	65.78
ENSG00000082516.9_GEMIN5	6	8.6	7.41	9.5	7.61	5.44	6.96	7.69	5.95	7.12	8.64	5.98	6.48	8.2	10.82
ENSG00000082556.13_OPRK1	0	0	0	0	0	0	0	0	0	0	0	0	0	0	0
ENSG00000082641.16_NFE2L1	160.04	148.2	107.1	102.86	158.62	127.88	176.96	168.99	144.02	130.9	180.3	163.02	132.78	155	172.5
ENSG00000082684.16_SEMA5B	1.13	0.3	0.21	0.09	1.37	0.68	1.41	0.67	0.36	0	0.09	0	0.09	0.2	0.18
ENSG00000082701.15_GSK3B	19.05	16.56	16.4	17.38	18.58	14.7	15.75	16.11	16.85	20.57	17.7	20.15	16.55	16.87	18.69
ENSG00000082781.12_ITGB5	70.95	70.06	51.82	61.23	71.87	68.58	70.12	84.63	82.54	114.15	109.7	66.46	65.21	60.65	72.48
ENSG00000082805.20_ERC1	10.79	12.2	13.54	15.64	13.67	9.51	12.57	14.83	10.48	10.31	14.22	13.92	8.09	13.31	16.32
ENSG00000082898.17_XPO1	82.03	90.74	61.49	73.3	87.62	80.76	71.3	76.59	73.34	69.63	88.42	78.78	92.11	78.27	79.01
ENSG00000082929.8_LINC01587	0	0	0	0	0	0	0	0	0	0	0	0	0	0	0
ENSG00000082996.19_RNF13	26.09	22.94	24.04	18.41	29.23	27.16	23.82	20.77	20.2	18.41	31.07	21.34	19.29	24.76	19.12
ENSG00000083067.22_TRPM3	0.13	0.16	0.4	0.17	0.83	0.34	0.14	0.14	0.61	0.08	0.19	0.21	0.14	0.06	0.2
ENSG00000083093.10_PALB2	5.81	4.94	6.12	6.41	5.29	4.22	7.42	5.28	4.58	6.11	6.49	5.5	7.64	6	5.87
ENSG00000083097.14_DOP1A	10.87	8.18	7.94	8.63	11.23	6.45	8.4	6.37	10.05	9.97	11.84	7.43	8.61	7.27	9.48
ENSG00000083099.11_LYRM2	24.9	20.37	39.82	29.21	30.63	26.87	29.65	29.54	29.44	25.07	23.96	20.78	20.86	24.35	23.1
ENSG00000083123.15_BCKDHB	9.75	11.03	8.2	9.15	7.53	7.23	6.73	7.18	10.71	9.39	6.1	8.9	10.34	9.44	9.08
ENSG00000083168.11_KAT6A	12.2	12.1	15.32	14.46	13.32	8.13	13.67	13.91	14.96	12.48	14.06	10.95	11.68	13.4	11.33
ENSG00000083223.18_TUT7	8.56	8.47	11.11	12.12	10.26	8.48	12.13	10.37	9.79	9.29	10.42	8.29	10.33	9.67	13.24
ENSG00000083290.20_ULK2	6.28	7.3	9.37	9	5.89	6.85	5.98	7.45	6.87	5.71	11.79	7.03	4.3	7.47	8.52
ENSG00000083307.12_GRHL2	0	0.03	0	0	0	0	0	0.02	0	0	0	0	0	0	0
ENSG00000083312.17_TNPO1	105.3	116.04	81.11	85.97	102.49	80.67	80.22	92.79	111.77	110.96	151.33	105.37	102.49	121.89	101.6
ENSG00000083444.17_PLOD1	131	132.55	136.75	133.11	157.67	122.83	186.51	171.82	199.63	203.99	150.41	170.66	143.31	169.18	257.25
ENSG00000083454.22_P2RX5	0	0	0.14	0.39	0.08	0.57	0.1	0.16	0.09	0.25	0.07	0.18	0.24	0.18	0
ENSG00000083457.12_ITGAE	50.99	40.71	48.8	47.66	32.11	39.81	35.88	35.11	32.66	34.8	41.17	40.53	33.17	39.25	32.77
ENSG00000083520.15_DIS3	16.15	19.02	12.13	12.3	13.5	12.84	13.4	12.57	14.36	14.89	21.28	13.05	14.25	16.44	14.65
ENSG00000083535.16_PIBF1	6.47	8.92	6.41	4.79	6.12	7.02	7.64	6.93	6.96	6.98	12.37	4.55	6.44	6.94	5.78
ENSG00000083544.15_TDRD3	9.12	9.42	10.05	12.09	11.95	11.3	13.3	11.83	11	10.68	10.6	9.23	13.42	10.21	12.14
ENSG00000083622.8_AC000061.1	0	0	0	0	0	0	0	0	0	0	0	0	0	0	0
ENSG00000083635.8_NUFIP1	3.76	3.76	3.27	2.36	3.73	4.01	3.47	3.25	3.22	3.07	3.38	3.38	3.1	3.6	3.76
ENSG00000083642.19_PDS5B	11.51	13.09	11.73	12.04	11.39	10.39	11.24	12.35	15.26	13.65	4.54	11.71	10.93	14.49	11.18
ENSG00000083720.13_OXCT1	30.59	33.44	16.2	15.07	18.19	18.96	17.46	14.88	25.04	23.7	16.15	19.85	29.65	26.12	25.2
ENSG00000083750.12_RRAGB	30.19	28.69	22.51	23.09	29.86	31.51	22.43	32.73	24.36	20.72	47.1	35.64	29.97	24.14	22.32
ENSG00000083782.8_EPYC	0	0	0	0	0	0	0	0	0.17	0.08	0.09	0	0.04	0.04	0.14
ENSG00000083799.17_CYLD	13.96	12.02	10.56	12	11.65	11.79	12.54	12.9	16.39	16.23	12.24	13.6	13.13	11.55	19.23
ENSG00000083807.10_SLC27A5	6.72	4.25	15.86	13.14	7.75	7.67	12.89	12.08	6.41	3.82	17.34	5.28	9.24	8.25	6.5
ENSG00000083812.12_ZNF324	4.86	3.74	4.79	3.49	5.31	3.06	4.25	4.14	4.92	3.31	6.61	4.82	3.22	3.42	4.76
ENSG00000083814.13_ZNF671	3.49	3.18	3.87	5.18	3.28	3.34	2.58	3.49	4.02	4.1	5.07	2.82	2.21	2.23	4.03
ENSG00000083817.9_ZNF416	2.94	2.69	2.48	2.85	2.82	2.72	2.8	2.99	2.24	2.3	4.27	2.34	2.02	2.62	3.96
ENSG00000083828.16_ZNF586	6.05	5.75	3.36	3.46	7.42	5.69	4.77	4.12	5.74	5.16	6.5	4.32	5.04	5.25	4.11
ENSG00000083838.16_ZNF446	7.54	9.34	8.91	7.57	8.61	7.53	8.61	8.01	8.18	7.7	11.48	7.93	6.54	6.38	9.04
ENSG00000083844.10_ZNF264	6.81	7.29	7.55	5.98	5.81	6.53	12.81	10.44	6.59	5.63	8.41	3.6	6.18	8.03	7.39
ENSG00000083845.9_RPS5	1379.94	1335.76	1433.41	1346.24	1374.05	1450.83	1527.76	1456.54	1350.35	1385.39	1530.78	1319.45	1683.41	1429.6	1282.38
ENSG00000083857.14_FAT1	2.36	2.96	5.33	6.61	5.78	5.67	8.27	11.37	7.54	8.29	4.88	3.36	7.85	5.05	20.02
ENSG00000083896.12_YTHDC1	47.78	51.68	53.78	58.25	65.82	63.44	74.03	65.77	49.19	45.22	46.67	49.61	44.14	50.44	73.08
ENSG00000083937.9_CHMP2B	28.65	22.58	13.29	13.23	24.7	19.29	23.64	15.05	26.38	24.15	19.73	21.45	11.12	19.82	20.22
ENSG00000084070.12_SMAP2	4.93	5.96	4.8	5.75	4.04	3.75	2.42	3.71	5.19	5.84	3.47	4.24	4.14	3.48	3.96
ENSG00000084072.17_PPIE	48.19	52.01	48.9	43.43	43.58	42.6	40.75	41.55	42.06	45.16	46.78	44.16	46.71	43.06	43.34
ENSG00000084073.9_ZMPSTE24	29.44	32.13	38.43	38.6	29.94	28.9	31.75	30.73	33.51	32.69	39.39	13.17	16.42	28.63	42.21
ENSG00000084090.13_STARD7	68.03	72.56	68.67	63.63	71.34	62.92	76.64	67.79	63.47	54.03	43.95	59.06	64.13	65.9	55.59
ENSG00000084092.7_NOA1	29.03	30.23	39.31	36.52	43.82	39.36	47.53	45.68	37.08	32.19	42.62	33.58	46.05	33.84	23.33
ENSG00000084093.17_REST	14.27	13.59	12.96	14.93	13.72	10.97	15.13	15.15	15.16	13.8	11.72	13.77	11.88	13.81	17.97
ENSG00000084110.11_HAL	0.11	0.12	0.25	0.17	0.14	0.48	0.26	0.62	0.4	0.09	0.31	0.34	0.21	0.06	0.18
ENSG00000084112.15_SSH1	23.39	21.57	23.92	25.81	29.84	17	31.65	25.38	28.7	26.25	21.25	26.11	26.74	25.74	36.5
ENSG00000084207.18_GSTP1	752.27	781.16	705.77	690.27	621.3	636.12	639.19	675.88	755.69	815.93	774.81	815.23	787.64	921.77	871.41
ENSG00000084234.17_APLP2	594.74	571.44	399.82	400.03	657.31	544.32	635.63	609.68	652.02	657.53	684.02	674.64	519.5	541.61	912.87
ENSG00000084444.14_FAM234B	2.55	2.84	2.21	3.44	3.68	3.63	2.7	3	2.94	2.5	4.25	5.92	5.83	4.15	5.91
ENSG00000084453.16_SLCO1A2	0	0	0	0	0	0	0	0	0	0	0	0	0	0.01	0.03
ENSG00000084463.8_WBP11	21.97	21.17	25.53	26.07	28.01	24.24	28.04	26.11	23.76	24.62	19.82	23.22	29.87	28.67	27.62
ENSG00000084623.11_EIF3I	164.87	176	161.61	161.59	143.17	143.48	139.05	146.1	160.86	168.98	169.53	164.87	212.62	162.5	150.82
ENSG00000084628.10_NKAIN1	0.21	0.21	0.14	0.02	0.11	0.03	0.15	0.23	0.03	0.02	0.08	0	0.02	0.18	0.19
ENSG00000084636.18_COL16A1	1.6	1.38	1.26	1.35	1.36	1.81	0.42	1.37	1.17	1.94	1.31	1.89	1.79	0.96	0.97
ENSG00000084652.16_TXLNA	35.44	36.54	40.37	43.62	36.51	33.97	42.27	40.29	38.25	38.04	40.25	38.47	37.18	35.55	47.47
ENSG00000084674.15_APOB	0.04	0.02	0.02	0.01	0.02	0.01	0.05	0.02	0.05	0.03	0.06	0.03	0.03	0	0.04
ENSG00000084676.15_NCOA1	7.13	6.4	8.06	7.7	7.63	6.2	8.92	8.06	7.92	6.94	6	7.8	7.04	7.52	10.42
ENSG00000084693.16_AGBL5	22.85	22.37	23.48	23.83	28.64	25.34	24.1	26.34	20.77	21.24	30.06	9.75	22.59	19.47	28.75
ENSG00000084710.14_EFR3B	0.16	0.09	0.14	0.12	0.06	0.02	0.09	0.12	0.14	0.05	0.06	0.14	0.12	0.09	0.27
ENSG00000084731.15_KIF3C	13.14	15.34	37.07	40.01	25.45	17.56	28.18	25.66	18.57	20.15	23.13	16.32	15.48	17.65	30.18
ENSG00000084733.11_RAB10	52.15	56.22	44.01	47.17	46.31	39.87	40.05	40.91	47.31	53.07	47.01	47.95	51.11	50.93	46.69
ENSG00000084734.9_GCKR	0.97	0.9	0.78	1.52	0.62	0.39	0.5	0.71	0.99	0.85	2.54	0.5	6.04	0.24	1.01
ENSG00000084754.12_HADHA	117.61	124.02	121.86	118.94	115.43	108.45	115.06	109.63	123.94	123.33	101.82	109.47	129.96	122.58	89.43
ENSG00000084764.12_MAPRE3	6.09	5.23	6.63	6.39	8.92	6.95	7.45	7.33	10.63	7.63	5.46	7.68	6.26	4.13	9.32
ENSG00000084774.14_CAD	23.77	29.86	24.82	24.24	18.78	19.61	17.83	21.45	26.43	26.38	21.65	28.35	30.07	26.46	24.88
ENSG00000085063.16_CD59	923.17	836.3	700.54	652.97	658.41	647.7	603.17	558.09	766.22	735.54	1026.96	619.68	1138.33	592.98	689.47
ENSG00000085117.12_CD82	20.32	25.6	14.29	16.85	10.81	13.57	10.26	13.57	19.89	26.45	36.7	50.24	39.68	12.04	41.17
ENSG00000085185.15_BCORL1	5.27	5.52	5.67	6.44	5.38	4.97	6.65	6.06	5.75	5.05	6.43	4.06	4.31	5.41	6.02
ENSG00000085224.22_ATRX	41.27	40.42	28.55	28.84	35.83	27.96	33.6	36.58	40.71	37.44	23.5	38.98	36.71	40.7	34.73
ENSG00000085231.14_AK6	33.17	37.05	21.74	15.56	25.5	35.27	18.06	14.44	27.04	24.69	26.99	25.07	22.42	30.45	21.35
ENSG00000085265.11_FCN1	0	0	0	0	0	0	0	0	0	0	0	0	0	0	0
ENSG00000085274.15_MYNN	9.65	9.4	8.43	7.3	8.19	8.17	10.01	10.01	7.64	7.87	12.3	8.16	8.02	8.84	9.58
ENSG00000085276.19_MECOM	47.4	42.77	77.25	63.31	74.04	46.31	90.16	70.9	38.13	30.94	38.75	48.36	36.29	55.59	63.35
ENSG00000085365.18_SCAMP1	19.83	23.4	22.36	24.68	20.75	18.77	19.76	18.09	17.55	13.53	11.17	22.7	19.57	20.02	23.72
ENSG00000085377.14_PREP	13.75	13.7	14.11	15.96	18.26	15.12	17.1	15.59	13.53	13.95	12.85	13.38	15.38	14.91	16.33
ENSG00000085382.12_HACE1	5.54	6.03	6.75	8.22	6.88	6.82	8.23	7.8	6.03	6.24	6.94	6.32	6.53	5.68	5.97
ENSG00000085415.16_SEH1L	13.75	15.04	9.32	9.2	9.76	10.82	8.91	9.4	12.03	12.34	12.07	13.14	13.05	12.91	10.95
ENSG00000085433.15_WDR47	9.18	7.35	10.89	9.22	11.21	8.26	9.37	8.16	10.84	7.96	10.68	7.25	6.14	9.7	12.12
ENSG00000085449.15_WDFY1	36.31	35.26	29.99	26.67	43.61	31.39	29.78	26.53	36.94	34.16	47.69	33.25	31.14	31.61	40.1
ENSG00000085465.13_OVGP1	3.54	3.33	2.13	2.13	2.18	2.19	3.08	2.3	3.27	2.9	0.69	3.15	3.13	1.49	2.93
ENSG00000085491.17_SLC25A24	24.05	22.75	33.3	31.74	32.96	30.1	29.75	24.62	35.03	30.17	32.81	14.44	9.6	35.36	38.55
ENSG00000085511.20_MAP3K4	11.33	14.07	31.1	11.04	11.54	11.64	15.77	17.4	11.33	10.17	7.84	10.42	8.53	13.36	13.29
ENSG00000085514.16_PILRA	0.65	1.29	1.78	2.16	1.01	1.07	0.72	1.08	1.65	1.21	1.29	1.31	1.12	1.15	1.48
ENSG00000085552.17_IGSF9	0.02	0.08	0.08	0.06	0.05	0.11	0.09	0.11	0.08	0.03	0.04	0.07	0.15	0.07	0.02
ENSG00000085563.15_ABCB1	12.76	7.07	6.69	6.31	7.55	5.43	5.76	6.65	5.94	5.52	4.26	6.33	8.19	4.11	3.92
ENSG00000085644.14_ZNF213	8.92	7.35	8.03	9.02	7.23	5.06	8.41	7.05	7.03	6.82	7.75	6.72	6.86	7.4	9.18
ENSG00000085662.14_AKR1B1	148.71	167.66	84.29	75.96	146.76	151.32	121.87	129.49	144.33	159.27	196.26	121.67	207.24	140.11	82.4
ENSG00000085719.13_CPNE3	24.17	29.35	15.68	15.16	20.78	17.77	18.98	20.9	23.22	18.03	25.26	16.93	17.73	20.57	20.79
ENSG00000085721.12_RRN3	18.31	20.62	13.81	13.97	16.92	14.21	15.27	15.87	17.51	15.57	19.08	16.96	9.72	17.02	15.94
ENSG00000085733.16_CTTN	219.1	200.36	247.44	251.78	200.12	174.27	213.29	198.07	230.91	201.91	191.77	237.51	203.08	204.85	268.49
ENSG00000085741.13_WNT11	0.14	0	0	0.1	0	0	0.03	0	0.03	0.06	0.13	0.1	0.43	0	0
ENSG00000085760.15_MTIF2	22.49	23.3	16.39	19.2	18.78	19.25	16.28	17.78	16.71	17.74	9.8	15.25	20.21	19.24	14.07
ENSG00000085788.14_DDHD2	41.83	40.74	32.82	31.84	41.86	36.68	38.06	44.14	41.79	38.02	55.83	42.17	32.13	40.3	38.86
ENSG00000085831.15_TTC39A	2.77	3.91	1	2.15	2.05	4.11	2.3	2.2	2.44	2.66	1.4	3.56	3.24	1.06	1.4
ENSG00000085832.17_EPS15	17.12	18.47	14.1	14.76	18.01	16.16	15.77	16.93	19.2	19.73	20.44	17.57	20.37	21.73	16.31
ENSG00000085840.13_ORC1	3.26	3.81	2.85	2.28	2.92	2.29	3.62	4.61	1.76	3.01	1.24	1.68	3.52	3.23	0.6
ENSG00000085871.9_MGST2	116.93	98.19	140.9	145.82	109.31	102.09	120.21	97.39	104.67	89.07	88.48	163.31	124.94	106.88	66.52
ENSG00000085872.15_CHERP	20.38	18.84	17.43	20.9	22.18	19.42	22.14	21.95	15.2	13.13	21.82	17.36	19.39	23.15	24.98
ENSG00000085978.22_ATG16L1	17.1	14.57	12.29	13.79	13.58	11.1	13.09	15.85	15.16	12.22	11.39	14.21	11.29	15.84	16.74
ENSG00000085982.13_USP40	18.87	20.89	15.56	12.65	18.93	14.1	16.37	18.07	16.44	12.89	17.92	18.06	20.54	17.43	18.26
ENSG00000085998.14_POMGNT1	40.41	42.44	40.65	43.72	40.26	46.91	39.11	42.55	38.48	38.4	52.12	50.13	57.08	32.94	51.65
ENSG00000085999.13_RAD54L	8.32	8.31	5.66	5.14	3.15	4.41	6.1	4.65	3.56	4.14	2.09	2.29	5.3	8.17	1.63
ENSG00000086015.22_MAST2	16.64	17.15	17.25	17.55	13.51	11.5	15.88	18.86	16.93	18.97	23.22	18.31	22.01	14.43	18.98
ENSG00000086061.16_DNAJA1	116.77	124.68	64.96	57.41	95.37	96.21	81.51	82.93	111.7	113.97	80.63	99.18	92.11	98.96	122.38
ENSG00000086062.12_B4GALT1	47.2	48.32	31.29	28.88	50.49	41.92	65.93	60.56	52.04	45.75	41.01	40.81	43.87	48.55	53.35
ENSG00000086065.14_CHMP5	49.54	45.48	35.26	31.24	40.29	39.86	39.2	38.72	39.71	38.94	37.59	37.06	29.83	39.54	42.15
ENSG00000086102.19_NFX1	16.75	14.04	11.1	9.94	11.88	9.16	11.03	10.35	13.9	11.29	18.93	14.26	14.08	13.93	11.15
ENSG00000086159.13_AQP6	0.18	0.27	0.03	0.16	0.19	0.2	0.01	0.17	0.1	0.05	0.03	0.19	0.47	0.09	0.03
ENSG00000086189.10_DIMT1	25.94	30.28	19.94	19.57	19.73	17.79	20.24	18.72	20.76	21.79	28.44	21.49	19.44	22.43	19.77
ENSG00000086200.16_IPO11	55.37	54.91	100.74	96.43	103.61	99	93.79	89.02	91.16	102.21	59.06	73.55	55.25	86.19	82.02
ENSG00000086205.18_FOLH1	0.84	0.46	1.74	0.77	0.54	0.27	0.82	1.07	0.93	0.73	0.23	0.57	0.86	0.45	0.94
ENSG00000086232.13_EIF2AK1	52.11	57.23	27.6	28.26	50.7	46.68	51.74	44.64	58.01	56.57	47.31	40.71	39.14	48.44	41.63
ENSG00000086288.12_NME8	0	0	0	0	0	0	0	0	0	0	0	0	0	0	0
ENSG00000086289.12_EPDR1	0.87	0.49	0.64	0.69	0.62	0.26	0.32	0.23	0.16	0.15	0.65	0.19	0.43	0.19	0.39
ENSG00000086300.15_SNX10	0.31	0.35	0.31	0.23	0.15	0.2	0.35	0.18	0.24	0.19	0.23	0.33	0.44	0.3	0.41
ENSG00000086475.15_SEPHS1	41	45.55	39.07	40.06	42.3	38.55	30.49	32.71	41.29	44.22	29.11	36.82	35.35	43.09	41.47
ENSG00000086504.17_MRPL28	88.83	96.52	69.64	75.72	74.85	82.73	69.51	72.23	78.34	85.03	64.87	82.98	94.57	69.67	91.79
ENSG00000086506.3_HBQ1	0.46	0.49	0.16	0.2	0.94	0.5	0	0	0.36	0.19	0	0	0	0.21	0
ENSG00000086544.3_ITPKC	11.95	12.13	18.83	18.24	11.77	10.74	12.84	11.47	12.03	10.76	18.57	10.36	9.96	14.41	19.63
ENSG00000086548.9_CEACAM6	0	0	0	0	0	0	0	0	0	0	0	0	0	0	0
ENSG00000086570.12_FAT2	0.02	0	0	0	0.01	0	0	0.01	0.01	0	0.01	0.01	0	0	0
ENSG00000086589.12_RBM22	47.07	51.04	36.37	33.1	54.7	51.22	47.27	50.77	49.41	40.74	35.78	49.98	30.99	43.51	40
ENSG00000086598.11_TMED2	131.51	143.23	87.84	89.99	98.62	94.06	97.03	101.08	112.35	114.63	161.95	108.79	46.55	125.1	128.74
ENSG00000086619.14_ERO1B	3.48	3.69	1.65	1.66	2.91	3.32	2.7	2.86	3.6	3.93	3.27	3.53	1.36	0.96	3.35
ENSG00000086666.19_ZFAND6	84.21	73.67	78.96	74.95	68.3	72.56	68.44	65.49	85.69	77.09	73.32	73.25	65.89	85.32	79.02
ENSG00000086696.11_HSD17B2	1.57	0.75	1.86	1.64	0.31	0.23	0.65	0.43	0.53	0.81	6.4	1.58	0.67	0.63	0.45
ENSG00000086712.13_TXLNG	5.62	6.21	3.07	2.84	6.37	5.47	5.59	4.81	5.84	5.18	5.76	6.07	4.8	4.42	6.62
ENSG00000086717.18_PPEF1	0	0	0	0.02	0	0	0.03	0	0	0	0	0	0	0	0.29
ENSG00000086730.17_LAT2	1.25	1.71	0.3	0.77	0.33	0.64	0.42	0.71	0.64	0.48	0.73	1.68	0.82	0.99	1.27
ENSG00000086758.16_HUWE1	56.45	60.93	48.7	62.74	59.27	48.7	54.94	60.48	61.87	58.56	61.85	59.63	63.47	61.17	66.06
ENSG00000086827.9_ZW10	16.35	18.48	7.16	7.92	10.46	9.87	10.8	11.79	12.2	11.6	7.7	10.48	9.61	14.79	10.45
ENSG00000086848.15_ALG9	15.13	15.82	16.49	16.6	14.18	15.91	14.25	12.41	18.53	15.48	15.71	16.13	14.17	14.49	21.45
ENSG00000086967.10_MYBPC2	0	0	0	0	0	0	0	0	0	0	0	0	0	0	0
ENSG00000086991.13_NOX4	23.99	20.06	17.52	13.98	19.14	13.41	22.03	21.53	24.59	20.32	33.6	13.59	9.87	24.41	37.98
ENSG00000087008.16_ACOX3	15.64	17.94	19.22	19.89	18.26	15.24	16.22	19.36	16.91	16.34	8.48	19.92	16.17	18.46	21.5
ENSG00000087053.18_MTMR2	25.41	30.51	23.06	25.95	25.66	23.62	20.02	22.56	26.57	29.21	27.18	24.66	24.37	25.7	23.75
ENSG00000087074.8_PPP1R15A	56.51	48.73	40.78	37.15	57.56	45.9	49.47	45.25	58.37	53.67	161.97	44.85	63.77	51.54	51.01
ENSG00000087076.9_HSD17B14	43.66	32.42	48.5	42.73	46.05	41.71	50.64	43.22	48.01	33.95	36.39	38.88	29.94	19.41	32.98
ENSG00000087077.14_TRIP6	83.4	90.92	73.3	73.24	72.74	79.86	64.23	66.19	98.85	100.41	120.03	78.55	118.62	78.98	118.5
ENSG00000087085.15_ACHE	0.14	0.33	0.2	0.26	0.29	0.43	0.12	0.22	0.48	0.5	1.49	0.37	1.26	0.29	0.68
ENSG00000087086.15_FTL	3018.86	2778.66	2486.08	2298.06	3500.94	3460.03	3280.56	2966.25	3379.72	2895.56	5476.05	1583.39	2479.85	2504.44	3067.47
ENSG00000087087.20_SRRT	83.83	100.51	63.16	69.97	72.3	76.37	66.09	74.73	75.62	68.87	56.91	85.75	83.99	91.13	76.05
ENSG00000087088.20_BAX	346.22	359.26	312.45	312.99	438.79	480.79	291.75	302.04	438.36	458.44	441.94	389.52	479.58	309.54	790.31
ENSG00000087095.13_NLK	17.53	13.2	20.27	18.67	16.64	13.73	15.34	13.36	14.9	14	26.46	17.43	13.08	12.16	21.37
ENSG00000087111.21_PIGS	36.73	36.02	38.4	41.42	50.82	42.71	44.42	48.14	49.38	50.13	49.52	59.39	58.37	45.73	49.99
ENSG00000087116.16_ADAMTS2	0	0	0.02	0	0.02	0	0.02	0.02	0	0.03	0	0.03	0	0	0
ENSG00000087128.10_TMPRSS11E	0	0	0	0	0	0	0	0	0	0	0	0	0	0	0
ENSG00000087152.15_ATXN7L3	63.38	70.91	56.8	56.65	66.48	58.15	68.69	67.1	68.56	60.24	65.64	67.47	66.23	63.66	82.07
ENSG00000087157.19_PGS1	52.08	43.66	40.79	38.46	50.84	36.45	48.14	45.57	41.7	31.74	37.42	50.92	38.02	42.79	49.35
ENSG00000087191.13_PSMC5	170.26	169.2	115.58	118.22	124.25	129.3	129.47	122.33	159.92	156.64	93.22	151.27	121.52	147.75	153.1
ENSG00000087206.17_UIMC1	36.32	35.82	41.31	45.26	38.47	39.15	39.8	40.82	38.83	39.38	63.54	24.3	41.26	41.57	43.2
ENSG00000087237.12_CETP	4.76	2.34	9.96	9.29	5.73	2.8	4.62	2.41	3.29	2.35	2.37	8.22	5.36	2.9	1.17
ENSG00000087245.13_MMP2	412.75	376.74	276.11	232.24	547.36	473.17	705.98	629.35	584.83	470.97	314.31	266.13	330.2	339.83	816.4
ENSG00000087250.8_MT3	0.35	0.77	0	0	0	0	0	0	0	0	0	0	0	0	0.04
ENSG00000087253.13_LPCAT2	49.78	52.79	51.36	44.02	66.43	64.55	82.2	82.65	60.56	45.68	50.5	49.71	48.14	61	91.69
ENSG00000087258.15_GNAO1	0.02	0	0.04	0.16	0	0	0	0	0.04	0.05	0	0	0.09	0.28	0.01
ENSG00000087263.17_OGFOD1	31.45	38.98	23.33	21.14	29.4	23.28	27.9	33.63	37.28	33.32	39.18	22.92	26.1	36.15	33.01
ENSG00000087266.17_SH3BP2	60.75	54.41	66.64	64.93	66.24	48.4	56.22	56.42	58.44	47.61	48.17	54.26	69.33	49.46	59.44
ENSG00000087269.16_NOP14	22.22	24.8	16.01	14.63	19.74	20.17	20.37	19.33	21.61	20.47	20.66	17.92	21.64	23.98	18.33
ENSG00000087274.17_ADD1	227.96	224.24	220.56	244.15	224.37	221.06	220.94	225.36	191.17	146.86	166.63	169.72	196.13	203.3	197.94
ENSG00000087299.12_L2HGDH	3.24	2.9	4.23	4.8	2.41	2.78	2.23	4.2	3.32	3.86	2.25	2.24	1.93	3.49	3.1
ENSG00000087301.9_TXNDC16	4.58	3.95	4.37	3.59	4.91	3.86	5.01	4.89	4.37	3.28	1.53	2.79	1.32	3.86	2.25
ENSG00000087302.9_RTRAF	145.47	150.11	125.41	116.82	130.64	179.17	125.69	147.25	126.91	134.1	137.24	162.43	176.81	157.92	146.3
ENSG00000087303.18_NID2	27.24	13.56	49	29.75	58.15	22.08	49.98	28.32	55.67	29.43	28.14	26.23	16.94	35.42	9.89
ENSG00000087338.5_GMCL1	10.78	10.09	9.68	9.46	9.06	9.11	8.5	9.46	10.54	9.26	10.77	9.5	6.95	10.94	9.47
ENSG00000087365.16_SF3B2	94.22	106.48	70.19	65.3	88.57	87.72	81.3	90.69	92.87	91.46	74.62	80.91	86.25	97.94	87.25
ENSG00000087448.11_KLHL42	18.36	15.69	19.99	25	12.83	11.06	13.89	18.73	14.45	16.28	18.55	19.87	16.25	17.25	26.73
ENSG00000087460.25_GNAS	911.03	811.38	743.56	658.17	1123.73	850.61	985.5	788.07	882.76	765.32	659.04	811.25	706.14	924.37	748.78
ENSG00000087470.18_DNM1L	43.71	40.29	32.33	34.31	35.56	31.36	29.17	37.28	36.33	34.02	29.79	33.27	30.33	39.99	43.56
ENSG00000087494.16_PTHLH	0.23	0.57	0.53	0.28	0.34	0.2	0.73	0.45	0.44	0.88	1.55	0.34	3.44	0.1	0.83
ENSG00000087495.17_PHACTR3	0	0	0	0	0	0	0	0	0	0	0	0.04	0	0	0
ENSG00000087502.18_ERGIC2	36.26	41.71	32.49	40.76	42.94	38.48	34.54	32.61	41.24	45.06	23.39	34.26	35	35.48	40.61
ENSG00000087510.7_TFAP2C	0	0	0	0	0.03	0	0	0	0	0	0	0	0	0	0
ENSG00000087586.17_AURKA	25.44	35.58	23.01	19.88	20.58	19.36	22.2	27.2	15.2	19.03	12.79	15.97	17.15	19.52	5.78
ENSG00000087589.16_CASS4	0	0.05	0.2	0.36	0	0.02	0.16	0.1	0.04	0.02	0	0	0.04	0	0.63
ENSG00000087842.11_PIR	133.67	217.13	82.26	113.09	70.97	122.63	78.55	118.45	140.08	209.31	61.18	168.43	115.37	115.7	99.36
ENSG00000087884.14_AAMDC	80.28	85.17	64.49	61.34	50.19	58.97	47.07	52.18	68.53	71.99	49.24	58.15	52.18	76.19	53.45
ENSG00000087903.13_RFX2	3.99	5.21	3.47	1.65	3.7	1.96	2.5	3.59	6.57	5.22	3.62	3.37	3	4.86	8.55
ENSG00000087995.15_METTL2A	11.11	12.55	9.32	10.98	10.3	12.09	10.36	10.69	7.88	8.34	13.47	9.44	10.8	11.69	12.66
ENSG00000088002.11_SULT2B1	0.13	0.06	0.28	0	0	0.1	0	0	0.09	0	0.12	0	0	0	0
ENSG00000088035.18_ALG6	14.37	13.87	12.87	12.3	10.23	11.58	11.27	14.89	11.19	13.24	8.58	13.39	5.78	12.67	11.22
ENSG00000088038.19_CNOT3	38.28	39.28	34.1	33.59	51.78	37.8	45.07	37.64	36.77	40.12	32.66	42.43	43.78	37.21	39.82
ENSG00000088053.11_GP6	0.29	0.09	0.14	0.35	0.08	0.14	0.1	0.21	0.15	0.2	0.18	0.08	0.14	0	0.09
ENSG00000088179.9_PTPN4	6.09	8.35	12.88	12.82	9.27	13.09	7	12.87	9.72	8.6	12.86	13.76	5.92	6.72	8.89
ENSG00000088205.13_DDX18	31.07	28.25	24.62	22.08	29.12	22.56	24.31	23.47	24.05	24.49	27.53	23	27.57	25.9	32.68
ENSG00000088247.17_KHSRP	226.55	244.84	177.13	149.32	200.64	145.49	174.17	177.89	176	168.52	189.65	195.22	195.77	230.1	161.64
ENSG00000088256.9_GNA11	43.26	45	48.97	46.42	40.97	36.72	44.06	40.35	46.55	46.7	56.81	38.48	43.81	44.18	34.61
ENSG00000088280.19_ASAP3	16.65	18.26	13.46	12.51	17.7	16.09	14.84	14.71	17.5	16.02	15.69	19.36	22.3	11.9	19.72
ENSG00000088298.13_EDEM2	55.29	56.93	30.18	29.15	57.01	57.97	50.95	50.93	62.01	58.08	53.04	51.01	49.7	42.18	57.52
ENSG00000088305.18_DNMT3B	4.88	5.88	2.35	2.68	3.9	3.23	4.11	5.31	3.08	3.04	2.51	5.83	5.07	4.56	2.76
ENSG00000088320.4_REM1	0.16	0.4	0.12	0.27	0.23	0.2	0.24	0.15	0.06	0.1	1.85	0.42	0.66	0.04	0.41
ENSG00000088325.16_TPX2	31.66	50.67	26.94	26.13	25.31	24.03	23.14	31.18	19.25	25.81	14.11	21.07	20.18	48.24	7.75
ENSG00000088340.16_FER1L4	5.14	6.36	6.35	7.27	4.21	5.74	3.28	5.18	8.3	7.74	4.47	4.62	4.43	2.44	7.14
ENSG00000088356.6_PDRG1	15.38	17.21	7.87	8.81	12.02	11.67	9.35	9.55	13.1	11.6	30.31	15.3	15.42	13.24	10.06
ENSG00000088367.23_EPB41L1	14.63	13.1	4.68	4.47	10.61	11.82	8.95	8.77	13.27	10.88	6.37	8.37	9.19	8.28	9.2
ENSG00000088386.17_SLC15A1	0	0.07	0.12	0.04	0.05	0.1	0.06	0.08	0.08	0.07	0	0.04	0.11	0	0.08
ENSG00000088387.19_DOCK9	183.7	161.86	148.04	145.46	199.84	131.71	179.22	165.24	145.64	124.02	149.68	170.13	130.76	196.97	161.49
ENSG00000088448.14_ANKRD10	65.02	57.59	48.42	40.54	60.73	64.83	67.8	59.56	71.56	52.09	68.56	74.3	51.16	57.85	71.04
ENSG00000088451.11_TGDS	6.23	5.91	6.1	5.25	5.02	5.72	5.53	5.05	5	4.64	7.58	5.31	4.49	6.76	6.54
ENSG00000088538.13_DOCK3	0.1	0.08	0.11	0.15	0.05	0.03	0.04	0.06	0.06	0.07	0.1	0.07	0.09	0.06	0.07
ENSG00000088543.15_C3orf18	3.58	5.65	4.47	4.52	1.41	2.57	1.91	1.76	2.43	3.09	5.58	3.86	1.71	2.31	5.06
ENSG00000088682.14_COQ9	40.11	40.13	32.28	28.76	41.2	34.85	39.92	37.17	34.25	31.32	24.96	41.98	33.72	33.03	44.87
ENSG00000088726.16_TMEM40	0	0	0.54	0	0.07	0.04	0	0	0	0	0.33	0.97	0.24	0	0
ENSG00000088727.12_KIF9	17.69	24.5	16.48	15.7	25.89	26.24	24.56	22.22	19.99	15.67	13.08	12.56	14.94	19.96	16.83
ENSG00000088756.12_ARHGAP28	19.56	16.09	17.9	12.66	29.64	16.17	23.43	19.5	17.42	12.75	8.37	21.42	12.78	17.53	33.71
ENSG00000088766.12_CRLS1	23.65	26.37	25.31	26.1	27.96	25.92	23.94	22.27	25.23	24.19	27	23.43	26.58	27.83	30.46
ENSG00000088782.5_DEFB127	0	0	0	0	0	0	0	0	0	0	0	0	0	0	0
ENSG00000088808.18_PPP1R13B	17.88	14.56	17.23	17.92	14.53	14.93	16.37	16.03	14.25	16.34	9.67	24.31	18.84	14.71	13.06
ENSG00000088812.18_ATRN	15.93	16.7	10.76	10.84	19.47	14.91	21.87	21.62	21.14	20.52	10.71	19.07	18.71	18.35	32.07
ENSG00000088826.18_SMOX	11.83	11.71	11.09	14.99	14.4	14.36	11.59	11.08	11.26	13.03	38.67	12.93	15.87	15.29	23.57
ENSG00000088827.12_SIGLEC1	0.03	0	0	0.01	0	0	0.01	0.03	0.01	0	0.02	0	0.05	0	0
ENSG00000088832.17_FKBP1A	1170.25	1250.04	769.21	843.23	984.3	1060.37	902.7	957.32	1278.27	1412.6	992.17	1209.06	1006.67	1060.57	1189.43
ENSG00000088833.17_NSFL1C	77.29	86.1	52.76	61.9	63.23	62.31	60.85	59.06	55.73	55.31	52.88	60.43	57.24	67.7	76.47
ENSG00000088836.14_SLC4A11	4.97	4.8	5.1	4.29	4.72	4.96	4.07	3.55	7.27	6.89	13.5	7.11	8	6.5	13.77
ENSG00000088854.12_C20orf194	12.54	11.33	11	10.02	15.51	10.92	12.46	10.24	11.92	9.12	15.27	13.25	9.97	12.52	11.65
ENSG00000088876.13_ZNF343	6.6	5.47	8.74	8.13	6.49	4.9	6.66	8.15	5.66	4.48	9.81	5.98	4.3	5.14	7.86
ENSG00000088881.20_EBF4	3.59	2.99	2.05	1.26	2.82	2.46	3.73	1.97	3.89	3.35	3.12	3.41	3.77	3.85	4.87
ENSG00000088882.8_CPXM1	12.7	12.11	1.8	1.24	9.18	5.67	5.85	4.43	10.06	5.57	3.83	7.97	5.11	5.74	6.49
ENSG00000088888.18_MAVS	21.6	20.56	20.14	21.77	23.87	19.71	20.78	21.46	25.1	23.16	18.51	21.8	20.53	20.41	22.28
ENSG00000088899.15_LZTS3	2.99	2.2	3.24	2.71	2.93	2.72	3.77	2.9	3.37	3.09	3.51	4.86	1.58	3	3.7
ENSG00000088926.14_F11	0	0	0	0	0	0	0	0	0	0	0	0	0	0	0
ENSG00000088930.8_XRN2	47.8	49.1	39.22	39.87	43.28	37.39	44.11	41.99	48.84	44.52	38.95	47.48	38.9	48.62	41.07
ENSG00000088970.16_KIZ	7.65	10.66	9.61	8.41	7.87	7.6	9.59	10.09	10.32	7.61	5.66	7.74	8.6	6.62	7.5
ENSG00000088986.11_DYNLL1	629.11	661.26	621.06	645.37	570.97	678.25	597.8	667.1	603.91	673.99	478.59	662.68	614.98	658.15	766.98
ENSG00000088992.18_TESC	0.39	0.48	0.53	0.38	0.83	0.73	0.37	0.29	0.61	0	0	0.36	0.9	0.15	0.08
ENSG00000089006.16_SNX5	92.32	88.01	52.76	52.18	75.98	92.65	71.63	76.73	94.91	87.63	92.92	72.48	91.57	101.08	56.4
ENSG00000089009.15_RPL6	2053.15	2123.54	2135.61	2394.13	2040.14	2659.14	2329.12	2456.06	2416.52	2513.37	1999.29	1862.71	2402.47	2085.45	1529.77
ENSG00000089012.14_SIRPG	0	0	0	0	0	0	0	0	0	0	0	0	0	0	0
ENSG00000089022.14_MAPKAPK5	22.08	16.61	14.89	14.73	16.99	13.76	17.29	20.01	19.1	20.63	22.72	15.75	12.38	24.47	12.38
ENSG00000089041.17_P2RX7	2.98	2.39	3.41	2.25	2.04	1.68	2.06	1.87	2.55	2.08	3.38	1.58	3.22	1.12	1.46
ENSG00000089048.14_ESF1	11.14	9.56	7.35	7.93	8.89	8.87	10.16	9.15	9.78	8.8	9.65	8.52	6.81	9.56	5.69
ENSG00000089050.16_RBBP9	10.91	10.78	12.8	13.02	12.8	11.03	14.78	14.69	12.82	12.49	10.05	11.37	10.86	7.86	16.36
ENSG00000089053.13_ANAPC5	107.95	93.82	89.46	92.59	97.39	87.65	92.07	89.55	109.68	98.16	93.68	106.17	104.69	90.25	107.17
ENSG00000089057.15_SLC23A2	13.84	14.22	8.81	8.38	12.03	8.3	12.7	11.56	13.32	10.89	13.5	17.46	12.73	11.31	18.3
ENSG00000089060.11_SLC8B1	26.03	24.85	21.79	22.37	24.99	20.7	21.39	19.59	19.53	18.97	28.53	19.5	27.52	16.18	22.09
ENSG00000089063.15_TMEM230	75.2	68.46	86.66	85.13	73.89	77.17	76.06	67.92	82.93	85.95	89.68	80.21	51.16	77.31	88.19
ENSG00000089091.16_DZANK1	1	1.32	1	1.16	1.54	1.04	0.82	1.05	1.57	1.25	1.29	2.27	0.81	0.82	1.51
ENSG00000089094.19_KDM2B	14.51	13.95	12.25	11.13	12.3	10.48	12.16	12.84	14.24	12.18	14.13	11.02	12.56	13.14	18.96
ENSG00000089101.18_CFAP61	0	0	0	0	0.32	0	0	0	0.32	0.05	0	0.01	0.05	0	0
ENSG00000089116.4_LHX5	0	0	0	0	0	0	0	0	0	0	0	0	0.02	0	0
ENSG00000089123.16_TASP1	2.86	3.59	3.6	3.27	2.72	3.93	2.65	3.48	3.05	2.79	2.99	3	2.85	3.59	3.17
ENSG00000089127.13_OAS1	5.52	4.94	14.54	12.29	7.19	7.07	5.48	5.62	5.91	6.97	4.43	10.25	28.3	4.27	4.36
ENSG00000089154.11_GCN1	20.98	24.14	28.06	25.62	21.58	19.85	19.61	24.11	17.34	27.01	31.78	25.79	31.69	30.47	24.63
ENSG00000089157.16_RPLP0	1769.7	1846.69	3029.17	2880.37	2601.34	2847.84	3136.03	3190.43	2924.57	3076.56	3350.84	2801.24	3586.61	3041.31	3183.99
ENSG00000089159.16_PXN	174.2	183.65	88.25	83.92	157.32	136.86	157.23	164.89	174.09	166.27	253.41	174.46	215.98	138.43	169.42
ENSG00000089163.4_SIRT4	2.81	3.59	2.45	1.49	0.92	2.52	1.43	2.34	0.83	1.07	1.02	1.44	1.14	1.13	1.71
ENSG00000089169.15_RPH3A	0	0	0	0	0	0	0	0	0	0	0	0	0	0	0
ENSG00000089177.18_KIF16B	4.21	6.18	5.63	6.17	5.61	4.19	5.1	4.88	3.58	5.34	6.66	4.57	5.9	4.56	2.2
ENSG00000089195.15_TRMT6	6.84	7.51	6.88	8.76	5.49	6.6	6.03	6.36	6.28	5.78	7.03	5.83	6.14	7.01	8.53
ENSG00000089199.10_CHGB	0.07	0.03	0.06	0.05	0.02	0.1	0.18	0.18	0.18	0.18	0	0.05	0.15	0.02	0.1
ENSG00000089220.5_PEBP1	135.74	144.86	133.19	130.87	162.9	158.96	123.42	126.91	178.4	181.2	150.95	181.72	134.66	169.01	157.58
ENSG00000089225.19_TBX5	0	0	0	0	0	0	0	0	0	0	0	0	0	0	0
ENSG00000089234.16_BRAP	9.66	12.03	8.16	7.25	10.76	9.59	9.03	8.04	8.3	8.81	10.72	8.39	8.41	9.87	8.5
ENSG00000089248.7_ERP29	171.05	167.79	138.61	144.9	150.94	150.66	162.32	161.77	156.29	135.53	213.98	171.03	162.37	154.93	105.28
ENSG00000089250.19_NOS1	0.01	0.09	0.01	0.04	0.01	0	0	0	0.04	0.02	0	0	0.02	0	0
ENSG00000089280.18_FUS	474.35	477	350.75	362.55	406.1	427.38	318.27	343.96	374.9	364.52	356.85	338.27	407.21	408.64	380.45
ENSG00000089289.16_IGBP1	66.35	59.98	85.08	81.88	83.95	86.18	95.11	89.84	75.87	72.1	65.87	70.89	81.07	61.43	54.73
ENSG00000089327.15_FXYD5	187.47	191.44	195.08	190.94	170.65	161.67	165.43	159.74	171.65	173.37	174.07	191.04	251.05	181.07	100.24
ENSG00000089335.21_ZNF302	21.38	19.27	17.38	16.1	20.01	20.14	22.59	22.71	22.86	19.3	22.89	18.14	12.27	15.75	21.41
ENSG00000089351.14_GRAMD1A	120.44	100.01	172.71	160.29	166.3	148.88	161.76	147.04	152.9	137.82	127.63	146.97	138.42	117.44	135.35
ENSG00000089356.18_FXYD3	0	0	0	0	0	0	0	0	0	0	0	0	0	0	0
ENSG00000089472.16_HEPH	0.64	0.32	0.26	0.58	0.7	0.24	0.28	0.17	0.67	0.49	0.22	0.31	0.54	0.47	0.74
ENSG00000089486.17_CDIP1	38.72	28.35	15.16	11.73	27.14	25.25	23.76	19.1	38.38	28.78	27	22.72	27.09	19.32	41.8
ENSG00000089505.17_CMTM1	2.86	2.94	0.28	0.27	1.31	0.8	0.87	1.06	1.12	0.78	1.27	1.97	2.19	1.45	1.98
ENSG00000089558.9_KCNH4	0.02	0.02	0.02	0.02	0.05	0	0.02	0	0.01	0.03	0.02	0.02	0	0	0.02
ENSG00000089597.18_GANAB	235.78	264.73	158.56	170.23	203.78	179.52	214.67	238.22	248.5	258.56	226	225.24	236.87	261.29	296.67
ENSG00000089639.11_GMIP	9.74	10.62	11.48	13.08	11.49	11.61	10.32	10.14	16.56	16.7	11.34	12.77	8.85	10.88	17.94
ENSG00000089682.16_RBM41	9.26	8.11	7.43	7.51	10.31	7.42	9.26	9.41	8.26	7.83	5.71	9.42	8.26	8.08	9.94
ENSG00000089685.15_BIRC5	39.21	50.62	26.62	27.14	31.02	31.99	34.94	41.14	20.85	26.25	14.88	27.22	23.63	51.79	5.17
ENSG00000089692.9_LAG3	0.7	0.93	1.97	2.05	1.08	1.1	0.84	0.79	1.75	1.02	1.31	1.46	0.82	1.71	0.97
ENSG00000089693.10_MLF2	162.21	154.6	111.67	108.27	116.65	108.56	114.62	113.1	147.64	161.64	149.61	119.13	158.94	124.29	165.64
ENSG00000089723.10_OTUB2	0.87	0.87	1.91	1.41	1.9	1.24	1.26	1.47	0.86	1.11	2.54	1.16	1.15	1.23	3.03
ENSG00000089737.17_DDX24	69.33	72.94	61.24	50.47	73.74	64.18	70.19	63.69	74.79	67.17	66.72	58.81	64.27	62.27	73.73
ENSG00000089775.11_ZBTB25	3.15	3.64	7.87	5.09	4.17	4.96	3.55	4.91	3.94	3.48	4.01	4.97	4.4	4.29	3.84
ENSG00000089818.18_NECAP1	19.5	14.98	14.12	13.96	13.34	11.27	14.07	12.41	16.04	15.12	15.27	17.67	20.56	15.87	17.11
ENSG00000089820.15_ARHGAP4	39.62	43.33	61.85	60.89	31.06	32.7	41.22	35.48	26.85	25.27	21.78	62.99	51.96	29.18	20.86
ENSG00000089847.12_ANKRD24	0.45	0.34	0.56	0.18	0.15	0.13	0.02	0.12	0.23	0.24	1.53	0.16	0.45	0.12	0.25
ENSG00000089876.12_DHX32	20.51	19.78	18.49	17.18	26.64	24.77	26.69	23.23	21.89	20.84	16.46	21.76	16.53	22.67	34.7
ENSG00000089902.10_RCOR1	16.04	17.24	14.01	13.91	16.8	13.8	16.45	15.76	14.1	12.15	11.3	16.18	10.21	19.1	16.87
ENSG00000089916.18_GPATCH2L	16.64	12.46	15.07	19.21	14.08	10.21	12.81	13.6	14.95	17.99	15.12	16.66	14.17	10.31	23.1
ENSG00000090006.17_LTBP4	30.99	31.53	16.56	18.16	22.75	23.04	28.85	24.92	34.1	24.83	44.93	35.88	37.86	23.92	17.22
ENSG00000090013.11_BLVRB	61.98	54.53	47.48	37.66	44.01	45.41	37.92	37.41	65.29	71.58	92.46	56.35	58.63	36.24	69.75
ENSG00000090020.11_SLC9A1	22.56	23.37	14.77	14.61	24.62	18.77	16.47	19.1	20.82	20.57	40.94	27.56	25.03	23.68	40.31
ENSG00000090054.15_SPTLC1	46.59	47.08	23.88	20.08	44.56	45.18	43.76	44.11	43.22	41.47	61.81	43.12	48.56	45.5	45.67
ENSG00000090060.18_PAPOLA	92.54	98.67	61.84	73.2	81.62	79.52	64.05	76.07	84.95	86.79	76.71	81.4	67.71	93.43	87.89
ENSG00000090061.17_CCNK	35.5	32.21	28.61	29.3	33.18	22.43	29.61	31.91	36.57	32.96	43.02	27.19	29.2	32.53	36.25
ENSG00000090097.21_PCBP4	37.87	32.77	23.19	21.48	33.74	32.25	34.14	34.63	34.85	37.99	31.98	38.64	28.19	18.25	51.4
ENSG00000090104.12_RGS1	0	0	0	0	0	0	0	0	0	0	0	0	0	0	0
ENSG00000090238.12_YPEL3	161.5	147.53	171.52	172.82	196.11	190.48	200.6	193.95	179.55	139.68	133.9	172.38	111.52	113.73	157.92
ENSG00000090263.16_MRPS33	43.79	46.29	52.67	54.8	42.14	57.17	47.79	51.83	42.99	43.17	45.53	49.05	48.83	46.29	55.6
ENSG00000090266.13_NDUFB2	347.86	343.04	303.26	272.76	259.95	284.5	269.21	254.84	283.06	275.46	235.95	288.53	246.71	294.2	297.92
ENSG00000090273.14_NUDC	60.19	75.62	43.4	43.38	59.19	63.35	50.17	53.68	58.03	69.47	52.6	66.23	60.37	74.93	74.76
ENSG00000090316.16_MAEA	52.37	52.59	43.69	44.9	53.85	52.38	40.85	39.07	54.18	52.99	57.02	48.83	40.79	50.15	54.24
ENSG00000090339.9_ICAM1	12.61	13.45	12.1	21.32	13.66	12.12	19.52	15.31	20.25	25.76	35.06	49.88	22.33	12.56	7.54
ENSG00000090372.15_STRN4	74.86	78.3	57.94	53.96	67.81	61.5	69.24	60.92	60.07	60.39	68.94	90.31	73.7	55.42	76.93
ENSG00000090376.11_IRAK3	4.36	4.79	4.2	4.68	5.07	4.13	4.03	4.4	4.31	3.48	2.49	4.67	4.23	4	3.43
ENSG00000090382.7_LYZ	0	0	0.07	0.09	0.11	0	0.09	0	0	0.04	0	0.04	0.15	0.04	0.14
ENSG00000090402.8_SI	0	0	0	0	0	0	0	0	0	0	0	0	0	0	0
ENSG00000090432.7_MUL1	24.47	21.65	34.96	35.31	28.84	25.36	30.62	30.28	27.3	23.74	28.2	27.32	19.52	30.65	30.57
ENSG00000090447.12_TFAP4	4.86	6.45	4.1	3.14	3.92	3.54	4.38	3.91	4.64	5.94	2.73	5.53	5.3	5.79	3.01
ENSG00000090470.15_PDCD7	16.33	14.57	18.02	16.48	16.25	14.54	19.97	16.97	12.94	9.46	16.2	13.31	14.6	15.07	12.33
ENSG00000090487.11_SPG21	78.42	71.37	80.19	69.01	82.71	73.13	79.68	68.99	87.31	71.43	69.92	75.81	65.04	60.44	66.44
ENSG00000090512.12_FETUB	0	0	0	0	0	0	0	0	0	0	0	0	0	0	0
ENSG00000090520.11_DNAJB11	95.88	105.28	73.83	75.26	82.71	86.86	73.12	84.75	97.38	112.67	92.91	100.78	65.2	90.49	120.26
ENSG00000090530.10_P3H2	1.44	1.26	1.57	1.86	1.98	1.11	1.8	2.28	3.42	1.55	10.6	1.15	2.41	1.53	1.88
ENSG00000090534.20_THPO	0.07	0.14	0	0	0.15	0	0	0	0.05	0.05	0.23	0.08	0.03	0	0.03
ENSG00000090539.15_CHRD	0.87	0.24	0.36	0.14	0.85	0.62	0.63	1.04	1.03	0.72	0.61	1.23	1.65	0.17	2.36
ENSG00000090554.13_FLT3LG	5.55	6.6	7.64	7.35	4.91	4.63	6.45	6.68	10.93	13.52	12.64	3.78	9.91	4.69	4.72
ENSG00000090565.16_RAB11FIP3	39.2	33.4	28.76	30.24	31.29	31.68	29.77	30.69	30.71	27.82	46.92	35.63	30.53	36.49	36.61
ENSG00000090581.10_GNPTG	55.41	50.41	42.76	45.7	60	49.89	52.21	51.35	61.99	43.16	54.24	58.14	48.51	45.05	65.05
ENSG00000090612.21_ZNF268	11.61	10.97	13.7	13.65	11.01	10.46	15.35	16.69	5.42	7.8	17.54	7.99	7.91	14.04	28.6
ENSG00000090615.15_GOLGA3	23.81	25.16	21.68	24.91	17.78	18.26	17.56	19.56	22.66	25.93	36.9	27.16	19.18	28.85	31.41
ENSG00000090621.14_PABPC4	130.37	136	152.69	153.34	150.12	142.88	153.74	148.93	150.11	148.47	228.81	101.33	206.93	143.51	120.3
ENSG00000090659.18_CD209	0	0	0	0	0	0	0	0	0	0	0	0	0	0	0
ENSG00000090661.12_CERS4	13.88	12.19	11.1	8.81	11.01	16.08	12.48	9.72	16.44	11.53	17.7	15.59	8.86	7.46	15.85
ENSG00000090674.16_MCOLN1	18.59	16.06	24.51	19.03	20.93	18.58	20.7	19.8	25.23	17.74	43.23	18.13	23.5	17.27	31.17
ENSG00000090686.16_USP48	76.13	79.71	46.02	47.25	54.72	63.18	55.79	70.73	68.67	67.48	52.75	70.15	67.21	65.55	69.64
ENSG00000090776.6_EFNB1	26.12	21.89	46.48	34.43	47.34	25.01	43.62	31.22	19.59	17.1	38.13	25.6	54.97	18.59	36.33
ENSG00000090857.13_PDPR	18.24	15.97	18.38	18.2	18.56	12.03	18	18.26	18.2	13.52	25.89	18.99	18.91	15.2	19.14
ENSG00000090861.15_AARS1	57.44	65.07	57.75	59.93	53.41	51.64	54.34	65.58	55.74	61.67	84.55	54.95	49.38	66.26	50.46
ENSG00000090863.11_GLG1	91.33	112.19	90.65	103.95	115.37	100.36	133.31	140.35	126.29	134.58	121.5	100.57	114.08	111.71	143.24
ENSG00000090889.12_KIF4A	10.03	13.78	9.01	9.47	8.15	8.44	7.07	10.78	5.3	5.74	5.08	6.96	5.74	12.66	1.48
ENSG00000090905.19_TNRC6A	37.48	39.82	47.99	51.98	54.17	31.91	34.06	44.98	43.74	35.24	35.55	41.32	38.04	33.95	49.58
ENSG00000090924.15_PLEKHG2	42.44	35.84	69.96	75.86	92.9	35.4	49.82	70.79	56.06	39.01	30.73	41.3	26.44	34.85	54.57
ENSG00000090932.11_DLL3	0.3	0.44	0.67	0.78	0.23	0.05	0.22	0.34	0.15	0.63	0.9	0.51	0.2	0.47	0.2
ENSG00000090971.5_NAT14	55.9	51.61	48.22	42.37	43.02	53.51	54.7	54.4	52.93	51.44	51.88	54.25	64.1	44.64	58.02
ENSG00000090975.12_PITPNM2	5.63	5.92	7.45	8.19	6.4	4.42	7.4	6.72	5.13	5.54	9.17	9.92	7.56	7.45	9.42
ENSG00000090989.18_EXOC1	23.74	25.59	13.14	13.98	21.67	23.03	22.14	19.87	23.39	23.43	28.85	20.47	18.2	16.59	24.13
ENSG00000091009.8_RBM27	6.53	8.16	6.37	8.04	6.27	5.67	6.14	6.52	6.1	6.47	7.27	6.2	5.57	6.81	6.09
ENSG00000091010.6_POU4F3	0	0	0	0.02	0	0	0.05	0.02	0.02	0.04	0.05	0.05	0.02	0.02	0.07
ENSG00000091039.17_OSBPL8	16.2	17.71	9.07	8.67	14.7	11.65	11.7	12.58	18.48	16.72	24.5	13.19	9.9	15.44	16.35
ENSG00000091073.19_DTX2	9.61	9.6	11.71	12.9	10.41	7.82	11.49	9.1	11.07	9.24	10.72	9.26	9.65	9.22	10.29
ENSG00000091106.19_NLRC4	0	0	0.01	0.06	0	0.06	0	0	0	0	0	0	0	0	0
ENSG00000091127.14_PUS7	22.45	25.33	25.32	21.99	26.41	16.1	25.94	24.72	24.66	13.5	9.81	18.08	16.5	20.57	24.67
ENSG00000091128.13_LAMB4	0.25	0.4	0.18	0.13	0.16	0.16	0.14	0.49	0.27	0.34	0.2	0.75	0.12	0.17	0.14
ENSG00000091129.21_NRCAM	9.32	15.91	13.92	17.77	7.59	10.34	11.02	17	11.49	18.88	18.08	15.26	12.96	21.32	38.33
ENSG00000091136.14_LAMB1	472.64	557.65	373.52	445.19	535.66	670.1	491.48	605.58	718.23	746.81	646.76	684.19	548.93	520.8	874
ENSG00000091137.14_SLC26A4	0.5	0.7	0.62	0.97	0.33	0.6	0.25	0.22	0.62	0.79	0.1	0.54	0.53	0.37	0.76
ENSG00000091138.13_SLC26A3	0	0	0	0	0	0	0	0	0	0	0	0	0	0	0
ENSG00000091140.14_DLD	103.89	74.34	78.26	77.86	99.64	82.54	83.94	76.61	96.61	87.69	70.79	80.44	63.98	65.82	68.76
ENSG00000091157.13_WDR7	5.03	4.23	5.08	4.79	4.35	4.77	3.46	5.53	3.39	3.12	2.49	3.74	2.6	3.51	6.23
ENSG00000091164.13_TXNL1	61.1	62.45	48.42	49.62	74.43	72.58	61.14	59.84	57.35	56.32	74.79	62.32	59.12	51.8	36.05
ENSG00000091181.19_IL5RA	0	0	0	0	0	0	0	0	0	0	0	0	0	0	0
ENSG00000091262.15_ABCC6	1.39	1.28	1.22	0.72	0.91	1.96	1.81	0.93	1.44	0.06	0.4	1.32	1.57	0.41	0.69
ENSG00000091317.8_CMTM6	71.27	71.49	84.33	83.82	83.02	73.23	67.16	64.64	73	72.34	54.25	70.17	59.55	64.6	49.27
ENSG00000091409.15_ITGA6	117.6	114.71	68.28	57.15	120.79	81.96	120.57	105.15	47.05	31.68	110.66	105.38	93.99	78.8	62.24
ENSG00000091428.18_RAPGEF4	12.38	7.97	12.93	12.09	14.02	9.93	9.29	8.62	20.84	15.01	2.89	7.34	19.32	5.65	9.4
ENSG00000091436.17_MAP3K20	10.43	13.55	16.72	18.84	11.13	11.54	11.82	15.64	12.3	12.77	7.61	8.65	14.67	12.44	10.89
ENSG00000091482.8_SMPX	0	0	0	0	0	0	0	0	0	0	0	0	0	0	0
ENSG00000091483.6_FH	49.2	53.46	39.39	36.93	34.77	32.92	31.23	33.62	44.75	52.54	54.15	34.67	55.28	55.26	33.09
ENSG00000091490.11_SEL1L3	71.37	70.02	38.45	36.64	89.34	65.87	75.09	68.56	95.68	84.71	65.24	65.42	43.96	70.98	66.93
ENSG00000091513.16_TF	1.35	2.38	0.3	1.73	1.3	2.48	1.12	2.13	2.67	1.42	0.2	0.69	0.98	0.74	1.76
ENSG00000091527.15_CDV3	110.18	117.76	160.57	179	165.39	161.14	156.28	154.53	142.29	150.07	182.04	148.71	164.32	159.97	160.45
ENSG00000091536.19_MYO15A	0.52	0.62	0.67	1.23	0.38	0.47	0.41	0.5	0.53	0.43	0.31	1.26	0.42	0.58	0.26
ENSG00000091542.9_ALKBH5	25.66	26.69	40.34	36.86	38.66	31.6	39.89	37.13	34.29	33.29	35.75	30.89	29.82	40.18	37.02
ENSG00000091583.11_APOH	0	0	0	0	0	0	0	0	0	0	0	0	0	0	0
ENSG00000091592.16_NLRP1	36.08	27.44	55.17	55.31	49.87	39.83	36.2	33.47	40.91	33.1	57.76	33.59	54.45	30.93	39.22
ENSG00000091622.16_PITPNM3	0.95	1.18	1.53	3.41	0.65	0.67	0.44	0.76	0.64	0.97	1.33	0.74	1.57	1.33	0.55
ENSG00000091640.8_SPAG7	111.81	107.01	88.7	90.03	87.59	96.6	90.39	87.33	101.32	109.39	85.68	105.26	113.73	96.2	66.53
ENSG00000091651.9_ORC6	14.55	16.31	9.55	7.97	8.78	9	11.08	12.5	6.64	7.41	6.79	8.36	11.8	17.26	3.63
ENSG00000091656.19_ZFHX4	0.73	0.08	0.17	0.2	0.2	0.1	0.11	0.11	0.17	0.18	0.21	0.17	0.23	0.17	0.3
ENSG00000091664.9_SLC17A6	0	0	0	0	0	0	0	0	0	0	0	0	0	0	0
ENSG00000091704.10_CPA1	0	0	0	0	0	0	0	0	0	0	0	0	0	0	0
ENSG00000091732.17_ZC3HC1	16.53	19.35	16.16	18.81	16.81	17.24	16.29	13.92	14.88	16.21	14.83	13.87	16.62	18.51	18.54
ENSG00000091831.23_ESR1	0	0.01	0.01	0.04	0	0.02	0.01	0.01	0	0.02	0.02	0.03	0.03	0	0.03
ENSG00000091844.8_RGS17	0.52	0.47	0.48	0.55	0.33	0.5	0.28	0.35	0.56	0.59	0.38	0.36	0.39	0.42	0.44
ENSG00000091879.13_ANGPT2	27.14	18.68	7.91	5.91	13.9	9.68	14.63	10.84	23.81	21.28	18.94	40.82	8.04	37.79	28.03
ENSG00000091947.10_TMEM101	35.06	30.83	36.12	38.93	36	37.46	38.33	39.59	30.29	31.33	47.15	44.92	43.35	34.76	23.07
ENSG00000091972.18_CD200	9.49	6.46	4.52	3.67	8.7	7.76	8.46	7.05	8.23	6.24	3	8.62	4.69	3.39	7.13
ENSG00000091986.15_CCDC80	43.08	41.43	35.3	34.29	59.76	60.67	48.3	58.47	68.74	71.75	6.26	25.7	41.08	34.45	56.17
ENSG00000092009.10_CMA1	0	0	0	0	0	0	0	0	0	0	0	0	0	0	0
ENSG00000092010.15_PSME1	206.75	199.89	208.17	215.64	159.53	178.07	176	185.97	186.67	187.15	182.38	194.8	206.09	191.14	142.21
ENSG00000092020.10_PPP2R3C	34.87	35.12	30	34.41	39.71	39.27	36.4	36.02	31.76	37.09	39.8	33.55	44.26	39.37	38.26
ENSG00000092036.18_HAUS4	37.67	36.51	30.42	33.4	41.61	38.55	48.95	45.81	33.73	28.58	34.93	29.5	36.46	29.45	20.5
ENSG00000092051.17_JPH4	0.35	0.07	0.12	0.07	0.24	0.27	0.07	0.09	0.09	0.05	0.06	0.02	0.38	0	0.2
ENSG00000092054.13_MYH7	0	0	0	0	0	0	0	0	0	0	0	0	0	0	0
ENSG00000092067.5_CEBPE	0	0	0	0	0	0	0	0	0	0	0.04	0	0	0	0
ENSG00000092068.20_SLC7A8	3	2.91	0.83	0.83	2.04	1.85	1.16	0.73	2.75	2.34	0.96	2.03	4.83	0.96	2.09
ENSG00000092094.11_OSGEP	39.74	36.16	28.65	26.51	27.75	23.87	32.24	28.7	36.17	25.64	19.23	27.01	28.6	25.25	26.06
ENSG00000092096.16_SLC22A17	5.69	5.48	2.85	2.06	3.36	3.95	3.49	4	6.68	5.77	3.19	4.16	3.9	1.73	8.39
ENSG00000092098.17_RNF31	47.3	53.36	41.62	40.79	43.58	48.38	44.18	43.92	43.87	40.95	31.18	46.76	52.8	41.21	43.93
ENSG00000092108.21_SCFD1	25.95	28.59	22.63	22.45	20.62	23.08	21.01	23.26	27.66	27.56	32.37	28.1	27.35	25	22.87
ENSG00000092140.16_G2E3	7.1	9.92	7.86	7.86	7.33	5.83	7.78	8.61	5.98	6.84	6.17	6.27	7.47	10.33	6.24
ENSG00000092148.13_HECTD1	63.88	68.66	65.52	65.68	62.14	57.01	72.81	70.54	63.53	57.01	88.4	60.8	53.97	64.24	82.85
ENSG00000092199.17_HNRNPC	664.26	706.3	541.54	534.21	556.42	597.1	553.19	548.9	586.92	563.01	412.82	527.84	605.39	614.36	447.49
ENSG00000092200.12_RPGRIP1	0	0	0	0	0	0	0	0	0	0	0	0	0	0.03	0
ENSG00000092201.10_SUPT16H	58.4	68.63	24.65	21.47	49.05	45.91	51.85	56.99	54.68	53.28	42.53	50.4	53.87	59.48	42.88
ENSG00000092203.15_TOX4	35.02	38.05	24.55	31.74	30.6	26.89	27.23	30.37	31.76	36.43	31.48	28.9	27.25	29.69	33.17
ENSG00000092208.17_GEMIN2	14.64	15.54	11.7	10.51	9.28	9.02	10.18	10.63	8.92	14	14.85	9.97	3.97	15.4	9.93
ENSG00000092295.12_TGM1	1.73	1.2	1.15	0.78	0.79	1.24	1.07	0.34	0.57	1.18	2.12	2.81	3.92	1.54	0.81
ENSG00000092330.18_TINF2	29.07	32.61	60.5	59.57	39.95	44.74	48.39	48.62	37.73	38.26	50.97	30.85	35.13	32.73	49.37
ENSG00000092345.13_DAZL	0	0	0	0	0	0	0	0	0	0	0	0	0	0	0
ENSG00000092377.15_TBL1Y	0	0	0	0	0	0	0	0	0	0	0	0	0	0	0
ENSG00000092421.16_SEMA6A	3.91	1.9	2.12	1.19	4.1	1.1	2.56	1.61	2.18	2.36	1.95	2.71	2.28	1.66	1.92
ENSG00000092439.16_TRPM7	11.37	12.12	14.38	15.21	14.36	13.89	14.47	13.38	11.82	11.79	18.99	13.42	9.2	12.87	15.14
ENSG00000092445.12_TYRO3	6.23	9.45	6.89	9.53	10.41	13.05	6.08	5.55	6.24	9.25	8.28	13.63	7.64	10.99	11.69
ENSG00000092470.12_WDR76	5.55	7.7	4.54	3.59	5.35	3.76	5.79	5.8	4.86	4.74	3.07	4.25	3.73	4.79	2.16
ENSG00000092529.25_CAPN3	4.54	3.94	5.09	4.15	4.61	3.9	3.63	4.09	6.09	5.44	0.73	2.79	5.31	2.99	3.27
ENSG00000092531.10_SNAP23	109.61	115.19	121.27	132.79	97.41	85.89	90.94	93.29	101.44	107.12	115.39	123.23	123.02	144.8	109.58
ENSG00000092607.15_TBX15	0	0	0.06	0.05	0.06	0.01	0.07	0.07	0	0	0	0	0.02	0	0.02
ENSG00000092621.12_PHGDH	43.35	53.06	50.52	38.2	27.44	32.98	55.04	54.64	45.08	49.65	31.38	41.23	23.26	67.47	15.73
ENSG00000092758.18_COL9A3	0.56	2.07	1.36	2.07	1.81	2.79	1.38	1.84	0.22	0.53	0.84	3.45	15.81	0.79	0.65
ENSG00000092820.18_EZR	47.25	54.38	50.87	52.95	41.1	37.92	39.91	42.41	39.78	40.54	48.56	42.71	51.03	43.5	37.48
ENSG00000092841.18_MYL6	3651.51	3449.19	5936.1	6049.74	3546.19	4171.26	3319.89	3346.41	3940.57	4099.77	3033.49	3921.44	3418.23	3575.45	4306.09
ENSG00000092847.12_AGO1	5.49	6.1	4.61	5.95	6.42	4.54	5.55	5.72	7.09	6.67	7.68	6.38	4.31	6.25	6.52
ENSG00000092850.12_TEKT2	0.5	0.13	0.2	0.34	0.49	0.4	0.26	0.31	0.44	0.43	0.37	0.07	0.36	0.37	0.13
ENSG00000092853.14_CLSPN	3.66	4.6	2.69	2.21	2.64	1.84	2.53	3.5	2.47	2.35	0.98	2.79	2.33	4.48	1.26
ENSG00000092871.16_RFFL	5.2	5.02	11.04	10.55	10.24	9.68	8.98	10.26	8.77	8.51	8.92	6.97	9.07	7.07	8.87
ENSG00000092929.11_UNC13D	7.18	6.51	5	7.03	3.52	5.1	2.11	3.51	4.44	5.91	8.03	9.5	15.96	6	2.29
ENSG00000092931.11_MFSD11	22.63	18.16	19.35	19.81	22.69	16.55	17.8	18.42	18.04	15.18	17.19	17.95	21.32	17.4	19.17
ENSG00000092964.18_DPYSL2	33.02	33.94	32.72	33.05	32.44	29.81	24.44	24.28	37.74	33.67	19.86	42.17	19.16	31.02	25.02
ENSG00000092969.12_TGFB2	1.82	1.94	1.11	1.09	1.94	1.17	2.18	1.18	2.98	3.72	1.43	4.09	6.45	2.63	6.55
ENSG00000092978.11_GPATCH2	6.1	4.86	5.35	5.05	5.27	4.48	6.7	6.28	5.86	5.93	3.65	4.26	4.32	3.38	7.1
ENSG00000093000.19_NUP50	32	33.93	30.24	30.2	36.78	28.35	34.18	34.98	31.27	28.9	34.04	28.36	24.12	35.09	34.25
ENSG00000093009.10_CDC45	14.09	17.67	12.99	9.8	9.05	6.88	10.72	14.6	6.28	9.27	5.59	5.77	12.95	15.61	2.24
ENSG00000093010.14_COMT	227.53	198.87	226.19	207.77	245.13	260.71	238.3	234.36	228.73	211.97	221.46	283.51	199.85	293.61	281.09
ENSG00000093072.18_ADA2	23.48	20.55	45.19	42.19	29.08	21.2	24.72	24.23	29	26.88	27.55	20.89	41.91	17.78	8.68
ENSG00000093100.13_AC016026.1	6.55	6.67	5.84	7.01	4.46	6.67	6.57	6.5	6.54	6.35	7.61	7.87	6.62	6.61	5.72
ENSG00000093134.15_VNN3	0	0	0	0	0	0	0	0	0	0.01	0	0	0	0	0
ENSG00000093144.19_ECHDC1	35.9	36.74	28.36	26.34	34.07	33.09	40.36	34.81	34.52	38.01	23.27	38.69	30.22	31.15	30.64
ENSG00000093167.18_LRRFIP2	42.57	41.6	43.15	39.39	37.97	35.42	37.26	34.11	38.28	41.77	66.45	30.39	38.68	36.78	38.44
[truncated: 58,618 more rows]
