# Supplementary material for: Wilms’ tumor 1-associating protein complex regulates alternative splicing and polyadenylation at potential G-quadruplex-forming splice site sequences
Source: J Biol Chem. 2021 Sep 25;297(5):101248. doi: 10.1016/j.jbc.2021.101248 (PMC8605363; doi:10.1016/j.jbc.2021.101248)
Supplement: Supplemental Table S2 [file mmc3.xlsx]

## Sheet: isoforms_TPM_matrix-2
	cont_rep1	cont_rep2	WTAP_rep1	WTAP_rep2	VIRMA_rep1	VIRMA_rep2	KIAA0853_rep1	KIAA0853_rep2	CBLL1_rep1	CBLL_rep2	BCLAF1_THRAP3_rep1	METTL14_rep1	METTL3_rep1	RBM15_15B_rep1	WTAPsi1-rep1
ENST00000373020.9_TSPAN6-201	24.28	21.34	17.14	15.16	21.99	22.76	21.66	19.86	24.98	21.55	16.19	25.09	16.78	21.09	26.38
ENST00000494424.1_TSPAN6-202	0	0	0	0	0	0	0	0	0	0	0	0	0	0	0
ENST00000496771.5_TSPAN6-203	3.17	2.1	1.45	3.35	3.01	3.94	1.96	3.89	4.02	1.65	1.53	1.57	2.05	1.63	2.72
ENST00000612152.4_TSPAN6-204	0.08	0	0.03	0.05	0	0.07	0	0	0.06	0	0	0	0.04	0	0.05
ENST00000614008.4_TSPAN6-205	10.8	15.5	5.71	5.24	9.35	15.92	11.71	11.67	7.27	9.62	8.48	13.08	8	8.28	14.78
ENST00000373031.5_TNMD-201	0	0.07	0	0	0	0	0	0.04	0	0	0	0	0	0	0
ENST00000485971.1_TNMD-202	0	0	0	0	0	0	0	0	0	0	0	0	0	0	0
ENST00000371582.8_DPM1-201	2.49	3.23	1.21	2.24	2.78	2.13	1.88	2.45	4.28	3.15	2.98	4.19	2.73	4.06	2.63
ENST00000371584.8_DPM1-202	0.72	1.94	2.86	0.78	0.78	2.23	1.18	2.79	2.76	3.79	1.37	1.68	1.52	1.17	1.47
ENST00000371588.9_DPM1-203	59.01	61.46	46.26	38.63	47.72	47.32	47.11	42.9	38.19	41.74	52.52	41.14	37.65	52.85	46.23
ENST00000413082.1_DPM1-204	0	0	0	0	0	0	0	0	0	0	0	0	0	0	0
ENST00000466152.5_DPM1-205	0	0	0	0.2	0.28	0.17	0.38	0.54	0.3	0.17	0	0.41	0.42	1.17	0.61
ENST00000494752.1_DPM1-206	0.45	0.44	0	0	0	0.33	0	0	0	0	0	0	0.05	0	0
ENST00000367770.5_SCYL3-201	0	0	0.28	0	0	0	0	0	0.21	0	0	0	0.43	0	0
ENST00000367771.11_SCYL3-202	1.65	1.15	1.18	1.52	1.45	1.28	1.2	1.48	1.45	1.34	1.21	1.59	1.26	1.24	1.09
ENST00000367772.8_SCYL3-203	1.69	2.63	1.44	2.76	1.52	1.85	2.04	2.44	1.94	1.7	2.17	1.96	1.28	2.95	3.01
ENST00000423670.1_SCYL3-204	0.16	0.15	0	0	0	0	0	0	0.13	0	0.31	0	0.17	0	0
ENST00000470238.1_SCYL3-205	0.38	0.22	0.73	0.5	0.69	0.32	0.19	0.11	1.08	0	0.35	0.16	0.55	0.71	0.2
ENST00000286031.10_C1orf112-201	0.26	0	0	0	0	0	0	0	0	0	0	0	0.09	0	0
ENST00000359326.9_C1orf112-202	1.5	2.55	1.53	0.29	1.29	0.22	1.05	1.19	1.12	1.27	0	0.98	1.66	2.41	0.73
ENST00000413811.3_C1orf112-203	0	1.3	0.53	0.5	0.38	1.08	1.02	1.26	0.07	0.55	0.39	0.29	0.09	0.93	0.55
ENST00000459772.5_C1orf112-204	1.07	0	0.02	1.29	0.5	0.8	0.94	0.71	0.8	0.18	1.13	0.3	0.78	0.52	0
ENST00000466580.6_C1orf112-205	0	0	0	0	0	0	0	0	0	0	0	0	0	0	0
ENST00000472795.5_C1orf112-206	0.24	0	0.2	0	0	0.18	0.24	0.26	0	0	0.1	0.24	0	0	0
ENST00000481744.5_C1orf112-207	0.27	0	0.15	0.81	0	0.14	0	0	0	0.46	0.24	0	0	0	0
ENST00000496973.5_C1orf112-208	2.77	3.44	2.44	2.03	1.48	1.37	3.5	2.1	1.48	2.03	0.99	1.61	1.46	3.94	1.07
ENST00000498289.5_C1orf112-209	0.07	0	0.03	0	0.02	0	0	0.03	0	0	0	0.07	0.09	0	0
ENST00000374003.7_FGR-201	0	0.18	0	0	0	0	0	0	0	0.22	0	0	0	0	0
ENST00000374004.5_FGR-202	0	0	0.53	0.41	0.33	0	0	0	0	0	0.49	0.4	0.44	0.08	0.06
ENST00000374005.8_FGR-203	0.26	0	0	0.18	0	0	0.14	0.02	0.13	0	0	0	0.99	0	0
ENST00000399173.5_FGR-204	0	0	0	0	0	0.1	0	0	0	0	0	0	0	0	0
ENST00000457296.5_FGR-205	0.05	0	0	0	0	0	0	0	0	0	0	0	0	0	0
ENST00000468038.1_FGR-206	0	0	0	0	0	0	0	0	0	0	0	0	0	0	0
ENST00000475472.5_FGR-207	0.36	0	0.31	0.19	0.23	0	0.14	0.2	0.11	0.12	0.26	0	0	0	0
ENST00000359637.2_CFH-201	0	0	0	0	0	0	0	0	0	0	0	0	0	0	0
ENST00000367429.9_CFH-202	77.81	60.86	63.46	51.57	82.11	61.01	89.25	72.2	91.6	63.17	8.79	63.46	80.99	49.2	84.46
ENST00000466229.5_CFH-203	3.69	2.68	2.9	2.13	2.95	2.11	3.25	3.05	4.14	2.3	0.87	2.35	3.47	1.63	2.16
ENST00000470918.1_CFH-204	6.73	3.2	5.11	5.92	6.79	3.32	7.99	3.88	5.97	4.21	0	3.12	4.53	2.07	4.93
ENST00000496761.1_CFH-205	4.74	1.71	2.15	1.32	3.68	2.04	1.87	2.24	3.65	2.41	1.21	2.34	4.36	1.76	3.56
ENST00000630130.2_CFH-206	5.59	4.55	2.79	5.29	4.39	3.09	4.34	4.46	7.25	5.38	0.55	5.26	7.19	4.68	5.18
ENST00000002165.11_FUCA2-201	56.37	58.03	19.93	16.83	49.67	41.57	59.31	54.52	54.95	53.74	58.82	50.15	62.13	45.94	62.77
ENST00000367585.1_FUCA2-202	0	0	0.83	0	0	0	0	0.47	0	0	0	0	0	0	0
ENST00000451668.1_FUCA2-203	2.21	1.91	2.38	1.57	1.87	2.91	1.85	1.3	2.22	2.13	3.03	2.16	1.15	1.65	1.99
ENST00000504353.1_GCLC-201	1.02	0	0.66	0	0.4	0.56	0	0.28	1.27	0.99	0.69	0.43	0.97	0	0.48
ENST00000504525.1_GCLC-202	0.23	0	0	0	0.09	0	0	0.08	0.09	0	0	0	0	0.11	0
ENST00000505197.1_GCLC-203	0	0	0	0	0	0	0	0	0	0	0	0	0	0	0
ENST00000505294.5_GCLC-204	0.22	0.41	0	0.11	0	0	0	0.08	0	0.61	0	0.1	0.18	0	0
ENST00000509541.5_GCLC-205	2.28	2.27	1.29	1.4	1.61	2.01	1.78	1.53	2.08	1.59	1.69	2.78	1.56	1.78	2.29
ENST00000510837.5_GCLC-206	0	1.17	0.3	0	0.59	0	0.28	0.22	0	0	0	0	0.25	0.34	0
ENST00000513939.6_GCLC-207	1.1	0	0	0.13	0	0	0	0	0	0	0	0.93	1	0	0
ENST00000514004.5_GCLC-208	1.83	2.03	1.44	2.11	1.41	0.66	1.62	1.89	1.19	0.85	1.41	2.39	1.75	0.81	2.18
ENST00000514373.3_GCLC-209	0	0	0	0	0	0	0	1.15	0	0	0	0	0	0	0
ENST00000514933.2_GCLC-210	0	1.28	0	0	0	0	0	0	0	0	0	0	0	0	0
ENST00000515580.1_GCLC-211	0.88	0.15	0.3	0.28	0.4	0.43	0.56	0.76	0.41	0.39	0.33	0.5	0.65	0.56	0.64
ENST00000616923.5_GCLC-212	0.01	0.99	1.44	0	1.82	0.38	2.04	0	0	0	0	0	0	0	0
ENST00000643939.1_GCLC-213	0	1.38	1.37	0.96	2.12	1.25	1.95	1.03	0.58	0.72	0.3	1.01	1.24	0.93	1.55
ENST00000650454.1_GCLC-214	8.99	7.02	3.58	5.35	5.94	5.83	4.84	6.87	8.99	7.49	9.44	8.07	5.09	7.11	6.66
ENST00000341376.10_NFYA-201	12.14	12.89	10.46	10.08	11.7	9.43	10.1	11.63	9.96	8.3	10.8	12.15	8.78	13.41	10.07
ENST00000353205.5_NFYA-202	1.27	0.68	3.05	4.63	0.29	0.2	1.71	1.69	0.18	1.6	1.23	0.18	0	2.11	5.02
ENST00000003583.12_STPG1-201	0	0	0.16	0	0.23	0.54	0	0.57	0.35	0.39	0.4	0.27	1.29	0	0.42
ENST00000337248.9_STPG1-202	4.3	3.98	2.89	3.19	3.64	2.71	2.46	2.74	3.24	3.54	3.75	1.71	4.74	2.87	3.82
ENST00000374409.5_STPG1-203	0	0	0	0	0	0	0	0	0	0	0	0	0	0	0
ENST00000435187.1_STPG1-204	0.24	0.28	0.18	0.31	0.11	0.22	0.16	0	0.27	0.56	0.72	0	0	0.39	0.13
ENST00000438866.1_STPG1-205	0.24	0.25	0.19	0.14	0	0	0	0.06	0	0	0.16	0.12	0	0.2	0
ENST00000468303.5_STPG1-206	0.04	0.04	0.02	0.01	0.05	0.01	0.01	0.02	0.01	0.06	0.12	0.04	0.17	0.01	0.06
ENST00000475760.1_STPG1-207	0	0	0.23	0	0	0.23	0.32	0	0	0.26	0.29	0	0	0	0.3
ENST00000483261.1_STPG1-208	0	0.07	0	0.3	0	0.49	0	0.12	0	0.14	0	0.29	0.51	0.3	0
ENST00000483528.1_STPG1-209	0	0	0.09	0.11	0.1	0	0	0	0.09	0	0.11	0.11	0	0	0
ENST00000492753.1_STPG1-210	0	0	0	0	0	0	0	0	0	0	0	0	0	0	0
ENST00000497384.1_STPG1-211	0.15	0.16	0.16	0.25	0.36	0.23	0.32	0.36	0.32	0.11	0.72	0.12	0.25	0.19	0.28
ENST00000498488.5_STPG1-212	0.13	0.66	0.09	0	0	0	0.13	0	0.11	0	0.52	0.12	0	0.13	0
ENST00000003912.7_NIPAL3-201	0	0	0.11	0	0	0	0	0.11	0	0	0	0	0	0	0
ENST00000339255.2_NIPAL3-202	1.77	0.66	1.72	0.88	1.14	1.04	1.4	1.51	0.92	0.61	4.16	0.29	1.78	0.89	2.46
ENST00000358028.8_NIPAL3-203	0	0.09	0.34	0.3	0.15	0.22	0.16	0.3	0.17	0.19	0.24	0.07	0.36	0.08	0.07
ENST00000374399.9_NIPAL3-204	7.16	6.65	8.51	9.32	6.71	4.98	8.03	8.61	8.66	7.73	8.58	5.61	13	5.94	11.31
ENST00000432012.1_NIPAL3-205	0.44	0.28	0.28	0.25	0.23	0.12	0.36	0.2	0.24	0.21	0.23	0.16	0.3	0.22	0.17
ENST00000475663.2_NIPAL3-206	0	0.6	0.13	0	0.19	0.13	0	0	0	0	0.17	0	0	0	0
ENST00000488155.1_NIPAL3-207	0.46	0.18	0.22	0.24	0.13	0.12	0.16	0.23	0.3	0.24	1.29	0.29	0	0.17	0
ENST00000374804.9_LAS1L-201	0	0.2	0.17	0	0	0	0	0.16	0	0	0	0	0	0	0
ENST00000374807.9_LAS1L-202	16.17	17.15	9.8	8.92	8.47	7.3	10.77	8.78	11.8	10.22	7.79	10.71	11.83	13.38	9.98
ENST00000374811.7_LAS1L-203	2.03	2.96	2.37	1.95	3.59	3.98	2.29	2.85	4.47	4.4	4.17	2.26	5.18	3.65	4.21
ENST00000469091.1_LAS1L-204	2.79	2.88	2.43	2.33	1.69	3.29	3.65	2.51	2.14	0.81	1.21	1.73	1.51	1.19	2.82
ENST00000484069.1_LAS1L-205	2.12	1.76	2.19	1.97	2.89	2.04	2.97	3.57	2.43	2.37	2.26	2.8	3.21	1.86	3.33
ENST00000321037.5_ENPP4-201	6.13	5.04	10.42	9.42	5.9	4.11	7.39	5.25	2.59	1.8	7.57	4.06	5.72	4.23	5.13
ENST00000002829.8_SEMA3F-201	23.5	25.91	17.54	18.78	18.56	14.21	20.59	20.86	20.83	20.17	34.56	30.06	43.31	16.23	34.13
ENST00000413852.5_SEMA3F-202	27.53	29.99	18.24	16.84	19.38	20.64	21.73	18.88	17.36	21.05	31.54	32.5	43.43	17.49	29.42
ENST00000414301.5_SEMA3F-203	0	0	0	0	0	0	0	0	0	0	0	0	0	0	0
ENST00000420831.1_SEMA3F-204	0.38	0	0.28	0.31	0	0.27	0.73	1.04	1.35	0.29	0.69	0.32	1.62	0.33	1.36
ENST00000426511.5_SEMA3F-205	1.04	1.37	1.33	1.59	1.2	0.21	1.07	1.23	0.7	1	0.99	0.48	2.51	0.73	1.45
ENST00000434342.5_SEMA3F-206	0.18	0	0	0.22	0.4	0	0.41	0.28	0.14	0.36	0.18	0.69	0.29	0.19	0
ENST00000450338.5_SEMA3F-207	14.97	20.47	10.14	13.18	13.1	8.63	13.03	15.83	13.82	11.79	21.18	25.79	35.1	12.53	31.35
ENST00000470737.1_SEMA3F-208	1.02	1.3	0.74	1.86	1.51	0.91	0.78	0.58	0.63	0.17	1.86	1.96	1.11	0.92	1.94
ENST00000493743.1_SEMA3F-209	1.41	0.9	1.86	1.59	0	0.37	1.66	1.23	1.51	1.13	2.14	2.34	0.37	0.91	1.43
ENST00000003084.11_CFTR-201	0	0	0	0	0	0	0	0	0	0	0	0	0	0	0
ENST00000426809.5_CFTR-202	0	0	0	0	0	0	0	0	0	0	0	0	0	0	0
ENST00000429014.1_CFTR-203	0	0	0	0	0	0	0	0	0	0	0	0	0	0	0
ENST00000436097.1_CFTR-204	0	0	0	0	0	0	0	0	0	0	0	0	0	0	0
ENST00000446805.1_CFTR-205	0	0	0	0	0	0	0	0	0	0	0	0	0	0	0
ENST00000468795.1_CFTR-206	0	0	0	0	0	0	0	0	0	0	0	0	0	0	0
ENST00000472848.1_CFTR-207	0	0	0	0	0	0	0	0	0	0	0	0	0	0	0
ENST00000546407.1_CFTR-208	0	0	0	0	0	0	0	0	0	0	0	0	0	0	0
ENST00000600166.1_CFTR-209	0	0	0	0	0	0	0	0	0	0	0	0	0	0	0
ENST00000608965.5_CFTR-210	0	0	0	0	0	0	0	0	0	0	0	0	0	0	0
ENST00000610149.1_CFTR-211	0	0	0	0	0	0	0	0	0	0	0	0	0	0	0
ENST00000621535.1_CFTR-212	0	0	0	0	0	0	0	0	0	0	0	0	0	0	0
ENST00000647639.1_CFTR-213	0	0	0	0	0	0	0	0	0	0	0	0	0	0	0
ENST00000647720.1_CFTR-214	0	0	0	0	0	0	0	0	0	0	0.02	0	0	0	0
ENST00000647978.1_CFTR-215	0	0	0	0	0	0	0	0	0	0	0	0	0	0	0
ENST00000648260.1_CFTR-216	0	0	0	0	0	0	0	0	0	0	0	0	0	0	0
ENST00000649406.1_CFTR-217	0	0	0	0	0	0	0	0	0	0	0	0	0	0	0
ENST00000649781.1_CFTR-218	0	0	0	0	0	0	0	0	0	0	0	0	0	0	0
ENST00000649850.1_CFTR-219	0	0	0	0	0	0	0	0	0	0	0	0	0	0	0
ENST00000673785.1_CFTR-220	0	0	0	0	0	0	0	0	0	0	0	0	0	0	0
ENST00000265742.8_ANKIB1-201	14.54	16.08	15.46	17.73	16.75	15.04	15.73	16.48	17.53	16.44	13.78	18.02	13.5	13.53	21.42
ENST00000413588.1_ANKIB1-202	0.38	0	0.28	0	0.46	0	0	0.29	0.15	0.3	0.52	0.53	0.14	0.71	0
ENST00000422095.1_ANKIB1-203	0	0.55	0.43	0	0	0	0.05	1.46	0	0.64	0	0.44	1.31	0	0.51
ENST00000439883.1_ANKIB1-204	0	0.22	0	0.17	0	0.12	0.33	0	0	0	0.3	0	0	0.3	0.43
ENST00000442183.1_ANKIB1-205	0	0	0	0	0	0	0	0	0	0	0	0	0.59	0	0
ENST00000465883.1_ANKIB1-206	2.35	1.53	1.86	1.19	2.38	1.75	1.39	0.56	1.81	1.07	1.44	2.32	1.21	1.67	2.42
ENST00000486698.1_ANKIB1-207	0	0.38	0	0	0.6	0.25	1.05	0.24	0	0	0	0	0	0	0
ENST00000003100.13_CYP51A1-201	45.84	35.62	78.35	70.49	56.24	38.97	57.86	40.45	58.09	54.06	61.77	33.79	25.89	68.19	25.41
ENST00000422867.1_CYP51A1-202	0.21	0.45	0	0.46	0.17	0	0	0.17	0.54	0	0.44	0	0.69	0.21	0
ENST00000450723.5_CYP51A1-203	2.81	2.77	5.18	3.98	3.67	3.3	6.12	3.1	5.07	4.67	4.78	2.38	4	5.1	3.29
ENST00000482924.1_CYP51A1-204	0	0.75	0.98	0.21	0.19	0	0	0.33	0.36	0	0.22	0	0	0.42	0
ENST00000340022.6_KRIT1-201	0.56	0.44	1.1	0.37	0	1.45	0.86	0.2	0.8	0	0	0	0	0	0.39
ENST00000394503.6_KRIT1-202	0.76	1.17	2.09	0.48	1.94	0.41	0.55	1.13	0.53	0.66	0.49	0.41	0.22	0.81	0.75
ENST00000394505.6_KRIT1-203	2.95	4.25	1.06	3.01	2.24	1.82	3.47	3.64	4.59	3.26	0	4.74	3.31	4.24	3.29
ENST00000394507.5_KRIT1-204	1.21	0.62	0.88	0.37	0.82	0.37	0.65	0.78	0.57	1.48	0.29	0.57	0.35	0.55	0.72
ENST00000412043.6_KRIT1-205	0.19	0	0.27	0	0.18	0.25	0.31	0	0	0	0	0	0	0	0
ENST00000413688.5_KRIT1-206	0	0	0	0	0.55	0	1.09	0	0	0.34	1.8	0	0	0	0
ENST00000422347.5_KRIT1-207	0	0	0	0	0.41	0.28	0	0	0	0.7	0	0	0	0.55	0
ENST00000425073.1_KRIT1-208	0.33	0	0	0	0	0	0	0	0	0	0	0	0	0	0
ENST00000425919.5_KRIT1-209	1.15	2.88	0.09	0	0.64	0	1.96	0.68	0	1.88	0	0	0.45	0.6	0.6
ENST00000430102.5_KRIT1-210	2.91	1.91	1.65	1.48	0.9	1.58	2.32	1.59	0.25	0.77	0.33	1.21	1.9	1.59	1.03
ENST00000433016.5_KRIT1-211	0	0.84	1	0.96	2.6	0.95	1.09	2.06	2.2	1.29	2.57	2.3	2.31	1.43	1.19
ENST00000440209.5_KRIT1-212	3.04	2.28	0.55	0	0	0	1.69	1.1	0.98	1.73	1.78	0	0	0.05	0
ENST00000444960.5_KRIT1-213	0.2	0.21	0.37	0.16	0.81	0.12	0	0	0	0	0	0	0.36	0.19	0.2
ENST00000445516.1_KRIT1-214	0	0	0	0	0	0.59	0	0	0.56	0	3.82	0	0	0.94	0
ENST00000452773.5_KRIT1-215	7.66	6.98	4.34	3.83	4.59	3.62	4.65	4.86	4.37	4.65	2.7	6.84	4.34	5.37	2.68
ENST00000454017.5_KRIT1-216	0	0	0.15	0	0	0	0	0	0	0	0	0	0	0	0
ENST00000458177.5_KRIT1-217	0	0	0	0	0	0	0	0	0	0	0	0	0	0	0
ENST00000458493.5_KRIT1-218	0.26	0.02	0	1.85	0.24	0.39	0	2.04	1	0	0.69	2.06	0.5	0.98	2.31
ENST00000466166.1_KRIT1-219	0	0	0	0	0	0	0	0	0	0	0	0	0	0	0
ENST00000470309.5_KRIT1-220	0.6	1.12	0	1.45	1.31	2.13	1.35	0.56	0.92	1.39	0.77	2.87	0.85	1.92	2.09
ENST00000475770.5_KRIT1-221	9.55	10.73	7.66	7.81	9.05	6.86	6.4	5.68	7.51	5.45	4.08	8	7.03	6.85	6.48
ENST00000486261.5_KRIT1-222	2.91	2.63	1.28	1.62	2.58	2.07	2.36	2.39	2	1.67	1.96	2.08	2.06	1.67	2.03
ENST00000487168.1_KRIT1-223	0.63	0	2.19	2.49	0.96	4.01	1.4	1.01	1.97	0.55	1	2.12	2.05	0.44	1.32
ENST00000489087.1_KRIT1-224	2.21	4.83	0	3.61	2.95	0	0	2.85	4.6	3.86	2.64	4.66	0	0.97	4.33
ENST00000228345.9_RAD52-201	0.19	0	0	0.05	0.29	0	0.12	0.29	0	0	0	0.09	0.2	0.12	0
ENST00000358495.8_RAD52-202	2.17	2.24	2.32	2.35	1.2	1.7	1.88	1.99	1.36	1.8	1.68	2.69	2.24	2.86	1.4
ENST00000397230.6_RAD52-203	0.71	0.02	0.44	0	0.4	0.2	0.75	0	0	0.25	1.73	0.98	0.27	0.34	0
ENST00000430095.6_RAD52-204	0.15	0.58	0	0.36	0.4	0.54	0.23	0.11	0	0	0	0	0.41	0.16	0
ENST00000461568.5_RAD52-205	0	0	0	0.08	0	0	0	0	0	0.18	0.15	0	0	0.18	0
ENST00000463750.5_RAD52-206	0.49	0.49	0.68	0.09	0.73	0.76	0.38	0.14	0.83	0.24	0.21	0.38	1.05	0.64	0.28
ENST00000468231.5_RAD52-207	0	0	0	0	0.01	0.15	0	0	0.09	0	0.66	0	0	0	0.16
ENST00000481052.5_RAD52-208	0.67	0.6	0.65	0.19	0.5	0.32	0.13	0.22	0.35	0.22	0.27	0.32	0.43	0.37	0.84
ENST00000488642.6_RAD52-209	0.79	0.44	0.66	0.62	0.46	0.47	0.68	0.69	1.11	0.33	0.94	0.64	0.42	0.21	0.5
ENST00000535376.5_RAD52-210	0.01	0	0.06	0	0.09	0	0.23	0.33	0	0	1.18	1.64	0.37	0.79	0.7
ENST00000536177.5_RAD52-211	1.26	0.64	0.75	1.2	0.77	0.46	0.62	0.73	0.83	1.24	0.67	1.87	0.89	0.42	1.43
ENST00000541619.1_RAD52-212	0	0.57	0.67	0	1.25	0.35	1.39	0.73	0.4	0.27	0	0	0.41	0.9	0.44
ENST00000542297.1_RAD52-213	3.3	3.69	4.34	5.52	1.35	1.14	3.1	1.16	2.71	0.85	3.16	3.83	1.61	1.5	5.31
ENST00000542584.5_RAD52-214	0	0	0	0	0	0	0	0	0	0	0	0.53	0	0	0
ENST00000542785.5_RAD52-215	0.54	0.79	0.39	0.79	0.39	0	0	1	0.99	0	0.31	0	0	0.26	0.66
ENST00000543912.5_RAD52-216	0	0	0	0	0	0	0.25	0	0	0	0	0	0	0	0
ENST00000544742.5_RAD52-217	0	0	0.55	0	1.49	0.53	0.89	0	0.53	0.4	0.11	1.44	1.3	0	0.94
ENST00000545564.5_RAD52-218	0	0	0	0	0	0.7	0	0	0	0	1.02	0	0.37	0	0
ENST00000545967.1_RAD52-219	0	0	0	0	0	0	0	0	0	0	0	0	0.5	0	0
ENST00000425880.1_MYH16-201	0	0	0	0	0	0	0	0	0	0	0	0	0	0	0
ENST00000429079.1_MYH16-202	0	0	0	0	0	0	0	0	0	0	0	0	0	0	0
ENST00000439784.7_MYH16-203	0	0.01	0	0	0	0	0	0	0.03	0.03	0.2	0.01	0.14	0	0.17
ENST00000452010.2_MYH16-204	0	0.05	0	0	0	0	0	0.03	0.02	0.07	0.71	0	0.08	0.04	0.09
ENST00000453194.2_MYH16-205	0	0	0	0	0	0	0	0	0	0	0	0	0	0	0
ENST00000309032.7_BAD-201	70.14	70.44	61.9	56.08	55.04	69.51	48.99	49.25	63.82	68.84	48.97	63.97	71.04	53.47	56.17
ENST00000394531.3_BAD-202	1.03	0.97	1.14	0.57	3.02	0.86	0.19	1.11	0.74	0.6	2.41	1.38	0.73	0.57	0.76
ENST00000394532.7_BAD-203	3.84	5.27	5.3	4.64	3.34	4.52	2.99	2.65	3.07	3.04	8.74	4.23	5.17	4.29	4.07
ENST00000492141.1_BAD-204	1.49	0	0.5	0	0	0	0	0.87	1.11	0	4.25	0	1.45	0	0.6
ENST00000493798.1_BAD-205	2.9	0	0.94	0.99	0	0.85	3.64	0	1.01	0	0	1.92	0	0	0
ENST00000544271.1_BAD-206	14	9.63	10	11.47	9.18	16.58	10.24	12.68	7.38	9.85	11.04	9.17	12.02	10.53	11.93
ENST00000544785.1_BAD-207	0.27	0	0.19	0.53	0	0.22	0.37	0.2	0.54	0	0	0	0	0	0
ENST00000226299.8_LAP3-201	0.92	1.31	0	2.01	0.69	0	0	0	0.36	0	0.82	0	0	2.64	0
ENST00000503467.1_LAP3-202	4.4	3.8	3.91	2.49	8.45	7.93	7.86	5	3.94	1.53	2.73	4.36	5.2	1.9	7.86
ENST00000504614.5_LAP3-203	0	0	0	0	0	0	0	0	0	0	0	0	0	0	0
ENST00000507960.1_LAP3-204	0	0	0	0	0.31	0.26	0	0	0	0	0	0	0.28	0	0
ENST00000508014.5_LAP3-205	1.51	1.3	0.9	0.27	3.59	2.27	2.62	1.05	0.71	1.26	0.56	0.26	0.45	1.09	1.47
ENST00000508497.5_LAP3-206	2.39	2.67	1.74	1.54	2.03	3.87	4.71	3.49	5.02	2.78	1.22	3.1	3.59	4.63	3.45
ENST00000509583.1_LAP3-207	3.69	1.57	1.79	2.08	2.87	3.02	4.27	4.71	2.12	1.34	0.67	1.51	1.76	1.77	2.67
ENST00000512397.1_LAP3-208	4.66	4.82	8.12	4.4	6.33	5.5	11.95	11.67	5.65	4.4	0.85	2.1	1.03	1.57	5.87
ENST00000513105.1_LAP3-209	0.53	0.6	0	0	1.56	0	2.31	0.87	0	0	0	0	0	0.61	0
ENST00000606142.5_LAP3-210	226.59	160.09	143.21	108.53	250.88	199.39	254.57	218.54	215.79	127.34	60.79	173.54	142.43	124.52	147.39
ENST00000618908.4_LAP3-211	26.24	13.62	15.57	11.19	23.3	24.64	23.54	18.87	21.41	19.68	7.57	18.64	15.59	19.29	13.23
ENST00000381177.7_CD99-201	12.43	12.65	11.09	9.4	9.29	13.51	12.96	11.41	12.36	13.5	10.88	12.67	9.6	11.45	11.09
ENST00000381180.9_CD99-202	0	0.48	0.32	0.4	0	0.16	0.44	0	0.18	0.36	0.2	0.39	0.17	0.4	0.21
ENST00000381184.6_CD99-203	0	0	0.2	0	0.58	0	0	0	1.25	0.74	0	0.46	0	0	0.52
ENST00000381187.8_CD99-204	21.69	16.62	22.79	22.46	32.3	29.05	18.6	20.59	29.23	24.8	9.67	22.89	15.55	18.93	21.28
ENST00000381192.10_CD99-205	615.12	623.45	626.51	626.35	683.09	664.31	643.55	594.64	732.1	736.98	649.49	832.78	506.26	659.57	716.96
ENST00000449611.6_CD99-206	11.74	5.98	3.84	2.61	4.4	6.68	4.2	2.58	7.4	4.43	2.43	7.37	4.53	6.08	6.7
ENST00000482293.6_CD99-207	0	0	0	0	0	0	0	0	0	0.4	0	0	0	0	0
ENST00000482405.7_CD99-208	6.75	8.61	13.76	12.88	10.13	8.21	10.07	8.62	13.49	14.7	14.66	10.22	5.78	10.53	9.18
ENST00000497752.7_CD99-209	1.28	1.14	2	1.49	2.74	1.98	1.04	2.08	2.08	1.51	0.69	2.02	1.43	1.58	1.68
ENST00000611428.5_CD99-210	122.46	104.74	98.88	87.32	132.66	125.87	119.08	116.99	136.44	139.88	92.59	121.06	82.39	98.76	118.6
ENST00000623253.4_CD99-211	0	0	0	0	0	0	0	0	0	0	0	0	0	0	0
ENST00000624481.4_CD99-212	76.16	75.98	80.38	81.27	84.78	79.01	72.76	69.75	89.38	78.93	80.39	89.87	55.49	74.38	69.59
ENST00000645950.1_CD99-213	71.01	67.87	63.05	74.11	71.12	80.3	74.64	60.14	76.63	77.54	70.73	80.85	37.66	65.09	66.71
ENST00000646103.1_CD99-214	0.74	0.49	1.11	0.65	1.18	0.67	0.89	1	1.02	1.05	0.21	1.51	0.45	0.9	1.19
ENST00000647297.1_CD99-215	4.24	3.47	3.17	3.68	2.31	3.9	3.7	4.43	4.65	6.15	2.95	3.19	2.07	5.27	3.31
ENST00000002596.6_HS3ST1-201	0.97	0.51	0.49	0.44	1.36	1.05	1.35	0.91	0.49	0.23	0.27	0.27	1.85	0.26	0.21
ENST00000510712.1_HS3ST1-202	0.29	0	0	0	0	0	0.53	0.74	0	0	0	0.54	0	0.99	0
ENST00000514690.5_HS3ST1-203	0	0	0	0	0	0.55	0	0	0	0	0	0	0	0	0.26
ENST00000360937.8_AOC1-201	0	0	0	0	0	0	0	0	0	0	0	0	0	0	0
ENST00000416793.6_AOC1-202	0	0	0	0	0	0	0	0	0	0	0	0	0	0	0
ENST00000460213.1_AOC1-203	0	0	0	0	0	0	0	0	0	0	0	0	0	0	0
ENST00000467291.5_AOC1-204	0	0	0	0	0	0	0	0	0	0	0	0	0	0	0
ENST00000480582.1_AOC1-205	0	0	0	0	0	0	0	0	0	0	0	0	0	0	0
ENST00000483043.1_AOC1-206	0	0	0	0	0	0	0	0	0	0	0	0	0	0	0
ENST00000493429.5_AOC1-207	0	0	0	0	0	0	0	0	0	0	0	0	0	0	0
ENST00000222462.3_WNT16-201	0	0	0	0	0	0	0	0	0	0	0	0	0	0	0
ENST00000361301.6_WNT16-202	0	0	0	0	0	0	0	0	0	0	0	0	0	0	0
ENST00000395891.7_HECW1-201	0	0	0	0	0	0	0	0	0	0	0	0	0	0	0
ENST00000429529.1_HECW1-202	0	0	0	0	0	0	0	0	0	0	0	0	0	0	0
ENST00000453890.5_HECW1-203	0	0	0	0	0	0.02	0	0	0	0	0	0	0.01	0	0
ENST00000461842.1_HECW1-204	0	0	0	0	0	0	0	0	0	0	0	0	0	0	0
ENST00000464944.1_HECW1-205	0	0	0	0	0	0	0	0	0	0	0	0	0	0	0
ENST00000471043.1_HECW1-206	0	0	0	0	0	0	0	0	0	0	0	0	0	0	0
ENST00000471527.1_HECW1-207	0	0	0	0	0	0	0	0	0	0	0	0	0	0	0
ENST00000481031.5_HECW1-208	0	0	0	0	0	0	0	0	0	0	0	0	0	0	0
ENST00000490954.2_HECW1-209	0	0	0	0	0	0	0	0	0	0	0	0	0	0	0
ENST00000492310.5_HECW1-210	0	0	0	0	0	0	0	0	0	0	0	0	0	0	0
ENST00000493057.1_HECW1-211	0	0	0	0	0	0	0	0	0	0	0	0	0	0	0
ENST00000265854.11_MAD1L1-201	0.34	0.43	0.26	0	0.4	0	0	0	0	1.24	0	0	0	0	0
ENST00000399654.6_MAD1L1-202	7.22	8.24	4.82	5.34	6.2	6.2	4.49	6.57	7.02	4.55	4.31	6.54	7.95	7.65	6.98
ENST00000402746.5_MAD1L1-203	0.65	0	0	0	0	0	1.01	0	0	0	0.58	0	0	1.13	0
ENST00000406869.5_MAD1L1-204	0.61	0.55	0.2	0	0.26	0.44	0.16	0.34	0.67	0.88	0.5	0.17	1.1	0.16	0.71
ENST00000421113.5_MAD1L1-205	0	0	0	0	0	0	0	0	0	0	0	0	0	0	0
ENST00000429625.5_MAD1L1-206	0	0	0	0	0	0	0.8	0	0	0.56	0.29	0	0	0	0.92
ENST00000429779.1_MAD1L1-207	1.18	0	0	0	0.25	0	0	0	0	0	0	0	0	0.85	0
ENST00000437877.1_MAD1L1-208	0	0	0	0	0	0	0	0	0	0	0	0	0	0	0
ENST00000438959.5_MAD1L1-209	0	0	0	0	0	0	0	0	0	0	0	0	0	0	0
ENST00000444373.6_MAD1L1-210	0	0	0	0	0	0	0	0	0	0	0	0	0	0	0
ENST00000445959.5_MAD1L1-211	0	0	0	0	0	0	0	0	0	0	0	0	0	0	0
ENST00000450235.5_MAD1L1-212	4.07	1.71	0.42	2.58	3.15	0	1.28	0.39	0	2	1	1.11	1.32	0	1.44
ENST00000455998.5_MAD1L1-213	1.56	0.72	0.62	0.39	0.03	0.17	0.43	1.1	0.67	1.38	0.24	0	0.29	0.21	0.49
ENST00000459731.1_MAD1L1-214	0	0	0	0	0	0	0	0	0	0	0	0	0	0	0
ENST00000464742.5_MAD1L1-215	0	0	0	0	0	0	0	0	0	0	0	0	0	0	0
ENST00000468372.5_MAD1L1-216	3.03	3.47	0	4.04	0.63	3.66	0.9	0.17	3.21	0.45	4.01	7.43	2.69	2.78	2.37
ENST00000469871.1_MAD1L1-217	0	0	0	0	0	0	0	0	0	0	0	0.97	0	0	0
ENST00000477172.1_MAD1L1-218	0	2.92	4.16	0	7.66	0	3.37	0.95	1.36	0	0	0	4.06	0	0
ENST00000481633.1_MAD1L1-219	0	0	0.98	0	0	0	0	0	0	0	0	0	0	0	0
ENST00000483165.5_MAD1L1-220	0	0	0	0	0	0	0	0.12	0	0	0	0	0	0	0
ENST00000486340.5_MAD1L1-221	0	0	0	0	0	0	0	0	0	0	0	0	0	0.14	0
ENST00000491858.5_MAD1L1-222	0	0	0	0	0	0	0	0	0	0	0	0	0	0	0
ENST00000496548.1_MAD1L1-223	0	0	0	0	0	0	0	0	0	0	0	0	0	0	0
ENST00000318008.11_LASP1-201	122.83	141.5	120.96	127.04	111.66	108.26	91.66	94.1	123.98	123.78	158.47	131.71	124.74	124.94	90.51
ENST00000419929.1_LASP1-202	0	0	0	0	0	0	0	0	0	0	0	0	0	0	0
ENST00000433206.6_LASP1-203	2.33	2.35	2.17	2.92	1.68	2.53	2.67	2.51	2.43	3.65	3.21	4.54	3.21	2.98	1.37
ENST00000435347.7_LASP1-204	0	0	0	0	0	0	0	0.15	0	0.19	0	0	0.46	0	0
ENST00000443937.7_LASP1-205	0	0.18	0.31	0.25	0	0	0.08	0.14	0.07	0	0.32	0.08	0	0.16	0
ENST00000579123.1_LASP1-206	1.99	1.99	1.62	1.83	1.28	1.34	1.7	1.73	1.47	1.26	1.57	1.71	1.69	1.17	1.93
ENST00000581485.1_LASP1-207	1.15	0.25	0.35	0.44	0.94	1.01	0	0.35	1.43	0.79	0.66	0	0.56	0.22	0.5
ENST00000584106.1_LASP1-208	1.09	0.78	0.96	1.03	1.08	1.09	0.89	0.69	1	0.78	1.49	1.38	1.02	0.61	0.73
ENST00000585841.5_LASP1-209	0	0	0	0	0	0	0	0	0	0	0	0	0	0	0
ENST00000359238.6_SNX11-201	11.82	12.95	13.06	10.18	10.74	10.77	11.24	11.14	11.37	11.65	11.85	14.63	11.21	11.7	13.07
ENST00000393405.6_SNX11-202	0.94	1.82	1.76	2.53	2	1.83	2.05	2.36	2.58	1.86	2.26	2.36	4.11	1.73	1.4
ENST00000452859.6_SNX11-203	0.54	0	0.11	0	0	0	0	0.12	0	0.16	0	0	0	0	0.18
ENST00000577310.1_SNX11-204	0	0	0	0	0.61	0.43	0	0.86	0.56	0	1.2	0	0	0	0
ENST00000578861.5_SNX11-205	0.2	0	0	0	0	0	0.19	0	0	0.16	0	0	0	0	0
ENST00000580219.5_SNX11-206	0.56	0	0	0.42	0	0.23	0.77	0.32	0	0.85	1.32	0	1.7	0	0
ENST00000580875.1_SNX11-207	0.98	0.67	1.18	1.01	1.08	0.51	1.78	1.36	0.89	0.54	1.35	1.51	0.5	0.68	0.46
ENST00000581298.5_SNX11-208	0	0	0	0	0	0	0	0	0.06	0	0	0	0	0	0
ENST00000581705.5_SNX11-209	0	0	0	0	0	0.2	0	0	0.09	0	0	0.12	0.09	0	0.14
ENST00000582104.5_SNX11-210	0	0	1.61	0.48	1.01	1.16	0.57	1.64	0.81	0	1.29	1.7	0	0.98	1.5
ENST00000582481.1_SNX11-211	0.44	0.49	0	0	0	0.27	0	0	0	0	0	0	0	0	0
ENST00000583320.5_SNX11-212	0	0.13	0.25	0	0	0.17	0	0.17	0	0	0	0.1	0.18	0.19	0.25
ENST00000584335.5_SNX11-213	0	0	0	0	0	0	0	0	0	0	0	0	0	0	0
ENST00000004103.8_TMEM176A-201	0	0	0	0	0	0	0	0	0	0	0	0	0	0	0
ENST00000461345.5_TMEM176A-202	0	0	0	0	0	0	0	0	0	0	0	0	0	0	0
ENST00000462826.1_TMEM176A-203	0	0	0	0	0	0	0	0	0	0	0	0	0	0	0
ENST00000468689.2_TMEM176A-204	0	0	0	0	0	0	0	0	0	0	0	0	0	0	0
ENST00000474166.1_TMEM176A-205	0	0	0	0	0	0	0	0	0	0	0	0	0	0	0
ENST00000475007.5_TMEM176A-206	0	0	0	0	0	0	0	0	0	0	0	0	0	0	0
ENST00000475536.5_TMEM176A-207	0	0	0	0	0	0	0	0	0	0	0	0	0	0	0
ENST00000475710.1_TMEM176A-208	0	0	0	0	0	0	0	0.13	0	0	0	0	0	0	0
ENST00000481305.1_TMEM176A-209	0	0	0	0	0	0	0	0	0	0	0	0	0	0	0
ENST00000484928.5_TMEM176A-210	0	0	0	0	0	0	0	0	0	0	0	0	0	0	0
ENST00000494349.5_TMEM176A-211	0	0	0	0	0	0	0	0	0	0	0	0	0	0	0
ENST00000000412.8_M6PR-201	71.84	61.34	79.89	65.25	76.58	63.75	73.14	61.99	78.28	64.09	68.72	53.87	60.3	59.16	88.7
ENST00000536844.5_M6PR-202	3.05	2.95	4.39	2.96	2.98	2.15	3.51	2.94	3.76	3.45	2.23	1.01	3.03	2.54	2.87
ENST00000537621.1_M6PR-203	17.06	16	7.46	10.09	9.82	13.62	12.79	7.57	12.68	7.54	8.78	7.89	12.77	8.2	7.42
ENST00000539143.5_M6PR-204	3.41	0	0	0	0	2.62	4.36	0	1	1.17	1.92	1.66	0.77	4.62	0
ENST00000540837.1_M6PR-205	3.35	4.6	4.55	1.66	5.74	2.81	2.81	4.69	5.59	3.62	2.67	2.19	2.28	4.57	5.93
ENST00000541507.5_M6PR-206	0	0	0	0	0	0	0.19	0	0	0	0	0	0.16	0	0
ENST00000543159.1_M6PR-207	3.81	2.11	2.73	0.98	4.43	2.66	3.67	2.56	2.85	2.49	2.91	3.55	2.79	3.86	2.85
ENST00000543258.1_M6PR-208	1.26	0.53	0.86	0	0.41	0.38	0.24	0.35	0.55	0.2	1.65	0.23	0	0.44	0.24
ENST00000543704.5_M6PR-209	0	0	0	0	0	0	0	0	0	0	0	0	0	0	0
ENST00000543834.1_M6PR-210	2.91	1.75	5.52	3.31	0.98	3.38	1.65	4.04	3.38	2.77	1.09	2.29	0.51	2.12	2.85
ENST00000543845.1_M6PR-211	0	0	0.56	0	0.65	0.63	0	0.15	0.15	0.16	0	0	0.47	0.18	0.4
ENST00000544193.1_M6PR-212	0	0	0	0	0	2.15	0	0	0	0	0	0	0	0	0
ENST00000544245.1_M6PR-213	1.41	0.99	2.99	0.26	1.36	0.88	0.31	0.5	1.89	1.06	0.44	1.28	0.41	2.1	1.14
ENST00000262820.7_KLHL13-201	0.05	0.05	0	0	0.04	0	0	0.04	0	0	0.13	0	0.04	0	0
ENST00000371876.5_KLHL13-202	0.16	0.13	0.17	0.17	0.14	0.17	0.1	0.16	0.14	0.06	0.04	0.18	0.17	0.09	0.2
ENST00000371878.5_KLHL13-203	0	0	0	0.15	0	0	0	0	0	0	0	0	0	0	0
ENST00000371882.5_KLHL13-204	11.4	12.06	9.05	7.6	6.4	10.87	13.72	11.15	16.19	13.63	5.55	4.32	9.28	8.62	12.41
ENST00000453826.1_KLHL13-205	0	3.06	1.05	0	0.2	0	0	0	0	1.05	0	0	0	0	0
ENST00000469946.5_KLHL13-206	0	0.6	0	0	0.28	0.12	0	0	0	0	0	0	0	0	0
ENST00000540167.5_KLHL13-207	1.05	0.64	1.06	2.29	0.51	0.16	0.87	1.04	1.31	1.13	0.19	0.99	1.39	1.49	0.44
ENST00000541812.5_KLHL13-208	0	0.09	0	0	1.3	0	0.62	0.73	0	1.08	0.62	0.65	0	0.16	0.25
ENST00000545703.5_KLHL13-209	1.58	0	0	0.15	3.28	0.84	0	0.9	0.9	0	1.26	1.09	1.01	0	1.56
ENST00000001146.6_CYP26B1-201	0	0.21	0.14	0	0	0.07	0	0.3	0	0.49	0.07	0.12	1.33	0	0.72
ENST00000412253.1_CYP26B1-202	0.33	0.45	0.11	0.44	0.16	0.28	0.15	0.19	0	0.08	0.75	0.23	0.58	0.33	0
ENST00000461519.1_CYP26B1-203	0	0	0	0	0	0	0	0	0	0	0	0	0	0.18	0
ENST00000474509.1_CYP26B1-204	0	0	0	0	0	0	0	0	0	0	0	0	0	0	0
ENST00000546307.5_CYP26B1-205	0	0	0	0.26	0	0	0	0	0.17	0	0	0.07	0	0	0
ENST00000265577.11_ICA1-201	6.55	4.87	4.53	3.94	4.23	5.57	4.17	5.39	5.9	6.68	2.6	5.09	4.63	4.17	4.52
ENST00000317367.9_ICA1-202	0	0	0	0	0	0	0	0	0	0	0	0	0	0	0
ENST00000339809.10_ICA1-203	0	0.28	0	0	0	0	0	0	0	0	0	0	0	0	0.04
ENST00000396675.7_ICA1-204	3.88	2.92	1.21	2.9	2.71	2.22	2.16	0.59	2.08	5.13	3.09	0	2.99	3.29	3.11
ENST00000401396.5_ICA1-205	0	2.21	0	0	0.62	2.96	0	0.33	0.46	0	0	0.57	0	0.63	0
ENST00000402384.8_ICA1-206	17.95	14.38	18.14	17.56	18.02	12.8	17.22	14.44	19.17	11.44	15.32	21.22	16.05	14.12	16.35
ENST00000406470.6_ICA1-207	0	0	0	0	0	0	0	0	0	0	0	0	0.49	0	0
ENST00000407906.5_ICA1-208	0.29	0	1.14	0.32	0.32	0.26	0.26	0.3	0.35	0.32	0.2	0.46	0.29	0.38	0.49
ENST00000422063.6_ICA1-209	0	0	0.63	0	0.2	0	0	0	0.48	0	0	0	0	0	0
ENST00000430867.5_ICA1-210	2.34	1.12	0.95	2.91	0.83	1.79	2.65	0	1.97	1.1	1.03	1.59	1.44	0	1.17
ENST00000446305.1_ICA1-211	0	0	0	0	0	0	0	0	0	0	0	0	0	0	0
ENST00000447326.5_ICA1-212	0	0	0	0	0	0	0	0	0	0	0	0	0	0	0.61
ENST00000455539.5_ICA1-213	2.31	1.53	1.41	1.26	1.54	1.49	1.84	1.53	1.77	2.13	0.87	0.9	0.85	1.94	2.3
ENST00000457755.5_ICA1-214	0.32	0.12	0	0	0	0	0.09	0.39	0.81	0.45	0.47	0.46	0.42	0	0.96
ENST00000470696.1_ICA1-215	22.39	12.1	13.68	13.67	16.04	11.18	15.56	13.71	16.77	11.77	20.41	17.3	8.76	10.33	14.75
ENST00000476942.1_ICA1-216	0	0	0	0	0	0	0	0	0	0	0	0	0	0	0
ENST00000486677.1_ICA1-217	0	0	0	0	0	0	0	0	0	0	0	0	0	0	0
ENST00000490041.1_ICA1-218	9.64	5.47	7.21	7.99	5.79	8.71	9.04	6.19	9.19	8.08	12.56	7.55	5.72	5.44	10.05
ENST00000650486.1_ICA1-219	1.05	1.24	0.66	0.93	0.83	1.17	1.02	0.59	0.47	0.39	1.28	0.5	2.01	0.53	0.66
ENST00000002501.11_DBNDD1-201	34.24	37.1	29.45	26.32	35.1	25.93	32.39	31.72	34.45	28.56	53.49	34.94	30.79	26.22	38.04
ENST00000304733.8_DBNDD1-202	0	0	0	0	0	0	0	0	0	0	0	0	0	0	0
ENST00000392973.8_DBNDD1-203	0.26	0.57	0.14	0	0.21	0.17	0.13	0.47	0.44	0.17	0.89	0.64	0.16	0.55	0.26
ENST00000568330.2_DBNDD1-204	0	0	0	0	0	0	0	0	0	0	0	0	0	0	0
ENST00000568662.2_DBNDD1-205	8.02	3.65	5.76	6.02	6	7.96	1.88	2.02	2.74	8.03	8.49	8.02	5.35	2.7	8.49
ENST00000568838.1_DBNDD1-206	1.64	0.83	0.89	0.95	1.74	0.76	0.76	1.08	1.22	1.38	1.72	0.51	0.67	0.71	0.58
ENST00000623401.1_DBNDD1-207	1.11	2.14	1.01	0.85	1.25	1.32	1.41	1.33	1.47	0.91	1.5	1.09	0.56	1.35	1.98
ENST00000264276.11_ALS2-201	10.68	11.21	8.32	8.14	10.84	10.01	10.46	11.33	12.1	10.6	12.46	9.93	11.4	10.8	14.69
ENST00000409632.6_ALS2-202	0	0	0	0	0	0	0	0	0	0	0	0	0	0	0
ENST00000410052.1_ALS2-203	0	0	0	0	0	0.17	0	0	0	0.19	0	0	0	0.21	0
ENST00000439495.5_ALS2-204	0.17	0	0.22	0.37	0.37	0.12	0.08	0.12	0.06	0	0.09	0	0	0.17	0.18
ENST00000462747.1_ALS2-205	0.59	0	0.22	0	0.47	0.22	0.85	0.41	0	0	0.26	0.29	0.47	0	0
ENST00000467448.5_ALS2-206	2.52	2.86	2.83	1.95	2.02	2.12	2.86	2.65	1.94	2.12	4.23	1.53	1.81	3.16	3.43
ENST00000482789.5_ALS2-207	0.68	0.84	1.62	1.25	1.81	0.32	1.19	0.94	0.6	0.48	0.45	0.5	0.41	0.58	1.2
ENST00000482891.5_ALS2-208	0.14	0.31	0.26	0.43	0.34	0.12	0.26	0.29	0.12	0.39	0.46	0.5	0.53	0.31	0.35
ENST00000483703.1_ALS2-209	0	0	0	0	0	0	0	0.2	0	0	0	0	0	0	0
ENST00000489440.5_ALS2-210	1.16	0	0	0	0	0	0	0	0	1.54	0	0.3	0	1.17	0
ENST00000494017.5_ALS2-211	0.34	0	0.38	0.35	0	0.52	0.37	0.84	0	0	0.44	0	0	0.55	0
ENST00000496244.5_ALS2-212	0.38	0	0	0.52	0	0	0	0.28	0.27	0	0	0	0	0.19	0.21
ENST00000272879.9_CASP10-201	0.27	0.53	1	1	1	0.69	0.64	1.33	0.75	1.4	0.39	0.92	0.5	0.38	0.83
ENST00000286186.11_CASP10-202	12.9	11.47	8.46	6.61	10.93	10.76	13.91	12.39	10.48	9.42	6.11	14.11	14.05	9.96	10.39
ENST00000313728.11_CASP10-203	0.39	0.27	0	0.2	0.09	0	0	0.34	0.09	0	0	0.12	0.77	0	0
ENST00000346817.9_CASP10-204	4.88	4.14	3.59	3.48	7.83	5.8	7.44	5.73	8.04	5.98	5.02	4.23	6.04	4.83	7.01
ENST00000360132.7_CASP10-205	1.71	0.92	1.19	1.19	1.17	0.33	1.1	1.52	0.46	0.54	0.21	0.76	1.32	0.41	1.2
ENST00000374650.7_CASP10-206	1.39	3.06	1.8	1.74	2.44	3.51	4	4.64	3.13	2.85	2.91	2.8	3.25	2.14	5.83
ENST00000438843.5_CASP10-207	0.32	0.16	0.53	0.53	0.14	0	0.2	0.59	0.16	0	0	0	0.14	0.18	0.19
ENST00000448480.1_CASP10-208	0	0	0	0	0	0	0	0	0	0	0	0	0	0	0
ENST00000460140.5_CASP10-209	1.1	0.83	0.75	0.65	1.45	1.19	1.81	1.8	1.45	0.7	1.45	1.01	1.4	0.85	1.89
ENST00000471191.1_CASP10-210	1.97	1.1	2.38	0	1.67	1.53	3.04	3.07	4.36	2.2	0.83	3.28	2.4	1.76	3.69
ENST00000484926.1_CASP10-211	0	0	0	0.3	0.64	0	0	0	0.25	0	0	0	0	0	0.17
ENST00000485408.1_CASP10-212	0.6	0.31	0.87	1.53	1.71	0.84	0.29	1.41	0.92	0.23	0.79	0.5	0.67	0.78	1.66
ENST00000492363.5_CASP10-213	0	0	0	0	0	0	0	0	0	0	0	0	0	0	0
ENST00000309955.8_CFLAR-201	23.16	20.3	27.43	31.05	21.39	18.76	21.11	21.14	19.47	16.45	21.79	24.95	23.22	19.78	16.03
ENST00000340870.6_CFLAR-202	1.37	1.9	2.32	1.55	1.87	0.77	1.67	1.69	0.59	1.23	1.03	1.77	1.28	1.61	0.7
ENST00000341222.10_CFLAR-203	0	0	0	0	0.87	0	1.1	0	0	0	0	0	0	0	0
ENST00000341582.10_CFLAR-204	0	0.18	0	0.11	0	0	0	0	0	0	0	0	0	0.51	0
ENST00000342795.9_CFLAR-205	1.73	1.45	2.69	2.05	3.19	1.42	2.01	2.11	1.3	1.43	4.24	1.41	1.67	1.47	2.27
ENST00000395148.6_CFLAR-206	12.77	9.94	15.84	16.59	10.52	10.08	8.49	9.25	11.66	10.55	17.63	9.77	9.93	10.01	15.71
ENST00000417748.1_CFLAR-207	3.05	2.93	13.91	13.91	3.69	5.52	6.55	7.9	2.02	4.69	23.17	3.93	5.72	7.57	4.93
ENST00000423241.6_CFLAR-208	20.82	12.17	36.41	34.13	25.65	18.63	24.04	17.76	16.38	10.55	16.12	20.51	20.65	19.15	21.08
ENST00000425030.1_CFLAR-209	0.2	0	0.89	0.74	0.17	0.47	0	0.14	0.62	0.44	0	0.18	0.32	0.19	0.63
ENST00000433445.1_CFLAR-210	0	0	0	0	0	0	0	0	0	0	0	0	0	0	0
ENST00000439154.6_CFLAR-211	9.09	12.13	20.92	36.51	3.93	7.18	4.54	12.91	9.94	11.86	4.83	3.69	10.04	9.87	9.55
ENST00000440180.5_CFLAR-212	14.78	12.07	20.22	16.48	15.52	13.27	16.79	12.6	11.13	11.78	20.86	15.35	14.69	14.97	15.79
ENST00000441224.5_CFLAR-213	0	0	0.21	0	0	0	0	0	0	0	0	0	0	0	0
ENST00000443227.5_CFLAR-214	1.71	2.06	1.02	0.43	2.31	1.63	3.25	3.67	2.05	1.84	0.48	2.43	0.46	1.22	0.58
ENST00000457277.5_CFLAR-215	21.49	20.29	27.44	32.51	20.37	17.28	21.39	20.5	20.68	19.99	29.32	24.49	28.11	22.7	17.45
ENST00000460961.1_CFLAR-216	4.32	2.46	6.83	4.41	2.8	4.94	1.74	3.7	2.61	4.5	2.69	5.3	3.97	4.11	8.2
ENST00000461422.1_CFLAR-217	2.05	1.29	0.53	1.87	1.85	0	0	0	0.94	0	0	0	0.59	0	0
ENST00000461820.5_CFLAR-218	0	0	0	2.32	0	0.77	0	0	0	0	0	0	0	1.07	0
ENST00000462763.5_CFLAR-219	4.39	0.31	0.01	0	3.01	0	0	0	0	0	3	0	0	0	0
ENST00000470178.6_CFLAR-220	4.73	8.72	10.09	8.66	10.44	12.85	7.53	11.44	7.71	7.46	5.77	5.02	8.82	10.02	11.21
ENST00000470664.1_CFLAR-221	0.94	1.29	1.16	1.72	0.86	1.83	0.52	0.67	0.31	0.55	2.22	1.2	0.52	0.62	1.18
ENST00000474842.1_CFLAR-222	1.39	1.36	3.76	3.8	1.32	1.72	1.96	2.78	3.05	0.29	2.75	1.65	2.02	0.71	4.96
ENST00000479953.6_CFLAR-223	2.35	0	1.32	0	0.16	0	0	0	2.35	0	1.79	2.29	3.69	2.19	0
ENST00000490965.1_CFLAR-224	4.9	3.32	13.23	14.43	4.97	4.29	13.05	8.94	4.69	5.7	8.18	5.21	12.4	6.29	12.08
ENST00000494258.5_CFLAR-225	6.62	4.33	10.34	9.6	8.65	10.92	9.43	11.6	5.84	5.36	8.48	9.48	5.42	6.23	8.3
ENST00000233156.9_TFPI-201	118.26	136.99	140.64	139.54	137.24	126.39	112.82	114.34	120.51	91.97	58.55	175.41	59.61	90.28	70.59
ENST00000339091.8_TFPI-202	50.76	57.04	63.55	79.48	90.52	91.08	48.89	50.13	72.79	66.42	19.12	96.39	74.63	40.07	40.55
ENST00000392365.5_TFPI-203	58.13	54.33	73.04	96.18	53.49	80.49	57.47	64.95	64.3	53.84	64.26	82.61	34.97	49.36	45.15
ENST00000409676.5_TFPI-204	15.33	19.43	15.95	10.1	10.74	9.52	14.01	14.81	15.06	14.77	1.91	11.06	8.47	13.15	9.03
ENST00000417013.5_TFPI-205	22.44	15.69	15.92	23.17	21.7	12.17	19.21	11.91	12.58	5.21	4.72	33.49	11.59	13.84	13.68
ENST00000420747.1_TFPI-206	4.99	3.97	5.64	8.92	4.74	6.17	2.92	4.05	4.35	3.55	6.56	6.16	3.71	3.21	4.98
ENST00000421427.5_TFPI-207	0.49	0	0.58	0	0.14	0.42	0	0	0.74	0	0.15	0	0	0.47	0
ENST00000435414.5_TFPI-208	0.3	2.26	0.93	2.21	0.3	1.15	0	0.47	0	0.27	1.2	0.41	0.77	0.23	0.6
ENST00000437725.5_TFPI-209	0.98	0.81	0.71	0.45	0.6	1.15	0.71	2.08	1.92	2.02	2.72	2.28	1.58	0.91	0.75
ENST00000453013.5_TFPI-210	74.34	67.16	85.04	86.69	79.52	70.65	78.75	85.85	79.92	75.18	98.25	81.63	75.15	60.4	56.29
ENST00000481132.5_TFPI-211	6.88	9.2	10.5	16.82	6.65	8.41	6.31	10.13	9.07	8.64	8.31	11.87	7.69	6.42	12.09
ENST00000481389.1_TFPI-212	1.48	3.34	1.66	2.25	1.89	2.73	0	4.13	3.06	3.72	0	2.67	4.11	0	3.11
ENST00000002125.9_NDUFAF7-201	5.41	6.2	3.84	3.9	4.77	4.97	4.52	5.96	4.61	4.67	9.49	5.02	4.87	5.29	3.03
ENST00000336237.10_NDUFAF7-202	0.16	0.46	0.69	0.26	1.05	1.32	0.64	0.62	0.34	0.5	0.38	0.81	0.86	0.36	0.66
ENST00000416653.5_NDUFAF7-203	0	0	0	0	0	0	0	0	0	0	0	0	0	0	0
ENST00000419278.2_NDUFAF7-204	0	0	0	0	0	0	0	0	0	0	0	0	0	0	0
ENST00000431821.5_NDUFAF7-205	0	0	0	0	0	0	0	0	0	0	0	0	0	0	0
ENST00000432075.1_NDUFAF7-206	0	0	0	0	0	0	0	0	0	0	0	0	0	0	0
ENST00000439218.5_NDUFAF7-207	0	0	0	0	0	0	0	0	0	0	0	0	0	0	0
ENST00000441905.1_NDUFAF7-208	3.15	1.27	1.18	1.77	1.81	1.94	1.48	2.01	1.63	1.35	1.92	0.8	1.28	1.77	0.89
ENST00000455230.5_NDUFAF7-209	0	0.6	0.14	0.42	0.91	1.02	2.1	0.24	0.18	0.54	1.58	0.9	0.79	0.72	0.46
ENST00000469831.1_NDUFAF7-210	0	0.2	0	0.82	0	0.33	1	2.18	0	2	5.83	0.53	0	0	0
ENST00000474154.5_NDUFAF7-211	4.67	3.92	3.62	2.44	3.65	4.19	2.72	2.76	5.4	3.68	6.61	4	3.76	2.46	3.38
ENST00000474257.5_NDUFAF7-212	4.83	2.95	2.76	3.23	4.18	3.04	2.77	3.66	5.03	3.04	5.1	3.05	2.67	2.24	2.81
ENST00000483999.5_NDUFAF7-213	0	0	0.33	0	0	0	0	0	0	0	0	0	0	0	0
ENST00000347869.8_RBM5-201	54.1	55.08	46.88	53.89	52.98	62.87	49.62	58.04	52.93	45.21	41.22	55.78	50.39	48.43	51.95
ENST00000395174.6_RBM5-202	1.25	0.17	0.98	0.72	0.75	0.5	0.3	0.56	0.64	0.49	0	0.45	0.57	1	0.5
ENST00000404526.6_RBM5-203	0	0	0	0	0.47	0	0	0	0	0.25	0.26	0	0	0	0
ENST00000417905.1_RBM5-204	8.09	7.35	5.31	6.41	4.69	4.1	13.48	10.85	9.5	5.19	9.25	6.76	9.42	10.93	7.67
ENST00000433556.6_RBM5-205	0.4	0	0.41	0.27	1.12	0.38	0.62	1.02	0	0	0	0.25	0.23	0	0.76
ENST00000437500.5_RBM5-206	0	0	0	0.2	0	0	0	0	0	0	0	0	0	0	0
ENST00000438369.5_RBM5-207	0	0.25	0	0	0	0.34	0	0.18	0	0.21	0	0	0.19	0.46	0.47
ENST00000441305.5_RBM5-208	0	0.37	0	0	0.27	0	0	0	0	0	0	0	0	0.33	0
ENST00000441812.6_RBM5-209	1.22	0.36	0	0	0.44	0.42	0.67	0.44	0.54	0.86	0	0	0	2.01	0.69
ENST00000461242.1_RBM5-210	0	0	0	0	0	0	0	0	0	0	0	0	0	0	0
ENST00000462025.1_RBM5-211	2.21	2.21	0.53	5.05	4.5	1.56	1.97	2.1	1.12	0	1.97	1.88	0	0.8	1.84
ENST00000464087.6_RBM5-212	13.24	9.28	11.33	9.26	15.29	9.99	10.91	10.48	12.47	7.3	7.44	12.66	10.5	10.28	12.61
ENST00000464988.1_RBM5-213	7.68	6.28	4.77	5.72	6.08	7.83	4.42	5.21	8.18	5.46	5.58	5.9	5.51	6.05	5.09
ENST00000469838.5_RBM5-214	24.09	19.41	20.91	16.48	22.69	15.51	20.27	17.71	22.61	13.61	11.01	22.18	17.91	15.92	20.78
ENST00000471995.5_RBM5-215	6.62	5.3	11.12	8.18	8.31	6.18	9.18	7.87	9.47	4.79	5.2	5.71	6.07	6.27	7.83
ENST00000474470.1_RBM5-216	0	0	0	0	0	0	0.61	0	0.48	0	0	0	0	0	0
ENST00000474818.5_RBM5-217	2.09	2.47	3.22	0	2.6	0.41	1.56	1.52	0	0.88	1.71	1.23	1.43	0.82	1.34
ENST00000475128.5_RBM5-218	12.23	10.07	10.79	9.2	11.45	10.32	12.7	10.31	12.5	6.28	6.9	10.21	9.61	8.68	10.29
ENST00000475590.5_RBM5-219	18.4	16.7	15.48	11.1	16.81	16.7	21.49	14.66	14.46	8.03	14.71	12.4	12.81	13.53	14.87
ENST00000479275.1_RBM5-220	1.11	1.62	0.89	1.46	1.25	1.76	1.09	1.03	1.41	0.69	1.07	1.39	1.33	1.04	1.53
ENST00000489437.1_RBM5-221	5.68	4.53	8.71	8.11	11.63	7.8	8.18	10	10.28	7.68	5.02	10.19	7.8	8.04	10.64
ENST00000492430.1_RBM5-222	2.33	4.35	3.83	3.59	1.35	4.71	2.07	3.1	3.89	1.04	2.07	3.57	0.92	4.12	3.24
ENST00000492472.1_RBM5-223	3.78	2.89	2.48	2.43	4.34	1.96	2.11	3.11	3.69	3.15	1.35	3.88	2.7	2.12	5.09
ENST00000493993.1_RBM5-224	0.76	3.18	2.38	3.68	2.05	1.11	1.6	1.12	0.92	2.63	0.94	1.74	1.94	1.03	1.08
ENST00000494360.5_RBM5-225	8.27	2.54	4.17	2.95	4.64	6.36	2.97	6.55	5.85	2.32	3.22	7.84	3.68	4.93	4.73
ENST00000496179.5_RBM5-226	18.38	14.01	15.45	11.5	18.42	16.53	19.13	14.25	20.24	9.69	11.44	19.01	15.72	14.02	17.94
ENST00000180173.10_MTMR7-201	0.07	0.11	0.08	0.11	0.03	0.07	0.1	0.03	0.15	0.14	0.08	0.02	0.06	0.08	0.09
ENST00000517317.5_MTMR7-202	0	0	0	0	0	0.01	0	0	0	0	0	0	0	0	0
ENST00000518272.5_MTMR7-203	0	0	0.14	0	0	0	0	0	0	0	0	0	0	0	0
ENST00000519122.5_MTMR7-204	0	0	0	0	0	0	0	0	0	0	0	0.14	0	0	0
ENST00000519590.5_MTMR7-205	0	0.09	0	0	0.11	0.07	0	0	0	0	0	0	0	0	0
ENST00000519763.1_MTMR7-206	0	0	0.04	0	0	0	0	0	0.03	0.03	0	0.09	0	0.08	0
ENST00000521177.1_MTMR7-207	0	0	0	0.22	0	0	0	0	0	0	0	0	0	0	0
ENST00000521857.5_MTMR7-208	0	0	0	0.06	0	0	0	0	0.07	0	0	0.06	0	0	0.04
ENST00000523571.1_MTMR7-209	0	0	0	0	0	0	0	0	0	0	0	0	0	0	0
ENST00000004531.14_SLC7A2-201	0	0	0	0	0	0	0	0	0.38	0	0	0	0	0	0
ENST00000398090.3_SLC7A2-202	0	0	0	0	0	0	0	0	0	0	0	0	0	0	0
ENST00000470360.5_SLC7A2-203	0	0	0	0	0	0	0	0	0	0	0	0	0	0	0
ENST00000494857.5_SLC7A2-204	3.77	5.01	2.96	3.6	2.08	1.89	2.27	2.52	3.66	5.52	5.58	4.2	2.86	5.97	5.19
ENST00000522656.5_SLC7A2-205	0.17	0.78	0.48	0.33	0.05	0.05	0.65	0.44	0.44	0.59	0.89	0.28	0	0.32	0.5
ENST00000640220.1_SLC7A2-206	0	0	0	0	0	0	0	0	0	0	0	0	0	0	0
ENST00000000233.10_ARF5-201	193.76	180.33	131.44	109.35	180.35	180.38	168.01	149.81	165.04	169.84	131.44	192.24	168.85	148.85	151.32
ENST00000415666.1_ARF5-202	3.98	1.55	3.06	0	2.31	2.17	1.51	1.37	2.93	1.04	2.63	0	0	0.56	0
ENST00000459680.1_ARF5-203	0.37	1.18	0.35	0.46	0.62	1.31	0.81	0.92	0	0	0.36	0.44	0	0.36	0.39
ENST00000463733.5_ARF5-204	18.37	16.19	15.7	13.08	18.65	18.1	17.58	15.65	21.84	15.07	11.13	18.72	12.52	12.34	15.13
ENST00000467281.5_ARF5-205	0.2	0.63	1.14	1.07	1.13	0.15	1.74	0.97	0.93	0.32	1.99	1.57	0.3	0.9	1.52
ENST00000489673.1_ARF5-206	16.74	26.66	7.61	15.64	7.46	31.78	32.22	21.27	43.63	13.76	11.23	15.21	17.1	22.74	13.29
ENST00000379061.8_SARM1-201	0.12	0	0	0	0	0.08	0	0	0	0	0	0	0	0	0
ENST00000577870.2_SARM1-202	0.48	0	0.33	0	0	0.2	0	0.14	0.4	0	0.48	0.2	0.17	0	0
ENST00000578128.5_SARM1-203	0	0	0	0	0.11	0	0	0	0	0.15	0.2	0	0	0.11	0
ENST00000579593.1_SARM1-204	0.39	0.26	0.61	0.33	0.09	0.18	0.14	0.07	0.13	0.24	0.18	0	0.09	0.11	0
ENST00000580711.1_SARM1-205	0.23	0.49	0	0	0	0	0	0	0	0	0	0.2	0.18	0	0.21
ENST00000582323.1_SARM1-206	0	0	0	0	0.17	0	0	0	0	0	0	0	0	0.11	0
ENST00000585453.5_SARM1-207	1.02	1.75	1.94	2.25	2.56	2.02	1.17	1.55	1.34	1.22	1.7	2.46	1.65	0.16	1.31
ENST00000585482.6_SARM1-208	1.64	1.47	1.04	1.22	1.05	1.32	0.79	0.88	1.12	1.14	0.86	1.77	0.92	0.86	1.32
ENST00000540200.6_POLDIP2-201	48.94	57.41	46.15	48.15	47.64	44.94	28.02	26.29	46.14	48.48	48.07	47.89	49.52	43.63	56.06
ENST00000618887.2_POLDIP2-202	0.94	0	1.53	0.81	1.15	2.03	0.86	0.5	1.66	1.3	0.91	2.45	1.09	1.01	5.03
ENST00000324093.8_PLXND1-201	161.85	145.81	125.34	126.68	203.81	114.59	196.88	175.29	187.35	164.94	127.98	209.88	165.96	191.02	145.18
ENST00000501038.6_PLXND1-202	27.14	21.24	27.63	36.1	33.82	44.92	33.87	32.36	29.36	24.51	18.28	47.58	29.06	34.54	35.24
ENST00000503166.1_PLXND1-203	9.03	8.06	7.58	6.53	7.67	7.78	6.19	7.35	7.11	5.02	6.35	8.43	11.55	11.71	10.93
ENST00000504524.5_PLXND1-204	133.33	126.37	111.09	108.08	153.04	158.04	141.95	139.55	135.73	129.79	99.44	148.58	115.62	135.93	96.91
ENST00000504689.1_PLXND1-205	12.99	29.32	7.1	20.56	0	30.08	23.77	23.82	2.45	37.23	53.35	53.05	60.74	65.08	44.84
ENST00000504767.5_PLXND1-206	33.39	27.03	31.24	23.4	29.18	15.95	26.16	28.69	24.65	18.99	21.1	30.62	35.86	36.85	25.93
ENST00000504979.1_PLXND1-207	17.23	20.45	19.42	19.16	17.16	15.15	17.26	18.76	14.72	11.86	11.16	24.96	15.43	20.77	16.87
ENST00000505237.2_PLXND1-208	11.81	6.11	4.66	10.13	10.74	4.22	12.42	13.17	12.01	10.94	6.15	9.2	11.26	10.32	8.5
ENST00000505505.1_PLXND1-209	1.89	2.83	2.95	4.76	2.76	3.92	8.04	8.92	6.98	5.53	2.13	7.91	4.75	12.6	2.8
ENST00000505665.5_PLXND1-210	0	0.44	0	0	0.71	0	0	0.33	0.32	0.35	0	1.11	0.34	0.77	0.84
ENST00000506979.1_PLXND1-211	104.6	93.78	68.75	67.16	120.06	101.86	99.25	79.45	103.67	74.61	63.29	105.69	101.57	104.58	80
ENST00000508630.1_PLXND1-212	20.38	18.22	16.62	12.95	26.72	19.8	17.38	16.44	20.83	14.01	9.11	19.49	16.31	15.81	13.14
ENST00000511018.1_PLXND1-213	5.22	17.86	12.44	20.85	31.68	3.85	23.26	15.14	18.93	21.2	16.15	26.31	17.35	10.8	6.23
ENST00000512744.5_PLXND1-214	58.17	39.37	38.06	36.27	59.93	58.22	64.86	51.11	47.59	46.09	31.06	52.86	44.42	58.99	36.16
ENST00000512807.1_PLXND1-215	29.64	23.76	32.31	35.72	26.38	23.44	27.89	27.16	23.17	19.67	19.44	29.34	22.78	25.35	24.61
ENST00000514990.1_PLXND1-216	30.85	24.05	28.06	29.01	33.27	21.24	28	29.63	26.69	20.72	20.16	29.07	25.3	29.85	25.69
ENST00000515191.1_PLXND1-217	1.3	6.7	0.48	1.47	2.21	1.8	1.69	0.97	1.67	1.3	1.26	2.18	1.54	2.75	3.35
ENST00000354858.11_AK2-201	0	0.35	0.24	0	0	0	0	0.14	0.22	0	0	0	0	0	0.53
ENST00000373449.7_AK2-202	24.56	27.45	20.69	20.28	17.07	19.21	23.28	23.76	27.37	29.62	13.01	20.61	19.12	25.87	16.42
ENST00000466029.1_AK2-203	0	0	0	0	0	0	0	0	0	0	0	0	0	0	0
ENST00000467905.5_AK2-204	14.15	21.01	11.87	10.75	20.11	13.6	9.14	12.22	14.91	15.79	10.34	15.02	24.21	7.92	23.89
ENST00000469238.1_AK2-205	0	2.32	0.61	1.83	0.74	0.32	1.3	0.64	0	1.57	0	1.6	0.65	1.53	0.4
ENST00000480134.5_AK2-206	13.91	15.99	10.09	9.27	11.28	16.15	12.98	9.36	10.08	7.85	9.3	10.15	10.59	7.06	20.99
ENST00000482191.1_AK2-207	0.64	0	0.15	1.28	0.53	0.16	0.2	0.17	0.2	0	1.4	0.25	0.35	0.49	0.57
ENST00000487289.1_AK2-208	0.59	0.19	0.25	0.32	0.29	0.59	0	0.59	0	0	0	0	0.54	0.63	0
ENST00000491241.1_AK2-209	0	0	0	0	0	0	0	0	0	0	0	0	0	0	0
ENST00000548033.5_AK2-210	9.75	7	4.91	7.67	7.04	4.58	5.35	7.89	1.5	9.47	9.97	8.41	10.72	12.07	18.5
ENST00000548559.1_AK2-211	0	0	0	0	0	0	0	0	0	0	0	0	0	0	0
ENST00000550338.5_AK2-212	3.76	4.67	2.23	2.45	4.56	4.19	3.83	2.19	4.13	2.09	5.2	4.28	3.14	3.36	7.25
ENST00000551979.1_AK2-213	0.81	0.22	0.3	1.36	0.82	0.81	1.83	0.91	0.82	0.52	0.39	0.93	0.5	1.69	1.48
ENST00000626911.1_AK2-214	0	0	0	0	0	0	0	0	0	0	0	0	0	0	0
ENST00000629371.2_AK2-215	0.48	0.6	0.4	0.52	0.62	0	0.53	0.5	0.5	0.39	0.69	0.9	0.48	0.69	0.89
ENST00000672308.1_AK2-216	0	0	0	0.22	0.92	0.26	0	0.45	0	0	0.39	0	0	0.21	1.06
ENST00000672715.1_AK2-217	8.72	7.26	4.99	4.04	7.32	5.76	6.19	6.09	6.78	3.97	5.83	8.75	9.43	6.91	8.88
ENST00000673291.1_AK2-218	0.35	0.56	0.27	0.24	0.27	0.15	0.17	0.45	0.39	0.32	0.19	0.38	0.33	0.46	0.48
ENST00000226279.8_CD38-201	0.04	0.06	0.03	0.09	0.04	0.03	0.01	0.02	0.07	0.05	0.03	0.18	0.07	0.01	0.02
ENST00000502843.5_CD38-202	0	0	0.06	0.02	0.13	0.07	0.04	0.03	0	0.09	0.01	0	0	0	0.1
ENST00000506191.1_CD38-203	0	0	0.06	0	0	0	0	0	0.14	0	0	0	0.13	0	0.71
ENST00000510674.1_CD38-204	0	0	0	0	0	0	0	0	0	0	0	0	0	0	0
ENST00000511430.1_CD38-205	0.06	0.04	0	0	0.03	0.13	0	0	0	0.07	0	0.04	0.06	0	0
ENST00000001008.6_FKBP4-201	22.08	29.02	13.06	13.94	15.72	16.02	16.2	18.29	18.65	20.45	21.32	22.68	22.17	24.54	21.53
ENST00000538622.1_FKBP4-202	1.31	2.37	1.54	0.98	1.81	3.16	3.29	1.92	2.93	1.18	2.34	0.81	2.13	2.12	1.91
ENST00000539181.1_FKBP4-203	0	0	0	0	0	0	0	0	0	0	0	0	0	0	0
ENST00000540260.1_FKBP4-204	1.26	1.22	2.14	1.06	2.21	0.88	3.56	2.3	2.14	2.37	1.58	3.5	2.16	1.05	1.46
ENST00000543037.1_FKBP4-205	1.7	4.16	1.4	1.06	1.77	1.79	0.72	1.34	1.53	1.81	0.55	0.61	1.77	1.01	1.73
ENST00000543769.1_FKBP4-206	0	0	0	0	0	0	0	0	0	0	0	0	0.29	0	0
ENST00000544366.1_FKBP4-207	0	0	0	0	0	0	0	0	0	0	0	0	0	0	0
ENST00000630279.1_FKBP4-208	0	0	0	0	0	0	0	0	0	0	0	0	0	0	0
ENST00000356634.7_KDM1A-201	34.95	43.95	25.92	26.97	34.33	36.73	28.53	31.75	37	37.21	28.38	33.19	33.32	40.97	39.45
ENST00000400181.8_KDM1A-202	12.48	12.85	9.93	7.44	12.07	8.57	10.35	9.91	11.9	12.34	9.22	11.08	10.8	10.47	12.01
ENST00000465864.2_KDM1A-203	1.46	2.04	0.8	0.92	0.88	1.43	1.61	0.16	1.63	0.74	0.43	0.84	1.9	2.8	0.74
ENST00000481879.1_KDM1A-204	0.49	0.26	0.53	0.65	0.78	0	0.24	0.35	0.38	0.82	0.49	0.21	0.59	0.23	0.24
ENST00000494920.1_KDM1A-205	0.78	2.27	0	1.42	0	0	1.35	2.8	0.68	0	0	0	0.54	0	1.37
ENST00000602503.1_KDM1A-206	3.69	3.98	2.66	2.88	2.78	3.13	3.03	3.47	3.49	2.76	3.53	3.12	2.88	4.01	4.03
ENST00000266022.9_RBM6-201	10.43	11.7	7.2	6.25	10.27	7.18	4.9	9.05	11.12	12.41	11.34	11.11	13.07	8.25	10.13
ENST00000419610.5_RBM6-202	0	0	0	1.65	0.72	0	0.98	0.64	0	0	0.68	0.41	0	1.39	0.54
ENST00000421682.1_RBM6-203	5.39	4.64	4.08	3.18	3.16	5.41	4.23	6.26	6.88	2.81	6.31	4.14	4.45	5.39	5.38
ENST00000422955.5_RBM6-204	13.63	12.7	13.63	8.89	13.04	14.1	11.66	9.03	14.73	11.59	5.98	10.63	11.53	9.48	20.79
ENST00000425608.5_RBM6-205	14.34	11.03	8.96	14.52	9.12	7.31	11.97	11.01	15.16	8.76	4.02	10.23	9.4	5.34	17.99
ENST00000433811.1_RBM6-206	0	0.21	0	0	0	0	0	0	0.31	0	0	0	0	0	0
ENST00000434592.5_RBM6-207	0.26	0	0.18	0.17	0.2	0.29	0.16	0.51	0.13	0.15	0.09	0.42	0.53	0.51	0.18
ENST00000438912.1_RBM6-208	0	0	0	0	0.31	0.55	0	0	0	0.7	0	0	0	0	0
ENST00000441115.5_RBM6-209	0.55	0.67	0.78	1.45	0.97	0.57	0.85	0.79	0.93	0.67	0.48	0.43	0.47	0.37	0.85
ENST00000442092.5_RBM6-210	16.24	14.4	17.96	21.23	13.36	14.91	16.43	17.86	17.36	10	16.2	16.14	17.69	14.86	21.76
ENST00000443081.5_RBM6-211	0	0	0.35	0.09	0.24	0.07	0.08	0	0.11	0.06	0.08	0.16	0	0.1	0.28
ENST00000446471.1_RBM6-212	5.15	3.1	2.51	3.63	4.88	2.19	3.05	3.11	4.4	2.48	2.79	2.38	2.92	2.6	9.31
ENST00000454079.5_RBM6-213	18.96	14.28	21.45	20.97	15.87	16.2	19.25	16.19	17.69	13.07	11.52	16.33	17.5	12.19	29.02
ENST00000464013.5_RBM6-214	0	0	0	0	0	0	0	0	0	0	0	0	0	0	0
ENST00000466247.1_RBM6-215	0.53	0.55	0.56	0.45	0.21	0.19	0	0	0	0.42	0	0.45	0.2	0.46	0.24
ENST00000478026.1_RBM6-216	2.03	2.11	1.83	1.99	1.87	3	1.94	2.52	2.67	1.82	1.79	3.93	2.14	2.77	2.66
ENST00000483350.1_RBM6-217	4.28	3.85	4.38	3.66	2.45	3.28	2.62	2.47	1.84	2.48	2.04	4.17	4.58	2.34	4.14
ENST00000488807.2_RBM6-218	0	0	0.21	0	0	0	0	0	0	0	0	0	0	0	0
ENST00000491874.5_RBM6-219	0	0	0	0	0	0	0	0	0	0	0	0.49	0	0	0
ENST00000493652.1_RBM6-220	4.97	4.25	12.93	16.31	7.52	8.56	11.29	13.08	3.16	2.96	4.74	4.2	2.82	5.08	19.11
ENST00000158166.5_CAMKK1-201	0.43	0.13	0.74	0.51	0.51	0.15	0.59	0.57	0.39	0.04	0.41	0.47	0.29	0.23	0.2
ENST00000348335.7_CAMKK1-202	3.11	1.3	4.08	4.39	1.92	1.46	1.01	2.82	2.61	1.8	0.48	4.2	1.85	1.42	1.09
ENST00000381769.6_CAMKK1-203	0.73	2.76	2.31	1.21	2.68	2.66	3.61	1.13	0.55	0.85	1.4	0	2.91	1.81	1.11
ENST00000573483.1_CAMKK1-204	0.34	0.19	0.49	0.3	0.27	0.2	0.24	0.28	0.31	0.07	0.18	0.2	0.26	0.2	0.03
ENST00000314748.10_RECQL-201	2.4	0.87	0.89	2.5	0.67	1.94	0.95	2.51	1.1	1.71	1.35	2.77	2.37	2.52	1.24
ENST00000396093.7_RECQL-202	2.64	3.13	3.15	2.72	0.69	0.94	1.41	1.89	2.68	1.46	3.43	1.62	2.37	2.99	1.85
ENST00000421138.6_RECQL-203	3.77	4.58	4.56	4.91	3.19	1.8	3.01	4.37	3.62	2.18	3	2.31	3.92	3.6	1.86
ENST00000444129.7_RECQL-204	22.35	23.42	21.13	22.35	14.16	14.07	15.78	14.58	16.41	17.96	26.67	17.12	22.03	20.08	16.46
ENST00000536240.5_RECQL-205	0.22	0.96	0.93	2.59	1.11	0.17	1.36	1.61	1.5	1.54	0	0.61	1.6	0.63	0.64
ENST00000536964.5_RECQL-206	1.41	2.35	1.15	0.19	2.06	1.1	0	0.71	1.74	1.17	2.11	0.37	2.99	1.31	0.76
ENST00000539672.1_RECQL-207	0.43	1.69	0.29	0	0.33	0	0.45	0.26	0	0.37	1.45	1.18	0.36	1	0
ENST00000542432.5_RECQL-208	1.38	0.55	0.77	0.24	1.06	0	0.23	0.42	0.96	0	1.03	0.29	0	0	0.49
ENST00000251739.9_VPS50-201	0	1.07	0.55	0	0	0.72	0.47	0	0.55	0.18	1.16	0.74	0.18	1.47	0
ENST00000305866.10_VPS50-202	4.07	4.76	4.6	3.57	4.25	3.39	4.1	4.41	4.15	3.7	2.53	4.01	4.01	4.76	3.66
ENST00000436177.5_VPS50-203	0.89	0	0.21	0.23	0.21	0	0.52	0.19	0.57	0.39	0.22	0	0	0.26	0
ENST00000438395.5_VPS50-204	0	0.28	0	0.22	0	0	0	0	0	0	0.25	0.23	0	0	0
ENST00000441602.5_VPS50-205	3.31	1.04	3.54	3.03	2.99	2.98	2.59	3.03	3.33	3.01	0.86	1.14	1.56	1.73	3.29
ENST00000443443.1_VPS50-206	2.29	1.62	2.51	0.39	1.06	1.81	0	1.32	1.56	3.19	0	1.79	2.79	1.87	0.95
ENST00000458530.1_VPS50-207	0	0	0	0	0	0	0.63	0	0	0	0	0	0	0	0.32
ENST00000458707.1_VPS50-208	0.85	1.54	0.41	0.81	1.59	1.33	0.69	1.02	1.21	0.81	0.7	1.26	1.57	0.65	1.03
ENST00000467326.5_VPS50-209	0	0	0	0	0	0	0	0	0	0	0.18	0.18	0	0	0
ENST00000471188.5_VPS50-210	0.24	0.18	0.14	0.83	0.31	0.52	0.96	0.23	0.33	0.08	0.45	0.34	0.18	0.29	0.19
ENST00000474412.1_VPS50-211	0	0	0	0	0	0	0	0	0	0	0	0	0	0	0
ENST00000476413.1_VPS50-212	0	0	0.65	0.71	0	0	0	0	0	0	0	0	0	0	0.91
ENST00000477572.1_VPS50-213	0	0	0	0	0	0	0	0	0	0	0	0	0	0	0
ENST00000477935.1_VPS50-214	0.5	0.13	0.84	0.25	1.09	1	0.69	0.46	0.1	0.22	0.99	0.35	0.5	0.23	0.73
ENST00000480943.5_VPS50-215	0.58	0.9	0	0.62	0.23	0.76	0.27	0.11	0.65	0.11	1.03	0.93	0.6	0.31	1.14
ENST00000484954.1_VPS50-216	0	0	0	0	0.39	0.21	0	0	0.54	0	0	0	0	0	0.39
ENST00000485140.1_VPS50-217	0	0.44	0	0.37	0.51	0.61	0	0	0.16	0.17	0.19	0.19	0.32	0.38	0
ENST00000485994.5_VPS50-218	7.33	1.96	3.23	7.76	4.51	3.73	5.49	5.7	7.03	5.05	2.78	1.04	4.69	0.57	10.27
ENST00000495039.1_VPS50-219	0	0.15	0	0.07	0.06	0	0	0	0.16	0	0.06	0	0.06	0	0.07
ENST00000544910.5_VPS50-220	0.12	0	0	0	0	0.2	0	0	0	0	0	0	0	0	0.13
ENST00000649152.1_VPS50-221	0	0	0	0	0.12	0	0	0	0	0	0	0.12	0.1	0	0
ENST00000004982.6_HSPB6-201	6.6	6.35	4.48	5.25	5.7	3.81	4.31	4.56	4.76	4.58	4.99	1.72	10.7	5.41	3.13
ENST00000587965.1_HSPB6-202	0.33	0.71	0	0	0.14	0.13	0	0	0	0.18	0	0	0.26	0	0
ENST00000592984.6_HSPB6-203	0	0	0	0	0	0	0	0	0	0	0	0	0	0	0
ENST00000007510.8_ARHGAP33-201	0	0	0	0	0	0	0	0	0	0	0	0	0	0	0
ENST00000221905.1_ARHGAP33-202	0	0	0	0.28	0.15	0.28	0	0.19	0.37	0.14	0	0.4	0.23	0.59	0.58
ENST00000314737.9_ARHGAP33-203	1.68	2.69	2.92	2.9	2.08	1.03	1.3	2.19	2.01	1.61	1.45	2.26	1.86	2.72	1.9
ENST00000378944.9_ARHGAP33-204	1.25	1.83	1.75	1.55	2.17	1.46	2.15	2.62	2.07	2.37	0.46	2.67	1.1	2.01	1.4
ENST00000586918.1_ARHGAP33-205	0	64.81	21.23	0	0	0	0	0	0	0	0	0	0	0	0
ENST00000587447.3_ARHGAP33-206	2.2	2.47	2.9	3.34	2.11	2.51	1.48	2	2.42	2.49	1.82	1.44	2.29	2.38	2.26
ENST00000587984.1_ARHGAP33-207	0	0	0	0	0	0	0	0	0	0	0	0	0	0	0
ENST00000588248.6_ARHGAP33-208	0	0	0.25	0	0	0.08	0	0.13	0	0	0	0	0	0	0
ENST00000589133.5_ARHGAP33-209	0	0	0	0	0	0	0	0	0	0	0	0	0	0	0
ENST00000590893.5_ARHGAP33-210	1.11	0	0	1.46	1.72	3.54	2.23	2.18	4.63	1.83	1.59	1.92	2.43	1.72	1.53
ENST00000591438.1_ARHGAP33-211	3.53	1.17	0.55	2.38	1.91	3.35	0.92	2.02	2.63	1.85	0.36	0.75	0.47	2.55	1.47
ENST00000593034.5_ARHGAP33-212	0.22	1.74	1.83	1.66	1.55	0.57	0.85	1.47	1.31	1.13	1.19	0.61	1.67	0.34	1.39
ENST00000601474.5_ARHGAP33-213	2.81	1.43	1.85	0.99	0.61	1.43	0.99	0.71	0	0.38	0	0.93	1.55	0	1.03
ENST00000007516.8_NDUFAB1-201	200.42	210.6	172.39	167.52	175.07	177.94	159.93	154.39	173.63	173.71	132.76	164.84	132.98	177.77	153.3
ENST00000484769.1_NDUFAB1-202	0.12	0	0	0	0	0	0.13	0.18	0.1	0.1	0	0	0	0.24	0.13
ENST00000562133.5_NDUFAB1-203	0.9	0.34	0.49	0.29	0.24	0.98	0.58	0.22	0	0.26	0.29	0.54	0	0.29	0
ENST00000567761.1_NDUFAB1-204	0.74	1.04	0	0	0	0	0	0	0.19	0.2	0.44	0	0	0	0.23
ENST00000570319.5_NDUFAB1-205	0.6	1.27	0.66	0.42	0.71	1.17	0.29	0.56	0.8	0	0.27	0.41	0.46	0.95	0.74
ENST00000005178.6_PDK4-201	5.68	5.22	4.36	4.47	5.17	4.67	3.16	2.51	3.52	2.83	1.8	7.72	3.94	2.99	1.86
ENST00000468445.1_PDK4-202	0	0	0.14	0	0	0	0	0.27	0	0	0	0.17	0	0	0
ENST00000473301.1_PDK4-203	0	0	0	0	0	0	0	0.11	0.35	0	0	0.16	0	0	0
ENST00000473796.1_PDK4-204	0	0	0	0	0	0	0	0.09	0	0	0	0	0	0	0
ENST00000498190.1_PDK4-205	0	0	0	0	0	0.54	0	0	0	0	0	0.34	0	0	0
ENST00000330550.8_SLC22A16-201	0	0	0	0	0	0	0	0	0	0	0	0	0	0	0
ENST00000368919.8_SLC22A16-202	0	0	0	0	0	0.05	0	0	0	0	0	0	0	0	0
ENST00000424139.1_SLC22A16-203	0	0	0	0	0	0	0	0	0	0	0	0	0	0	0
ENST00000434949.5_SLC22A16-204	0	0	0	0	0	0	0	0	0	0	0	0	0	0	0
ENST00000437378.5_SLC22A16-205	0	0	0	0	0	0	0	0	0	0	0	0	0	0	0
ENST00000451557.5_SLC22A16-206	0	0	0	0.03	0	0	0	0	0	0	0	0	0	0	0
ENST00000460159.1_SLC22A16-207	0	0	0	0	0	0	0	0	0	0	0	0	0	0	0
ENST00000461487.1_SLC22A16-208	0	0	0	0	0	0	0	0.03	0	0	0	0	0	0	0
ENST00000231749.8_ZMYND10-201	0	0.21	0	0	0	0	0	0	0.19	0	0	0	0	0	0
ENST00000360165.7_ZMYND10-202	0.14	0	0	0	0	0	0.07	0	0	0	0	0.21	0	0	0.04
ENST00000431869.1_ZMYND10-203	0.4	0	0	0	0.25	0	0	0	0	0	0	0	0	0	0
ENST00000442887.1_ZMYND10-204	0	0.37	0	0.13	0.14	0.06	0	0	0	0.12	0	0.1	0	0.13	0
ENST00000443080.5_ZMYND10-205	0	0	0	0	0	0	0	0	0	0	0	0	0	0	0
ENST00000468182.1_ZMYND10-206	0	0	0	0	0	0.27	0	0	0	0	0	0	0	0	0
ENST00000475688.1_ZMYND10-207	0.05	0	0.03	0	0	0	0	0.04	0.05	0.04	0.04	0.12	0.03	0	0.04
ENST00000478269.5_ZMYND10-208	0.16	0	0	0	0	0	0	0	0	0	0	0	0	0	0
ENST00000490675.5_ZMYND10-209	0.16	0	0	0	0.23	0	0	0.08	0	0.44	0	0	0	0.13	0
ENST00000258738.10_ABCB5-201	0	0	0	0	0	0	0	0	0	0	0	0	0	0	0
ENST00000404938.6_ABCB5-202	0	0	0	0	0	0	0	0	0	0	0	0	0	0	0
ENST00000406935.5_ABCB5-203	0	0	0	0	0	0	0	0	0	0	0	0	0	0	0
ENST00000441315.1_ABCB5-204	0	0	0	0	0	0	0	0	0	0	0	0	0	0	0
ENST00000443026.6_ABCB5-205	0	0	0	0	0	0	0	0	0.02	0	0	0	0	0	0
ENST00000477094.5_ABCB5-206	0	0	0	0	0	0	0	0	0	0	0	0	0	0	0
ENST00000379044.5_ARX-201	0	0	0	0	0	0.03	0	0	0	0	0	0	0	0	0
ENST00000636609.1_ARX-202	0	0	0	0	0	0	0	0	0	0	0	0	0	0	0
ENST00000636885.1_ARX-203	0	0	0	0	0	0	0	0	0	0	0	0	0	0	0
ENST00000637394.1_ARX-204	0	0	0	0	0	0	0	0	0	0	0	0	0	0	0
ENST00000637993.1_ARX-205	0	0	0	0	0	0	0	0	0	0	0	0	0	0	0
ENST00000265631.9_SLC25A13-201	16.03	14.05	5.11	4.25	17.42	17.33	13.24	13.28	15.91	13.14	11.98	19.86	9.8	12.32	15.52
ENST00000416240.6_SLC25A13-202	0.84	3.38	0	0.34	2.36	0	1.75	0.92	0	0.75	0.31	0.78	1.15	0.45	1.57
ENST00000472162.2_SLC25A13-203	2.56	1.05	1.01	1.14	1.69	1.94	1.47	2.2	2.9	1.05	3.68	2.55	0.62	2.02	2.65
ENST00000484495.5_SLC25A13-204	3.04	0	0	0	1.96	0	0	0	0.57	0	2.17	2.32	0.64	2.36	0
ENST00000487710.1_SLC25A13-205	0	0	0	0	0	0	0	0	0	0	0	0	0	0	0
ENST00000490072.5_SLC25A13-206	0	0	0	0	0	0	0	0	0.21	0	0	0	0	0	0
ENST00000492869.1_SLC25A13-207	0.93	0.46	1.09	0.38	0	0	1.78	0.9	0.33	1.06	0	1.1	1.01	1.68	2.57
ENST00000494085.1_SLC25A13-208	1.05	0.26	0	0	1.05	0.2	0.21	0.17	0.45	0.57	0.23	0	0.39	0.45	0.38
ENST00000265437.9_ST7-201	5.68	5.53	5.41	5.59	5.83	3.79	5.3	5.13	6.42	5.48	7.92	4.58	6	5.16	5.69
ENST00000323984.7_ST7-202	5.31	4.31	2.2	0.84	2.42	3.19	4	1.09	4.03	1.99	3.05	4.59	2.71	4.4	3.37
ENST00000393443.5_ST7-203	0.39	0	0.44	0	0.19	0.21	0.21	0.14	0	0	0.25	0.2	0	0.48	0.21
ENST00000393444.7_ST7-204	0	0.69	0	0	0.07	0	0.05	0	0	0	0.08	1.21	0.76	0	0.36
ENST00000393446.6_ST7-205	0	0	0	0	0.09	0	0	0	0	0	0	0	0	0	0
ENST00000393447.8_ST7-206	0	0.04	0.91	2.32	1.11	0	0.74	0.37	0.16	0.32	2.31	0	0	2.26	1.41
ENST00000393449.5_ST7-207	0	0	0	0.39	0.16	0	0.06	0	0.5	0.41	0	0.22	0.28	0	0.63
ENST00000393451.7_ST7-208	0	0	0	0	0	0	0	1.77	0	0	0	0	0	0	0
ENST00000417919.5_ST7-209	0.47	0	0	0	0.23	0	0	0.29	0.45	0	0	0.21	0	0	0
ENST00000420755.5_ST7-210	0	0	0	0	0	0	0	0	0	0	0	0	0	0	0
ENST00000421345.5_ST7-211	0	0	0	0.2	0.19	0.49	0	0	0	0.19	0	0	0.17	0.21	0.65
ENST00000422922.5_ST7-212	0	1.01	0	0	0	0.33	0.29	0	0	0	0	0.42	1.11	0.32	0
ENST00000432298.5_ST7-213	0	0	1.84	3.11	0	0	0	0.02	0.67	2.33	0	0	0	0	0
ENST00000434836.5_ST7-214	0	0	0	0	0	0	0	0	0	0	0	0	0	0	0
ENST00000438863.5_ST7-215	0.65	0.34	0.19	0.28	0.48	0	0.68	0.27	0.68	0.53	0.7	0	0.31	0.41	0.39
ENST00000443979.5_ST7-216	0	0	0	0	0	0	0	0.16	0	0	0	0	0	0.2	0
ENST00000446490.5_ST7-217	1.1	0	0.7	0.96	0.81	0.28	0.54	1.15	0.41	0.45	0.66	0	0.26	0.26	0.3
ENST00000449366.5_ST7-218	0	0.71	0.57	0.98	0	0.79	0.63	0	0	1.09	0.53	0.31	0.35	0.09	0.17
ENST00000462544.1_ST7-219	0	0	0	0	0	0	0	0	0	0	0	0	0	0	0
ENST00000464020.1_ST7-220	0	1.56	0.4	0	0.33	0.81	0	0	0	0.35	0.74	0.86	1.07	0.57	0
ENST00000465133.5_ST7-221	0	0	0.13	0	0	0	0.04	0	0.03	0.07	0.09	0	0	0	0.05
ENST00000465641.5_ST7-222	0	0	0	0	0	0	0	0.12	0	0.13	0	0	0.24	0	0
ENST00000467538.5_ST7-223	0	0	0	0	0	0	0	0	0	0	0	0	0	0	0
ENST00000477742.5_ST7-224	0	0	0	0	0	0	0	0	0	0	0	0	0	0	0
ENST00000485394.6_ST7-225	0	0	0	0	0	0	0	0	0	0	0	0	0	0	0
ENST00000487459.5_ST7-226	0.15	0.34	0.55	0.7	0.45	0.34	0.8	0.61	0.32	0.78	0.46	0.36	0.18	0.11	0.25
ENST00000489293.5_ST7-227	0	0	0	0	0	0	0	0	0	0	0	0	0.14	0	0
ENST00000490039.1_ST7-228	1.03	0.34	1.32	0.26	0.35	0.54	0.23	1.17	0.63	0.23	0	0.97	0.18	0.8	0
ENST00000543837.5_ST7-229	0	0	0.05	0	0.06	0	0.07	0	0	0	0	0.09	0.12	0	0
ENST00000619382.1_ST7-230	0	0	0	0	0	0	0	0	0	0	0	0	0	0	0
ENST00000066544.8_CDC27-201	25.63	27.32	16.69	15.98	26.03	20.66	22.8	19.8	22.33	20.39	16.39	19.82	18.11	26.65	19.62
ENST00000525495.6_CDC27-202	0	0	0	0	0	0	0.68	0	0.36	0.54	1.12	0	0	0	0
ENST00000526866.5_CDC27-203	0	0	0	0	0	0	0	0	0	0	0	0	0	0	0
ENST00000527547.5_CDC27-204	10.03	8.06	5.85	5.49	8.95	6.06	7.35	6.79	7.83	6.6	1.23	5.63	8.41	9.16	7.63
ENST00000528147.1_CDC27-205	0.32	0	0	0.27	0.26	0	0	0	0	0	0	0.27	0.46	0.55	0.29
ENST00000528748.5_CDC27-206	5.17	1.32	2.79	0.71	4.23	1.49	3.49	2.15	4.24	1.33	0.91	2.61	0.8	2.72	2.3
ENST00000531206.5_CDC27-207	1.18	1.57	1.27	0.92	1.35	0.87	1.43	1.63	0.98	1.65	0	1.9	1.79	1.76	0.83
ENST00000532575.1_CDC27-208	0	0	0	0	0	0	0	0	0	0	0	0	0	0	0
ENST00000532893.5_CDC27-209	0.81	1.47	1.47	1.55	3.32	1.04	0.76	0.77	1.68	0.69	5.06	1.18	0.86	3.13	0.52
ENST00000533415.5_CDC27-210	0.81	1.29	0.78	0.58	0.29	0.07	0.42	0.68	0.62	1.07	2.68	0.64	0.79	1.3	0.55
ENST00000570740.1_CDC27-211	15.11	12.37	13.77	7.47	9.69	12.05	9.96	10.56	11.89	11.31	17.4	6.81	12.57	13.99	11.12
ENST00000570818.5_CDC27-212	0	0	0	0	0	0	0	0	0	0	0	0	0.16	0	0
ENST00000571643.5_CDC27-213	2.25	1.31	1.09	2.48	3.35	2.41	2.25	2.2	1.08	1.24	3.81	1.99	2.53	2.72	1.2
ENST00000573502.1_CDC27-214	0	0	0	0	0	0.21	0	0.73	0.15	0	0.2	0	0.36	0.33	0
ENST00000573550.5_CDC27-215	1.23	1.39	2.27	0	1.28	0.97	1.94	0.92	0.91	2.19	3.82	0.75	2	0.8	0
ENST00000574304.5_CDC27-216	0	0	0	0	0	0	0	0	0	0	0	0	0	0.2	0
ENST00000575483.5_CDC27-217	0	0.38	0	0.55	0.41	0	0	0	0	0.27	0	0	0	0	1.12
ENST00000575830.2_CDC27-218	0	0	0	0	0	0	0	0	0	0	0	0	0	0	0
ENST00000576484.1_CDC27-219	0.45	1.97	0.49	0.2	1.35	0.35	0.45	0	0.74	0.59	0.77	0.4	0.19	0.44	0.66
ENST00000262418.12_SLC4A1-201	0	0	0	0	0	0	0	0	0	0	0	0	0	0	0
ENST00000399246.3_SLC4A1-202	0	0	0	0	0	0.03	0	0	0	0	0	0	0	0	0
ENST00000471005.5_SLC4A1-203	0	0	0	0	0	0	0	0	0	0	0	0	0	0	0
ENST00000498270.1_SLC4A1-204	0	0	0	0	0	0	0	0	0	0	0	0	0	0	0
ENST00000631130.1_SLC4A1-205	0	0	0	0.05	0	0	0	0	0	0	0	0	0	0	0
ENST00000359558.6_CALCR-201	0	0	0	0	0	0	0	0	0	0	0	0	0	0	0
ENST00000360249.8_CALCR-202	0	0	0	0	0	0	0	0	0	0	0	0	0	0	0
ENST00000394441.5_CALCR-203	0	0	0	0	0	0	0	0	0	0	0	0	0	0	0
ENST00000415529.2_CALCR-204	0	0	0	0	0	0	0	0	0	0	0	0	0	0	0
ENST00000423724.5_CALCR-205	0	0	0	0	0	0	0	0	0	0	0	0	0	0	0
ENST00000426151.6_CALCR-206	0	0	0	0	0	0	0	0	0	0	0	0	0	0	0
ENST00000649521.1_CALCR-207	0	0	0	0	0	0	0	0	0	0	0	0	0	0	0
ENST00000321143.8_HCCS-201	0.66	1.16	0.35	0.51	0.84	0.28	0.29	0.29	1.72	1.27	0.1	0.99	0.41	0.97	1.02
ENST00000380762.5_HCCS-202	11.72	12.18	8.85	7.59	12.29	10.76	11.43	11.18	10.58	10.87	9.2	11.05	13.15	10.8	15.39
ENST00000380763.7_HCCS-203	11.77	10.61	8.14	4.98	10.13	8.93	8.06	6.27	12.78	9.51	10.07	15.87	10.43	12.86	4.76
ENST00000005340.10_DVL2-201	17.48	17.89	21.01	17.12	21.38	17.89	23.1	18.36	21.25	17.56	19.09	13.26	14.02	14.54	21
ENST00000571745.1_DVL2-202	0.43	0.46	0.6	0.19	0.17	1.75	0.84	1.21	0.66	0	0.98	0.95	1.18	0.39	0.81
ENST00000572285.5_DVL2-203	2.76	1.4	1.44	0.8	1.34	1	1.12	0.92	1.14	0.55	0.74	1.44	0.7	0.73	1.49
ENST00000573354.1_DVL2-204	0	0	0.81	0	0	0.36	0.5	1.76	0	0	1.17	0	0.41	0	0
ENST00000574143.1_DVL2-205	0	0.27	0	0	0	0	0.37	0.32	0	0.34	0	0	0.46	0.95	0
ENST00000574591.1_DVL2-206	1.88	1.08	1.47	1.14	1.34	0.44	0	0.9	0.72	1.18	0.8	1.44	0.42	0.8	2.03
ENST00000574642.5_DVL2-207	0	0.44	0.64	0.39	0	0.3	0.23	0.16	0	0	0.2	0.53	0.35	0.73	0
ENST00000575086.1_DVL2-208	0	0.48	0.34	0.72	0	0.29	0	0.44	1.42	0.56	0.79	0.33	0.43	0	1.24
ENST00000575458.5_DVL2-209	1.64	0	0.47	1.74	0.29	0.51	0	1.12	0	0	0	0	0.7	0.4	0.34
ENST00000575756.5_DVL2-210	2.98	1.77	4.77	3.12	5.62	2.93	4.44	3.06	4.94	3.72	5.21	2.97	2.12	2.13	3.17
ENST00000576285.1_DVL2-211	1.05	1.03	0.97	1.02	0.85	1.37	1.52	1.12	1.06	0.68	0.44	0.71	0.73	1.29	1.62
ENST00000576439.1_DVL2-212	1.43	0.66	1.76	2.1	1.33	0.85	0.69	1.34	0.8	0.54	0.53	2.07	1.51	0.44	1.27
ENST00000576840.5_DVL2-213	5.26	3.49	5.24	3.3	5.14	2.51	5.8	4.91	5.07	3.33	3.94	3.06	5.46	2.74	3.73
ENST00000576949.1_DVL2-214	1.07	0.31	0.65	0.29	0.3	0.16	0.57	0.38	1.21	0.77	0.99	0.99	0.38	0.75	0.79
ENST00000577154.1_DVL2-215	0.44	1.45	0	1.17	0.64	1.23	0.86	1.4	1	1.05	0.81	0	1.15	0	0.87
ENST00000161006.8_PRSS22-201	0	0	0	0	0	0	0	0	0	0	0	0	0	0	0
ENST00000570950.1_PRSS22-202	0	0	0	0	0	0	0	0	0	0	0	0	0	0	0
ENST00000571228.1_PRSS22-203	0	0	0	0	0	0	0	0	0	0	0	0	0	0	0
ENST00000572061.1_PRSS22-204	0	0	0	0	0	0	0	0	0	0	0	0	0	0	0
ENST00000574768.5_PRSS22-205	0	0	0	0	0	0	0	0	0	0	0	0	0	0	0
ENST00000575164.1_PRSS22-206	0	0	0	0	0	0	0	0	0	0.11	0	0	0	0	0
ENST00000576381.1_PRSS22-207	0	0	0	0	0	0	0	0	0	0	0	0	0	0	0
ENST00000577177.1_PRSS22-208	0	0	0	0	0	0	0	0	0	0	0	0	0	0	0
ENST00000262803.9_UPF1-201	26.39	28.72	27.44	29.62	28.16	23.32	29.99	32.03	24.43	25.46	34.42	28.35	26.94	28.2	29.47
ENST00000594243.1_UPF1-202	0.71	0.15	0.95	0.67	0.23	0	0.85	0.52	0.91	0.84	0.53	0.9	0.79	0.27	0.72
ENST00000594504.5_UPF1-203	0	0	0	0.19	0	0	0	0	0	0	0	0	0	0	0
ENST00000596842.5_UPF1-204	4.84	4.16	4.2	2.29	5.2	4.58	3.28	3.13	4.65	3.74	2.68	3.43	2.88	3.53	3.43
ENST00000598209.5_UPF1-205	0	0	0.32	0	0	0	0	0	0	0	0	0	0.35	0	0
ENST00000598471.1_UPF1-206	0	0	0	0	0	0.43	0	0.19	0	0.51	0	0	0	0	0
ENST00000599848.5_UPF1-207	3.58	3.48	3.95	2.29	3.45	2.96	3.56	2.79	3.61	2.58	5.99	3.02	3.75	3.46	4.78
ENST00000600012.5_UPF1-208	0	0	0	0	0	0	0	0	0	0	0	0	0	0	0
ENST00000600310.5_UPF1-209	0	0	0.13	0	0.13	0	0	0	0	0	0.16	0	0	0	0
ENST00000600689.1_UPF1-210	4.05	3.77	2.39	2.33	1.93	4.84	3.37	2.51	1.09	1.88	2.78	2.82	3.52	3.9	2.2
ENST00000600868.5_UPF1-211	0	0	0	0	0.3	0	0	0	0	0	0	0	0	0	0
ENST00000601689.1_UPF1-212	1.86	1.17	0.74	1.71	1.49	1.51	1.81	0.49	1.83	2.62	2.24	1.25	0.66	0.49	3.21
ENST00000601981.5_UPF1-213	0	0	0	0	0	0	0	0	0	0	0	0	0	0	0
ENST00000345317.7_SKAP2-201	14.38	16.27	19.9	22.42	19.16	18.38	17.28	16.84	21.21	21.03	24.51	20.88	7.71	21.79	21.46
ENST00000432747.1_SKAP2-202	0	0	0	0	0	0	0	0	0	0	0	0	0	0	0
ENST00000468712.5_SKAP2-203	0.14	0.16	0	0.23	0	0.1	0.27	0	0	0	0	0.14	0	0.14	0.29
ENST00000481204.5_SKAP2-204	0	0	0.7	0.44	0	0	0	0	0	0	0.46	0.22	0.19	0	0
ENST00000487720.1_SKAP2-205	0	0	0	0	0	0	0	0	0	0	0	0.33	0	0	0
ENST00000489977.5_SKAP2-206	0	0	0	0	0	0	0	0	0	0	0	0	0	0	0
ENST00000490456.6_SKAP2-207	0	0	0	0	0	0	0	0	0	0	0	0	0	0	0
ENST00000495802.5_SKAP2-208	0	0	1.42	0	0	0	0	3.09	0	1.22	0	1.12	0	4.8	0.17
ENST00000497511.5_SKAP2-209	0	0	0	0	0.44	0	0	0	0	0	0	0.37	0	0	0
ENST00000317881.9_SLC25A5-201	327.05	349.24	356.12	336.77	334	329.71	359.23	358.3	298.02	308.56	334.9	265.7	468.29	231.1	146.12
ENST00000460013.1_SLC25A5-202	0.33	0	0	0	0.26	0	0	0	0	0.55	0	0.67	0.29	0	0
ENST00000463551.1_SLC25A5-203	9.21	15.15	13.21	12.15	8.12	16.7	12.93	13.95	12.22	8.58	11.82	8.21	20.14	10.5	12.14
ENST00000475354.1_SLC25A5-204	9.75	7.22	11.55	11.02	11.76	6.55	17.73	15.13	6.68	10.78	11.59	13.74	16.67	5.33	4.55
ENST00000394650.7_MCUB-201	15.55	19.89	20.33	23.43	14.84	18.11	16.71	18.44	16.31	17.37	13.84	15.58	18.87	13.35	11.34
ENST00000452915.3_MCUB-202	0	0	0.19	0	0	0	0	0.18	0	0	0	0	0	0	0
ENST00000472310.5_MCUB-203	1.65	0.37	1.25	1.01	0.38	0.65	0.29	1.62	0.44	0.98	1	0.72	0	1.04	1.06
ENST00000494604.1_MCUB-204	1.79	1.5	2.29	2.35	1.59	1.81	2.54	2.26	1.7	1.46	1.07	1.6	1.51	1.58	1.55
ENST00000515114.3_MCUB-205	19.6	26.06	26.44	29.7	19.73	15.15	27.29	32.53	22.38	25.37	23.34	23.03	24.69	12.33	15.62
ENST00000006015.4_HOXA11-201	13.01	11.44	9.65	12.1	10.92	9.78	8.57	8.61	13.71	9.75	8.29	13.87	10.42	12.28	11.64
ENST00000517402.1_HOXA11-202	0	2.96	2.49	2.03	0.92	4.09	3.4	4.15	0	2.73	1.57	2.81	2.87	2.98	2.98
ENST00000292614.9_POLR2J-201	73.74	74.41	60.09	57.22	66.3	76.76	68.94	69.62	67.24	66.43	52.7	59.76	67.88	65.45	70.71
ENST00000393794.4_POLR2J-202	2.24	3.6	2.75	4.39	2.82	1.97	3.13	4.2	3.81	3.38	2.18	3.58	3.41	3.23	4.41
ENST00000225296.8_DHX33-201	11.57	11.59	12.55	13.28	11.32	9.14	10.85	10.85	11.61	12.8	8.32	10.28	11.81	10.26	15.19
ENST00000433302.7_DHX33-202	0.07	0	0	0.08	0.13	0.06	0.31	0.32	0.07	0.07	0.32	0.08	0.13	0.08	0.08
ENST00000572490.1_DHX33-203	0.14	0.63	0.26	0.52	0.15	0	0	0	0	0	0	0.26	0.32	0.39	0
ENST00000574023.1_DHX33-204	0.51	0.1	0.47	0.76	0.71	0	0.94	1.05	1.16	0.73	0.41	0	0.26	0	0.87
ENST00000575153.5_DHX33-205	0.63	1.46	0.99	0.98	1.6	1.59	2.13	1.34	1.65	0.73	1.23	1.58	1.36	1.5	1.75
ENST00000318579.9_MEOX1-201	0	0.03	0	0	0	0.02	0	0	0.03	0.07	0	0	0.21	0	0
ENST00000393661.2_MEOX1-202	0	0	0	0	0	0	0	0	0.06	0.03	0	0	0	0	0
ENST00000549132.2_MEOX1-203	0	0	0.05	0	0	0	0.06	0	0	0	0	0	0	0	0
ENST00000408005.2_THSD7A-201	0	2.54	1.35	0	1.69	0.78	0.66	1.39	1.3	0.04	1	0.77	0.41	0.71	2.55
ENST00000423059.9_THSD7A-202	8.22	7.33	8.79	9	10.54	7.55	12.56	10.64	8.51	5.52	6.68	13.03	5.72	9.98	15.96
ENST00000480061.1_THSD7A-203	0	0	0	0	0	0	0	0	0	0	0	0	0	0	0
ENST00000497575.1_THSD7A-204	0	0	0	0	0	0	0	0	0	0	0	0	0	0	0
ENST00000617773.1_THSD7A-205	0	0.18	0	0	0.12	0	0	0.62	0	0.14	0	0.15	0	0	0
ENST00000262327.9_LIG3-201	1.59	3.02	4.41	2.45	2.52	2.71	3.04	3.64	2.79	4.06	3.35	1.75	2.91	3.94	5.07
ENST00000378526.9_LIG3-202	4.33	4.96	2.56	2.94	3.19	2.58	3.43	4	3.99	3.78	3.4	4.53	4.18	4.51	4.8
ENST00000585370.1_LIG3-203	0	0	0	0	0	0	0	0	0	0	0	0	0	0	0
ENST00000585740.5_LIG3-204	0	0	0.47	0	0	0	0	1.17	0.89	0	0	0	0	0	0.54
ENST00000585941.5_LIG3-205	0	0	0	0.18	0.33	0	0.4	0.15	0.41	0.21	0	0	0.24	0.5	0.33
ENST00000586058.1_LIG3-206	0.84	0.45	0.56	0.44	0	0.37	0	0	1.06	0.38	0	0	0.51	0.41	1.42
ENST00000586119.1_LIG3-207	0	0.03	0.25	1.52	2.21	2.21	2.43	4.81	3.25	0	2.73	2.38	0.3	0.39	4.13
ENST00000586407.1_LIG3-208	0.43	0.34	0.31	0.49	0.51	0	0.1	0.23	0.33	0.35	0.59	0.39	0.08	0.39	0.31
ENST00000586435.1_LIG3-209	0.31	0	0.22	0.32	0.24	0.29	0.28	0	0.41	0.45	0	0	0.89	0	1.06
ENST00000588109.5_LIG3-210	0	0	0	0.45	0.98	0	0	0	0	0	0	0	0.26	0	0
ENST00000588713.1_LIG3-211	1.3	0	0.73	0	0	0	0.33	0	0	0.3	0.97	0.32	0	0.98	0
ENST00000590181.5_LIG3-212	1.25	0.34	0.3	1.26	0.73	0	0.87	0	0.57	0.17	0.31	0	0.71	0.37	0.73
ENST00000590630.5_LIG3-213	0.66	0.46	0.49	0	0	1.46	1.28	0	0.12	0	0	1.28	1.48	0.97	0.4
ENST00000592244.1_LIG3-214	0	0.16	0	0	0	0	0	0	0	0	0	0	0	0	0
ENST00000592690.1_LIG3-215	1.57	0	0	0.39	0	0	0.41	0.4	0	1.28	0.39	1.01	1.09	0.65	0.84
ENST00000593099.5_LIG3-216	0.51	0.42	0.39	0.42	0.42	0.3	0.5	0.48	0.73	0.63	0.72	0.7	0.55	0.59	0.79
ENST00000005386.8_RPAP3-201	4.11	3.52	3.45	3.57	3.78	2.71	3.49	2.95	3.75	3.1	1.32	3.05	1.99	3.26	2.89
ENST00000380650.4_RPAP3-202	3.55	7.12	3.28	1.4	3.27	3.76	3.05	2.87	2.61	4.73	1.05	3.41	3.29	4.2	3.29
ENST00000432584.7_RPAP3-203	4.75	4.19	0.29	2.27	4.47	3.55	1.76	1.83	5.96	5.08	2.35	5.48	2.28	3.46	3.27
ENST00000547706.1_RPAP3-204	2.24	1.88	0.3	3.21	0.36	1.58	4.64	0.88	0	1.12	0	0.75	0.68	1.18	3.81
ENST00000548211.1_RPAP3-205	0	0.24	0.57	0	0	0.23	0	0.34	0	0.24	0	0	0.63	0	0
ENST00000548296.1_RPAP3-206	0	0	0.57	0.19	0	0.15	0	0.15	0	0	0	0.19	0	0	0
ENST00000551293.1_RPAP3-207	0.7	1.86	0.62	1.82	1.02	1.1	1.24	1.15	0	1.13	0	3.14	0.75	1.78	1.45
ENST00000289416.10_ACSM3-201	2.5	1.56	2.15	1.13	2.57	3.14	7.42	4.21	5.86	4.81	1.04	1.18	0.56	1.63	5.25
ENST00000440284.6_ACSM3-202	0	0.03	0.78	0.55	2.03	0	1.52	1.66	1.05	0.4	1.12	0.75	0.64	0	1.61
ENST00000501740.6_ACSM3-203	4.09	2.87	2.34	1.98	4.48	3.61	9.2	6.86	6.94	5.72	5.81	1.4	3.86	3.62	9.96
ENST00000561499.1_ACSM3-204	0	0	0	0	0.19	0.17	0.22	0.32	0.18	0	0.63	0	0	0.21	0.22
ENST00000561584.5_ACSM3-205	0	0	0	0	0	0	0	0	0	0	0	0	0	0	0
ENST00000561795.5_ACSM3-206	0	0	0	0	0	0	0	0	0	0	0.51	0.81	0	0	0
ENST00000562251.5_ACSM3-207	1.82	0.88	0.69	0.37	1.54	1.74	1.7	1.06	4	2.07	1.52	0.77	0.25	0.84	3.34
ENST00000563914.1_ACSM3-208	0.29	0.61	0.15	0.49	0	0.92	0	0.58	0	0.61	0.18	0	0	0	1
ENST00000564701.1_ACSM3-209	1.86	0.13	0.6	0.92	2.33	0.84	3.81	1.41	1.67	1.42	1.14	0.46	0.8	0.33	2.04
ENST00000567006.1_ACSM3-210	0	1.79	0.61	0	0	2.8	1.85	1.56	1.28	1.13	0	0.87	0	0	1.3
ENST00000567387.5_ACSM3-211	0.98	0.57	0.44	0.57	0	1.57	1.52	0	1.53	0.45	0	0.68	1.1	0.17	0
ENST00000567711.1_ACSM3-212	0	1.9	1.44	0.46	0	1.2	0.92	0	0	0	0	0	2.44	2.18	2.02
ENST00000568235.5_ACSM3-213	1.81	1.24	2.29	1.59	5.14	3.37	4.07	3.97	4.83	5.36	1.78	2.01	1.78	1.05	5.87
ENST00000569141.1_ACSM3-214	0	0	0	0	0	0	0	0	0	0	0	0	0.33	0	0
ENST00000614721.1_ACSM3-215	8.25	6.62	5.28	3.99	10.72	8.24	16.92	11.22	11.16	8.89	9.45	5.28	7.29	5.86	17.56
ENST00000261377.10_REXO5-201	1.63	0.81	0.65	1.2	0.35	0	0.73	1.32	0	0	0.4	0.98	0.75	1.01	0
ENST00000348433.10_REXO5-202	0.62	1.16	0.81	0	1.96	1.43	0.73	0.72	1.76	1.04	0.36	0	0.15	0.61	1.24
ENST00000561474.1_REXO5-203	0	0	0	0	0	0.28	0	0	0	0	0	0	0	0	0
ENST00000563045.1_REXO5-204	1.25	0.54	0.17	0.68	0.59	0	0	0.18	0.58	0.19	0.44	0.26	0.19	0.43	0.47
ENST00000563068.1_REXO5-205	0.61	1.14	0.14	0.36	0	0.17	1.03	0.48	1.66	0.19	0.27	0	0.53	0	0.72
ENST00000563617.1_REXO5-206	0	0	0	0	0	0	0	0	0	0	0	0	0	0	0
ENST00000564200.1_REXO5-207	0	0	0	0	0	0	0	0	0	0	0	0	0	0	0
ENST00000564274.5_REXO5-208	0.17	0	0	0	0	0	0	0	0	0	0	0	0.15	0	0
ENST00000565340.5_REXO5-209	1.75	0	0.87	0	0	0	0	0	0.71	0	0	0	0	0	0
ENST00000566276.5_REXO5-210	0	0	0	0.13	0	0.19	0	0	0.2	0	0	0	0	0	0
ENST00000566518.5_REXO5-211	0	0	0.28	0.03	0	0	0	0	0	0	0.03	0	0.17	0.21	0.31
ENST00000566993.5_REXO5-212	1.64	1.35	0.67	0.68	1.16	1.82	2.42	1.63	2.06	2.21	1.76	1.44	1.78	1.25	2.89
ENST00000567297.5_REXO5-213	0	0	0	0	0	0	0	0	0	0	0	0.4	0.87	0	0
ENST00000568046.5_REXO5-214	0.38	1.07	0	0.3	0	0	0.41	0.7	0.16	0.7	0.15	0	0.27	0	0
ENST00000568334.1_REXO5-215	0	0.27	0.18	0.11	0	0.09	0	0.29	0	0.1	0.23	0.33	0.1	0	0.36
ENST00000568476.5_REXO5-216	0	0	0.16	0	0.4	0.24	0	0.32	0	0.61	0	0	0	0	0
ENST00000568501.5_REXO5-217	0	0	0	0	0	0	0	0	0	0	0	0	0	0	0
ENST00000568647.5_REXO5-218	0	0	0	0	0	0	0	0	0	0	0	0	0	0	0
ENST00000568894.5_REXO5-219	0	0	0	0	0	0.29	0	0	0	0	0	0	0	0.27	0
ENST00000394391.9_CIAPIN1-201	31.52	32.97	19.83	20.77	24.9	23.25	20.62	23.45	28.09	25.74	25.84	30.03	29.59	27.27	26.96
ENST00000563341.1_CIAPIN1-202	0.47	0	0	0	0	0	0	0	0	0.9	0.95	0	0	0.19	0
ENST00000563561.1_CIAPIN1-203	1.81	1.34	1.42	1	2.91	0.58	1.92	1.39	0.84	0.73	0.74	2.22	1.66	1.47	0.69
ENST00000564885.1_CIAPIN1-204	2.44	0.57	2.3	1.17	1.32	0.76	0.52	1.1	1.26	0.21	0	1.84	2.22	1.43	1.76
ENST00000565368.5_CIAPIN1-205	0.22	0.92	0.44	0.23	0.67	0.57	0	0.4	0.37	0.75	0.18	1.48	0.55	1.97	0.42
ENST00000565786.5_CIAPIN1-206	0.76	1.26	0.99	0.28	0.8	0.88	0.32	1.84	1.66	1.32	1.86	1.35	0.51	1.15	3.28
ENST00000565961.5_CIAPIN1-207	0	0	0	0	0	0	0	0	0	0.32	0	0	0	0	0
ENST00000566284.1_CIAPIN1-208	1.12	1.81	0.83	0.93	1.16	1.08	0.7	0.92	1.03	0.77	0.76	1.39	1.58	1.03	1.06
ENST00000567518.5_CIAPIN1-209	2.09	3.78	2.68	3.33	3.71	4.05	4.2	3	4.46	3.19	5.36	3.83	3.72	3.78	4.03
ENST00000567751.5_CIAPIN1-210	0	0	0	0	0	0	0	0	0	0	0	0	0	0	0
ENST00000568940.5_CIAPIN1-211	0	0	0	0	0	0	0	0	0	0	0	0	0	0	0
ENST00000569246.5_CIAPIN1-212	0	0	0	0	0	0	0	0	0.33	0	0	0	0	0.18	0.17
ENST00000569370.5_CIAPIN1-213	4.75	2.82	3.01	2.26	4.15	6.15	3.74	2.27	3.09	3.64	3.35	4.58	3.1	3.35	3.38
ENST00000569979.5_CIAPIN1-214	0	0	0.14	0	0	0.35	0	0.13	0.53	0	0.18	0.2	0.18	0	0.27
ENST00000570000.5_CIAPIN1-215	0	0	0.22	0.48	0	0	0	0	0	0	0	0	0	0	0
ENST00000585725.2_SPPL2B-201	9.48	8.6	6.88	6.59	8.84	7.09	6.03	9.09	8.07	8.57	6.85	10.09	6.51	9.18	10.63
ENST00000586111.3_SPPL2B-202	0	0.54	0	0	0	0.33	0	0.65	0	0	0	0	0	0.43	0
ENST00000586332.5_SPPL2B-203	0.94	0	0	1.22	0.43	0.25	0.8	0.47	1.12	1.27	0.54	2.02	0.25	0.98	1.49
ENST00000587851.1_SPPL2B-204	5.82	7.14	5.71	6.17	9.14	5.79	6.79	7.19	9.16	9.88	4.25	10.13	7.49	7.75	7.79
ENST00000589515.2_SPPL2B-205	8.19	8.07	7.47	7.78	7.38	9.9	7.3	7.67	8.83	6.74	6.54	10.43	7.72	8.2	11.05
ENST00000593243.5_SPPL2B-206	0	0	0	0	0	0	0	0	0	0	0	0	0	0.38	0
ENST00000610743.4_SPPL2B-207	0	0	0	0.46	0	1.05	0	0	0	2.46	1.88	0	0	1.19	0
ENST00000612623.1_SPPL2B-208	0	0	2.38	0.81	0.56	0.74	0.46	0.65	0.52	0.14	0.25	1.89	0.04	0.05	0
ENST00000613503.5_SPPL2B-209	12.45	12.68	8.9	9.98	11.1	11.62	9.86	10.27	11.36	8.59	6.61	13.14	10.18	10.41	11.82
ENST00000614784.1_SPPL2B-210	0.84	2.35	0.98	1.58	2.99	1.29	1.57	1.43	1.83	1.26	0.67	2.14	1.25	1.9	2.06
ENST00000614794.4_SPPL2B-211	0	0.2	0	0	0	0.24	0	0	0	0	0.1	0.17	0.16	0.26	0.11
ENST00000618220.4_SPPL2B-212	12.3	10.71	9.2	9.5	11.49	11.7	10.76	11.99	12.42	10.2	7.07	13.28	8.62	10.08	14.4
ENST00000621568.4_SPPL2B-213	3.26	0.95	1.42	3.2	2.03	2.04	2.51	0.4	2.17	2.57	1.52	0.53	2.7	1.41	2.31
ENST00000622308.4_SPPL2B-214	1.21	1.53	1.1	1.97	1.73	1.2	3.36	2.16	1.11	1.83	1.44	1.44	1.56	1.45	3.34
ENST00000322813.9_FAM214B-201	9.98	9.4	10.68	14.91	7.75	3.98	12.92	8.1	10.7	10.91	5.18	6.56	8.67	7.91	7.7
ENST00000378557.1_FAM214B-202	0.97	1.28	1.67	1.94	1.83	2.47	1.1	2.28	4.21	3.02	7.43	2.99	8.38	2.19	8.27
ENST00000378561.5_FAM214B-203	0.61	0.42	0.75	0.88	0.57	0.42	0.6	0.43	0.6	0.54	0.77	0.78	0.75	0.49	0.85
ENST00000378566.5_FAM214B-204	4.94	5.67	9.52	11.11	7.72	7.45	6.32	5.95	7.57	7.07	9.34	7.3	8.48	6.9	7.01
ENST00000488109.6_FAM214B-205	4.87	3.2	9.86	0	6.72	5.21	1.96	1.52	2.2	2.17	9.54	2.22	0	1.52	0.93
ENST00000603301.5_FAM214B-206	1.01	0.79	0	0.44	0.83	1.06	1.28	1.33	2.51	1.68	2.42	1.97	2.64	0.35	2.51
ENST00000605104.1_FAM214B-207	1.21	0.65	2.86	2.52	1.35	0.63	0.99	0.15	1.85	0.8	0	0.93	0.88	0.22	0.47
ENST00000605244.5_FAM214B-208	0	0	0	1.7	0	0	0	0	0	0	0	0	3.27	0	0
ENST00000605392.1_FAM214B-209	4.37	3.44	6.39	6.62	7.14	1.57	4.4	2.05	4.59	3.79	5.09	5.4	4.28	2.3	4.47
ENST00000579263.1_COPZ2-201	0.75	0.91	2.13	2.64	0.98	0.75	1.07	1.22	1.74	0.82	3.03	0.64	1.71	1.35	0.36
ENST00000580174.1_COPZ2-202	0	0	0	0	0	0	0	0	0	0	0	0	0	0	0
ENST00000580409.5_COPZ2-203	0	0	0	0.47	0.42	0.11	0.14	0.14	0.63	0.11	0	0	0	0	0
ENST00000581637.5_COPZ2-204	0	0	0	0.41	0.26	0	0	0	0	0	0	0	1.68	0	0
ENST00000581756.5_COPZ2-205	0.21	0	0.33	0	0	0	0	0	0	0.58	0.23	0	0.32	0	0
ENST00000583414.5_COPZ2-206	0.72	2.04	0	1.8	0	1.42	0	1.52	0	0	3.32	0.46	0	0	0
ENST00000584955.5_COPZ2-207	1.15	0.33	0.65	0.54	0.25	0	0.17	0.69	0	0	0.72	0.65	0.15	0.14	0.75
ENST00000585182.1_COPZ2-208	0	1.44	0	0	0	1.12	0	0	0	0	0	0	0	0	0
ENST00000612370.4_COPZ2-209	0	0.26	0	0	0.21	0	0	0	0	0	0	0	0.21	0	0.24
ENST00000621465.5_COPZ2-210	9.39	4.96	7.14	4.91	4.97	3.97	3.27	3.1	7.18	6.92	10.04	3.77	8.49	5.8	1.96
ENST00000265717.5_PRKAR2B-201	33.14	38.5	38.37	43.82	34.72	30.45	26.11	24.11	26.97	26.4	40.57	31.36	28.05	34.06	23.41
ENST00000393613.6_PRKAR2B-202	0	0	0	0	0	0	0	0.24	0	0	0	0	0	0	0
ENST00000488792.1_PRKAR2B-203	0	0	0	0	0	0	0	0	0	0.28	0	0	0	0	0
ENST00000312196.10_MSL3-201	9.32	9.61	7.45	7.63	5.67	6.82	10.86	7.37	9.88	13.62	9.65	9.64	9.45	12.78	7.83
ENST00000337339.7_MSL3-202	1.34	2.48	0.78	0.37	0.19	1.28	0	1.45	1.52	0.68	0.49	0.28	0.41	0.72	0
ENST00000361672.6_MSL3-203	0	0	0	1.49	0.89	0	0.63	0	0	0	0.04	0	0	0	0.72
ENST00000380691.3_MSL3-204	0.27	0	0	0	0	0	0	0	0	0.17	0.21	0	0.18	0	0
ENST00000380692.7_MSL3-205	0.2	0	0	0	0	0	0	0	0	0	0	0	0	0	0
ENST00000380693.8_MSL3-206	0	0.42	0	0	0	0	0	0.81	0	0	0	0.47	0	0	0.3
ENST00000398527.7_MSL3-207	0.66	0.19	0.14	0	0.26	0.16	0.18	0.23	1.11	0.43	0.14	0.32	0.29	0.7	0
ENST00000421368.3_MSL3-208	0	0	0	0	0	0	0	0	0	0.52	0	0	0	0	0
ENST00000467141.2_MSL3-209	0.78	0.95	0.31	0	0	1.27	1.12	1.34	1.32	0.75	0.29	0.51	0.68	0.46	0
ENST00000468149.5_MSL3-210	0	0	0	0	0	0	0	0	0	0	0	0	0	0	0
ENST00000473380.2_MSL3-211	0.54	0	0	0.51	0	0	0.35	0.21	0.27	0	0.65	0.45	0.27	0.43	1.21
ENST00000476743.5_MSL3-212	0	0	0	0	0	0	0	0	0	0	0	0	0	0	0
ENST00000478462.5_MSL3-213	2.79	1.38	1.76	1.92	0	0	7.88	0	0	3.56	0	0	0	3.02	0
ENST00000482871.6_MSL3-214	2.61	0.64	1.3	0.58	2.64	1.12	1.43	1.41	3.92	1.89	1.74	2.02	1.41	2.41	2.58
ENST00000483645.6_MSL3-215	0	0	0	0	0	0	0	0	0.94	0	0	0.29	0	0	0
ENST00000494268.1_MSL3-216	0.24	0	0	0	0.33	0	0	0	0	0	0.51	0	0.45	0	0.3
ENST00000647599.1_MSL3-217	0	0	0	0	0	0	0	0	0	0	0	0	0	0	0
ENST00000647701.1_MSL3-218	0	0	0	0	0	0	0	0	0	0	0	0	0	0	0
ENST00000647839.1_MSL3-219	0	0	0	0	0	0	0	0	0	0	0.12	0	0	0	0
ENST00000647857.1_MSL3-220	0	0.8	1.98	2.09	1.56	0.78	1.45	0.73	0.6	0.67	0.65	0	0	0.46	1.85
ENST00000647869.1_MSL3-221	0	0.04	0	0	0	0	0	0	0	0	0.53	0	0	0	0
ENST00000647985.1_MSL3-222	0.48	0	0.2	0.48	0.17	0	0.34	0	0.54	0.61	0	0.41	0	0.26	0.34
ENST00000648013.1_MSL3-223	0.31	0.33	0	0	0.26	0.14	0.3	0.56	0.4	0.27	0	0.31	0	0.15	0.48
ENST00000648120.1_MSL3-224	0.14	0.59	0.4	0.51	0.11	0	0.94	0.2	0.11	0.11	0.25	0.25	0.11	0.13	0
ENST00000648207.1_MSL3-225	6.38	3.26	4.85	4.24	3.17	4.16	4.86	4.95	5.98	5.44	3.09	5.07	3.27	4.27	5.58
ENST00000648287.1_MSL3-226	0	0	0	0	0	0	0	0	0	0.14	0.65	0	0	0	0
ENST00000648545.1_MSL3-227	0	0	0	0.51	0	0.17	0	0	0.16	0	0.2	0	0.3	0.24	0.25
ENST00000648614.1_MSL3-228	0	0.36	0	0.14	0	0	0	0	0	0	0	0	0.14	0.15	0
ENST00000648656.1_MSL3-229	0	0	0	0	0	0	0	0	0	0	0	0	0	0	0
ENST00000648692.1_MSL3-230	0	0	0	0	0	0	0	0	0	0	0.24	0	0	0	0
ENST00000648889.1_MSL3-231	1.12	0	1.46	0.73	1.13	0.83	1.46	1.51	1.07	0.43	0.78	1	1.13	0.43	0.83
ENST00000648918.1_MSL3-232	0	0	0	0	0	0	0	0	0	0	0	0	0	0	0
ENST00000649078.1_MSL3-233	0	0.53	0	0	0.17	0.23	0	0	0	0	0	0	0	0.33	0
ENST00000649130.1_MSL3-234	0	0	0	0	0	0	0	0	0	0	0	0	0	0	0
ENST00000649271.1_MSL3-235	0.8	0	0.14	1.04	0.7	0.17	0.38	0.36	0.72	0.57	0	0	0	0.18	0
ENST00000649308.1_MSL3-236	1.54	2.66	1.05	1.45	2.85	0.74	1.97	1.75	1.72	1.82	1.61	1.65	1.69	1.63	1.91
ENST00000649420.1_MSL3-237	0.24	0.25	0	0.1	0	0	0	0	0	0	0	0	0	0	0
ENST00000649602.1_MSL3-238	7.36	5.75	3.07	0.39	7.11	5.46	1.09	1.67	4.83	3.58	3.84	3.5	2.27	2.15	3.84
ENST00000649649.1_MSL3-239	0	0	0	0	0	0	0	0	0	0	0	0	0	0	0.25
ENST00000649684.1_MSL3-240	3.01	4.47	2.91	1.94	7.81	4.68	2.79	2.61	6.31	3.15	3.71	2.22	6.21	2.18	3.18
ENST00000649685.1_MSL3-241	0	0	0	0	0	0	0	0	0	0	0	0	0	0	0
ENST00000649785.1_MSL3-242	0	0.43	0	0	0	2.51	0	0.49	1.6	0	0	0	0	1.35	0
ENST00000649797.1_MSL3-243	0	0	0	0	0	0	0	0	0	0	0	0	0	0	0
ENST00000649851.1_MSL3-244	0	0	1.17	2.25	3.33	0	3.78	1.71	0.59	0	0	0.56	1.33	1.18	1.71
ENST00000649988.1_MSL3-245	0	0.67	0	0	0.14	0	0	0	0	0	0.45	0	0	0	0
ENST00000650050.1_MSL3-246	0	0	0.46	0	0	0	0	0.59	0	0	0	0	0	0	0
ENST00000650106.1_MSL3-247	0	0	0	0	0	0	0	0	0	0	0	0	0	0	0
ENST00000650215.1_MSL3-248	0	0	0.9	0	0	0	0.42	0.4	0	0	0.53	0	0	0	0
ENST00000650370.1_MSL3-249	0	0	0	0	0	0	0	0	0	0	0	0	0	0	0
ENST00000650628.1_MSL3-250	0	0	0	0	0	0.26	0	0.51	0	0	0	0	0	0.29	0
ENST00000262367.10_CREBBP-201	11.51	12.56	13.04	11.89	13.41	11.54	16.02	16.33	12.09	11	10.48	13.12	10.23	14.58	13.84
ENST00000382070.7_CREBBP-202	2.41	1.99	2.95	4.17	4.6	0.48	2.86	3.68	3.5	3.32	2.48	2.37	5.61	2.77	3.18
ENST00000570939.2_CREBBP-203	0.38	0	0.13	0	0.22	0	0	0.17	0	0	0.12	0	0.25	0.21	0.27
ENST00000571763.5_CREBBP-204	1.62	3.39	0.29	0.87	1.14	0	0.33	0.5	1.35	0	0.88	0.28	1.16	1.77	0.77
ENST00000571826.5_CREBBP-205	1.21	1.67	0.93	4.09	0.41	0.75	2.88	1.7	3.84	0	0	1.13	0.33	1.96	3.46
ENST00000572134.1_CREBBP-206	0.72	0.91	0.43	0	0.27	0	0.22	0.97	0.25	0	0	0	0	0.35	0.25
ENST00000572569.1_CREBBP-207	0.42	0.67	0.15	0.76	0.34	0	0.41	0.75	0.5	0.18	0	1.1	0.32	0.57	0.41
ENST00000573517.6_CREBBP-208	0.86	1.14	2.11	1.07	0.92	0.57	0.78	0.78	0	0.24	0.27	0.3	0.29	2.13	0.82
ENST00000573672.1_CREBBP-209	0.18	0	0	0.19	0.53	0.09	0.87	0.66	0.23	0.68	0.12	0.56	0.42	0.51	0.16
ENST00000574740.1_CREBBP-210	0.24	0.25	0	0.22	0	0	0	0	0.19	0.38	0.42	0	0	0	0
ENST00000575237.2_CREBBP-211	0.69	0	0	1.16	0	1.96	0	0	0	0.98	0	0.79	1.27	0.46	0
ENST00000576720.1_CREBBP-212	0.28	0.32	0.29	0.29	0.39	0.35	0.39	0.58	0.41	0.34	0.33	0.57	0.36	0.48	0.3
ENST00000634839.1_CREBBP-213	5.34	1.32	0.81	1.01	0	0	0	0.56	0	0	1.05	0.75	0	0	0
ENST00000635753.1_CREBBP-214	0	0	0	0	0	0	0	0	0	0	0	0	0	0	0
ENST00000635899.1_CREBBP-215	0	0	0	0	0	0	0	0	0	0	0	0	0	0	0
ENST00000635919.1_CREBBP-216	0	0	0	0	0	0	0	0	0	0	0	0	0	0	0
ENST00000636002.1_CREBBP-217	0	0	0	0	0	0	0	0	0	0	0	0	0	0	0
ENST00000636895.1_CREBBP-218	0	0	0	0	0	0	0	0	0	0	0	0	0	0	0
ENST00000637492.1_CREBBP-219	0	0	0	0	0	0	0	0	0	0	0	0	0	0	0
ENST00000638158.1_CREBBP-220	0	0	0	0	0	0	0	0	0	0	0	0	0	0	0
ENST00000268893.10_TSPOAP1-201	0	0	0	0	0	0	0	0	0	0	0	0	0	0	0
ENST00000343736.9_TSPOAP1-202	0	0	0	0	0	0	0	0	0	0	0	0	0	0	0
ENST00000577871.1_TSPOAP1-203	0	0	0	0	0	0	0	0	0	0	0	0	0	0	0
ENST00000578486.1_TSPOAP1-204	0	0	0	0	0	0	0	0	0	0	0	0	0	0	0
ENST00000578511.5_TSPOAP1-205	0	0	0	0	0	0	0	0	0	0	0	0	0	0	0
ENST00000580669.6_TSPOAP1-206	0	0	0	0	0	0	0	0	0	0	0	0.01	0	0	0
ENST00000581675.5_TSPOAP1-207	0	0	0	0	0.04	0	0	0	0	0	0	0	0	0	0
ENST00000581692.2_TSPOAP1-208	0	0	0	0	0	0	0	0	0	0	0	0	0	0	0
ENST00000582679.1_TSPOAP1-209	0	0	0	0	0	0	0	0	0	0	0	0	0	0	0
ENST00000583624.1_TSPOAP1-210	0	0	0	0	0	0	0	0	0	0	0	0	0	0	0
ENST00000585149.1_TSPOAP1-211	0	0	0	0	0	0	0	0	0	0	0	0	0	0	0
ENST00000225275.4_MPO-201	0.04	0	0.07	0.08	0.02	0	0.02	0	0.03	0	0.04	0.04	0.03	0	0.06
ENST00000577220.1_MPO-202	0	0	0	0	0	0	0	0	0	0	0	0	0	0	0
ENST00000578493.1_MPO-203	0	0	0	0.2	0	0	0	0	0	0	0	0	0	0	0
ENST00000580005.1_MPO-204	0	0	0	0	0	0	0	0	0	0	0	0	0	0	0
ENST00000581022.1_MPO-205	0	0	0	0	0	0	0	0	0	0	0	0	0	0	0
ENST00000222381.8_PON1-201	0	0	0	0	0	0	0	0	0	0	0	0	0	0	0
ENST00000433729.1_PON1-202	0	0	0.05	0	0	0.11	0	0	0	0	0	0	0	0	0
ENST00000462594.1_PON1-203	0	0	0	0	0.17	0	0	0	0	0.17	0	0	0.32	0	0
ENST00000470502.1_PON1-204	0	0	0	0	0	0	0	0	0	0	0	0	0	0	0
ENST00000321027.8_GCFC2-201	2.94	2.95	3.52	4.66	3.86	2.77	3.21	3.13	3.54	2.85	1.18	1.8	2.72	3.32	3.36
ENST00000409857.7_GCFC2-202	1.39	2.23	2.19	1.3	0.7	2.2	1.15	0.38	0.51	1.5	0.87	2.61	1.82	0.76	2.09
ENST00000427862.1_GCFC2-203	0.17	0.96	0	0.81	0	1.55	0.42	2.27	0.48	1.01	1.77	1.17	1.74	2.18	2.76
ENST00000442309.5_GCFC2-204	0.2	0	0.99	0.3	0.17	0.57	0.83	0.77	1.02	0	0	1.92	0.22	0	1.17
ENST00000470197.5_GCFC2-205	0.16	0.46	0.07	0.09	0.06	0.32	0.12	0.1	0.3	0.43	0.23	0.63	0.26	0.1	0.3
ENST00000470285.1_GCFC2-206	0	0	0	0	0	0	0	0	0	0	0	0	0	0	0
ENST00000470503.1_GCFC2-207	2.71	3.64	5.91	7.54	3.19	4.42	6.23	5.21	3.08	3.09	3.93	3.75	6.44	3.35	5.2
ENST00000472230.5_GCFC2-208	1.87	1.6	1.42	1.01	1.44	1.91	0.14	1.72	2.48	1.86	0.68	2.34	1.96	1.6	1.82
ENST00000486016.1_GCFC2-209	0	0.55	0	0.27	0.23	0	0.36	0	0.18	0	0	0	0	0	0
ENST00000492826.1_GCFC2-210	0	1.07	0	0	0	0.33	0.35	2.29	0	0	0	0	0	0	0
ENST00000541687.5_GCFC2-211	0.33	0.15	0.23	0	0.14	0	0.22	0.15	0.13	0	0.15	0.57	0.42	0.45	0.27
ENST00000348227.4_WDR54-201	16.97	16.68	11.42	12.09	13.23	15.44	12.43	11.39	14.8	11.61	13.97	14.52	20.28	11.7	8.35
ENST00000409791.5_WDR54-202	2.31	1.68	0.48	0.42	0.59	0.58	1.4	0.55	1.11	1.19	0.7	1.57	1.66	1.59	1.61
ENST00000461531.5_WDR54-203	0	0.16	0	0.28	0	0.24	0	0.22	0.12	0.12	0.3	0	0	0	0.16
ENST00000465134.5_WDR54-204	0.68	0.26	0.15	0.36	0.09	0.37	0.75	0.2	0.81	0.47	0.09	0.58	0.15	0.19	0.3
ENST00000468778.5_WDR54-205	0.71	0.6	0.48	0.45	0.62	0.45	0.65	0.59	0.71	0.39	0.42	0.74	1.16	0.42	0.18
ENST00000469321.5_WDR54-206	0	0.38	0.55	0.26	1.24	0.16	0	0	0.3	0	0.32	0	0.44	0.35	0
ENST00000469932.5_WDR54-207	0	0	0	0	0	0	0	0	0	0	0	0.3	0.9	0.34	0
ENST00000475328.5_WDR54-208	1.9	0	0.77	0	2.12	0.78	0	0	0	1.96	0.3	1.94	1.2	0.8	0
ENST00000480089.5_WDR54-209	0.24	0.8	0.15	0.55	0	1.06	0.82	1.26	1.03	0.98	0.4	1.71	0.58	1.48	0.77
ENST00000482605.1_WDR54-210	0.25	0.35	1.32	2.18	0.66	1.35	0.84	1.14	0.79	1.41	0.72	0.73	0.24	0.39	0.29
ENST00000482880.5_WDR54-211	0	1.89	1.22	0	1.04	0	0	0.81	0	0	0.19	0.45	0.45	0.67	0.28
ENST00000493982.5_WDR54-212	0	0	0.36	0	0	0	0	1.45	0	0	0	0	0	0	0
ENST00000331536.7_CROT-201	12.43	12.39	6.2	6.43	15.31	21.8	9.1	11.71	14.26	9.99	5.72	19.94	7.63	7.13	47.48
ENST00000412227.6_CROT-202	3.12	3.72	3.5	2.71	4.58	6.17	3.75	3.23	4.66	3.11	4.48	2.8	3.13	1.97	16.15
ENST00000419147.6_CROT-203	0.33	0.26	0.41	0.59	0	0.32	0.11	1.19	0.51	0.19	0.63	1.21	0.63	0.55	1.15
ENST00000442291.1_CROT-204	0.14	0	0	0	0	0	0	0	0	0	0	0.13	0	0	0.53
ENST00000469785.1_CROT-205	2.74	1.77	0.6	1.49	3.9	5.2	3.45	2.9	2.77	1.69	1.51	5.84	2.71	1.5	14.72
ENST00000479014.1_CROT-206	3.71	1.42	1.26	0.59	3.1	4.09	0.66	2.05	2.47	1.34	2.65	2.84	1.58	1.5	13.28
ENST00000488850.1_CROT-207	5.51	1.9	0.19	0.27	2.93	2.82	0.85	1.34	0.93	0.41	0.44	2.62	1.9	1.78	9.7
ENST00000265723.8_ABCB4-201	0	0.09	0.03	0	0	0	0	0	0	0	0	0	0	0	0
ENST00000358400.7_ABCB4-202	0	0	0.16	0.09	0	0	0	0	0	0	0	0	0	0.03	0
ENST00000359206.8_ABCB4-203	0.18	0	0	0	0	0	0.09	0	0	0	0	0	0	0	0
ENST00000417608.1_ABCB4-204	0	0	0	0	0	0	0	0	0	0	0	0	0	0	0
ENST00000440025.1_ABCB4-205	0	0	0	0	0	0.16	0	0	0	0	0	0	0	0	0
ENST00000453593.5_ABCB4-206	0	0	0	0	0.11	0.04	0	0.09	0	0	0.03	0.14	0	0	0.1
ENST00000467079.1_ABCB4-207	0	0	0	0	0	0	0	0	0	0	0	0	0	0	0
ENST00000467983.1_ABCB4-208	0	0	0.55	0.33	0	0	0	0	0	0	0	0	0	0	0
ENST00000469770.1_ABCB4-209	0	0.18	0	0	0	0	0	0.08	0	0	0	0.1	0.01	0	0
ENST00000473795.1_ABCB4-210	0	0	0	0	0	0	0	0	0	0	0	0	0	0	0
ENST00000643670.1_ABCB4-211	0	0	0	0	0	0	0	0	0	0	0	0	0.13	0	0.06
ENST00000644106.1_ABCB4-212	0	0	0	0	0	0	0	0	0	0	0	0	0	0	0
ENST00000649586.1_ABCB4-213	0	0	0	0	0	0	0	0	0.08	0.12	0	0	0	0	0
ENST00000257745.8_KMT2E-201	5.61	3.51	6.89	5.32	8.68	0	8.93	8.1	11.38	4.61	6.88	5.35	4.12	8.36	14.26
ENST00000311117.8_KMT2E-202	15.66	14.41	15.47	16.16	15.51	12.56	16.29	14.41	12.1	13.11	16.78	13.82	12.28	11.38	9.66
ENST00000334884.9_KMT2E-203	0	0.86	0.71	0.6	1.34	1.67	0.58	1.03	0.2	0.64	1.39	0.35	1.84	0	0.57
ENST00000468607.1_KMT2E-204	1.11	3.08	1.43	0.62	0.88	0.64	0.65	2.29	1.04	0.61	1.3	0.41	0.56	1.1	0.44
ENST00000473063.1_KMT2E-205	0	0	0	0	0	0	0	0	0.56	0.72	0	0	0	0	0
ENST00000474203.5_KMT2E-206	0.54	0.38	0.13	0.34	0.3	0	0.54	0.4	0.43	0.6	0.87	0.48	0.43	0.65	0
ENST00000476671.5_KMT2E-207	0.86	0.78	1.48	0.87	0.87	1.09	1.27	1.08	1.03	1.05	0.92	0.69	0.65	0.76	1.39
ENST00000478079.1_KMT2E-208	0.96	1.06	1.03	1.05	0.25	0.24	1.01	1.18	0.29	0.27	0	2.34	0.43	1.22	0
ENST00000478990.5_KMT2E-209	0.39	0	0	0	0	0	0	0	0	0	0.33	1.03	0.42	0	1.28
ENST00000479838.2_KMT2E-210	1.39	3.51	2.4	1.77	3.39	1.3	2.15	2.78	2.45	2.02	3.89	2.67	2.01	2.74	3.17
ENST00000480368.5_KMT2E-211	0	0	0	0	0	0	0	0.33	0	0.37	0	0.22	0	0.23	0.43
ENST00000482560.6_KMT2E-212	0	0.2	0.07	0.29	0.14	0	0	0.16	0.14	0.1	1.21	0.09	0.29	0.28	0.1
ENST00000485619.1_KMT2E-213	0	0	0	0	0	0	0	0	0	0	0	0	0	0	0
ENST00000495267.5_KMT2E-214	10.94	8.84	15.76	13.24	14.68	5.22	18.24	17.21	14.59	9.77	12.61	9.27	6.5	10.19	11.49
ENST00000496191.1_KMT2E-215	0.2	0	0.41	0.36	0.15	0	0.77	0.68	0.15	0.15	0.18	0	0.59	0.35	0
ENST00000622386.1_KMT2E-216	0	0	0	0	0	0	0	0	0	0	0	0	0	0	0
ENST00000667857.1_KMT2E-217	0.17	0.28	0.31	0.53	0.52	0	0.34	0.24	0.36	0	0.73	0	0.47	0.59	0.59
ENST00000006777.11_RHBDD2-201	33.78	29.17	17.47	12.65	33.5	23.81	21.14	15.35	24.21	19.6	9.15	32.32	24.24	20.4	31.17
ENST00000318622.8_RHBDD2-202	0	7.23	8.24	8.67	3.73	4.18	10.75	2.94	0	7.02	17.24	5.15	8.09	0	5.34
ENST00000428119.1_RHBDD2-203	5.79	3.38	4.63	3.3	0.95	7.43	6.51	3.21	2.31	1.48	7.22	7.71	3.44	3.02	3.49
ENST00000454791.1_RHBDD2-204	7.54	0	0	0	4.37	2.32	0	7.73	7.51	0	0	1.93	0	6.11	0
ENST00000466232.5_RHBDD2-205	0	0	0.23	0	0	0	0	0	0.2	0	0	0	0	0	0
ENST00000467406.2_RHBDD2-206	3.51	3.68	0.94	3.7	2.67	2.45	1.65	1.55	2.96	0.69	1.11	2.92	2	2.14	2.75
ENST00000468304.1_RHBDD2-207	1.83	0.56	1.94	2.16	1.74	0.52	2	1.51	1.9	1.22	0.45	1.21	0.85	0.79	0.67
ENST00000468644.5_RHBDD2-208	0	0	0	0	0	0	0	0	0	0	0	0	0	0	0
ENST00000476218.1_RHBDD2-209	0	0	0	0	0	0	0	0	0	0	0	0	0	0	0
ENST00000293894.4_SOX8-201	0.27	0.4	0.21	0.06	0	0.44	0	0	0.29	0.27	0.05	0.86	0	0.36	0.07
ENST00000566034.1_SOX8-202	0.3	0.17	0.07	0.2	0.36	0.19	0.23	0.19	0.21	0.2	0.23	1.26	0.4	0.6	0.2
ENST00000306270.12_IBTK-201	12.33	12.99	11.67	12.77	12.29	9.65	13.18	14.19	11.15	11.56	12.22	13.47	13.77	16.01	14.66
ENST00000369751.2_IBTK-202	0	0	0	0	0	0	0	0	0	0	0	0	0	0	0
ENST00000445419.6_IBTK-203	1.36	1.48	2.22	1.55	1.63	1.61	1.74	0.85	1.89	0.72	1.65	0.9	1.12	1.79	1.86
ENST00000471036.1_IBTK-204	0	0	0	0	0	0	0	0	0	0	0	0	0	0	0
ENST00000503400.5_IBTK-205	0	0.39	0.04	0.19	0	0	0	0	0.09	0	0	0	0	0.14	0.07
ENST00000503631.5_IBTK-206	0	0	0	0	0	0	0	0	0	0	0	0	0	0	0
ENST00000505222.5_IBTK-207	1.56	1.1	1.27	1.3	1.07	2.01	1.26	1.39	0.83	0.97	1.99	0.87	0.75	1.46	1.12
ENST00000508381.1_IBTK-208	1.08	0.82	0.73	0.8	0.38	2.77	0.68	0.8	1	0.85	0.26	0.12	0.31	0.96	1.1
ENST00000510291.5_IBTK-209	0.36	0.87	0.31	0.2	0.97	0.2	0.49	0.46	0.66	0.35	0.44	0.36	0.3	0.59	0.3
ENST00000610980.4_IBTK-210	0.15	0.16	0	0	0.14	0	0.62	0	0.13	0.32	0	0	0.22	0	0.34
ENST00000005082.13_ZNF195-201	3.07	1.94	3.75	3	3.52	5.39	1.65	1.79	2.12	2.9	4.06	1.68	2	3.69	4.41
ENST00000330692.11_ZNF195-202	0	0	0	0	0	0	0	0	0	0	0	0	0	0	0
ENST00000343338.11_ZNF195-203	0	0	0	0	0	0	0	0.09	0	0.31	0	0	0.21	0	0
ENST00000354599.10_ZNF195-204	3.34	4.4	4.56	4.47	4.43	3.49	6.01	5.28	3.54	4.25	2.87	4.43	3.49	4.44	6.06
ENST00000399602.9_ZNF195-205	0.99	0.64	0	0	0.46	0.35	0.58	0.47	0.17	0	1.1	0.82	0.7	0	0
ENST00000427810.6_ZNF195-206	1.15	0	0	0	0.72	0.17	0.45	0.53	0	0.18	1.09	0	0	0	0
ENST00000429541.6_ZNF195-207	0.31	0.67	0.49	0.26	0.4	0.58	0.46	0.63	1.25	0.16	0.62	0.4	1.11	1.03	0.98
ENST00000438262.6_ZNF195-208	0	0	0.13	0	0	0	0.31	0.12	0	0	0	0	0	0.56	0
ENST00000524857.5_ZNF195-209	1.21	0	0	0	0	0	0	0	0	0	0	0	0	0.88	0
ENST00000525313.6_ZNF195-210	0.38	0	0	0.56	0.14	0.15	0.34	0.26	0.9	0.13	0.15	0.72	0	0.63	1.61
ENST00000525502.5_ZNF195-211	0	0	0.25	0	0	0	0	0	0	0	0	0	0	0	0.64
ENST00000526501.5_ZNF195-212	0	0	0	0.34	0	0	0	0	0.27	0	0	0	0	0	0.38
ENST00000526540.5_ZNF195-213	0	0	0	0	0	0	0	0	0	0	0	0	0	0	0
ENST00000526598.1_ZNF195-214	1.18	0.33	0	0	0	0	0	0	0.84	0.19	0.64	0	0.36	0	0
ENST00000526601.5_ZNF195-215	0.56	1.33	0	0.73	1.01	0.4	1.58	1.8	1.09	1.61	2.79	1.44	0	0.29	0.61
ENST00000527386.1_ZNF195-216	0	0	0	0	0	0	0	0	0	0	0	0	0	0	0
ENST00000528218.5_ZNF195-217	0	0.37	0	0	0	0	0.13	0.25	0	0	0	0	0	0.45	0
ENST00000528410.5_ZNF195-218	0	0.5	0	0	0.22	0.22	0.39	0.18	0	0.29	0.13	0.22	0	0	0.17
ENST00000528636.1_ZNF195-219	0	0	0	0	0	0	0.28	0	0	0	0.8	0	0	0	0.61
ENST00000528796.5_ZNF195-220	0.22	0.21	0.41	0.39	0.78	0.38	2.39	1.75	0.62	0.48	0.19	0.42	0	0.21	1.43
ENST00000529085.5_ZNF195-221	1.25	0.22	0.39	0	0	2.07	0.25	1.23	0.44	0.45	0	0	0	1.36	0
ENST00000529228.5_ZNF195-222	0	0	0	0	0	0	0	0.16	0.2	0.2	1.15	0.24	0	0.23	0.26
ENST00000529678.5_ZNF195-223	0	0	0	0	0	0.47	0.02	0	1.84	0	0.16	0.09	0	0	0.6
ENST00000529789.5_ZNF195-224	0	0	0	0	0	0	0	0	0	0	0	0	0	0	0
ENST00000530643.5_ZNF195-225	0	0	0	0	0	0	0	0	0	0	0	0	0	0	0
ENST00000532539.1_ZNF195-226	0.43	0	1.26	0	1.03	0	0.72	0.26	0	0	2.3	0.74	2.3	1.41	0.12
ENST00000533036.5_ZNF195-227	0	0	0.21	0.4	0.41	0.39	0	0	0	0	0	0	0	0	0
ENST00000534569.5_ZNF195-228	0	0	0	0	0	0.12	0	0	0	0	0	0	0	0	0
ENST00000618467.4_ZNF195-229	0.24	0	0	0	0	0	0	0	1.03	0	0	0	0	0	0
ENST00000620374.4_ZNF195-230	0	0	0.43	0.34	0	0.6	0	0	0.3	0.32	0	0.17	0	0.53	1.45
ENST00000649622.1_ZNF195-231	1.59	1.81	1.56	1.7	1.56	1.44	1.7	1.65	1.66	1.78	1.31	1.44	1.26	1.72	3.23
ENST00000357337.10_MYCBP2-201	3.86	2.4	4.95	3.96	2.73	1.13	3.38	4.41	3.45	4.01	4.43	2.53	2.82	4.16	2.2
ENST00000429715.1_MYCBP2-202	10.92	10.98	11.83	10.86	10.88	10.2	12.28	11.14	10.1	9.05	14.37	8.96	8.81	12.71	12.02
ENST00000462987.2_MYCBP2-203	0	1.01	0	0.28	0	0.22	0	0	0	0.26	0	0	0	0	0
ENST00000466564.2_MYCBP2-204	0	0	0	0	0	0	0	0.81	0	0	0	0	0	0	0.58
ENST00000474882.2_MYCBP2-205	0	0	0	0	0	0	0	0	0	0	0	0	0	0	0
ENST00000482517.5_MYCBP2-206	4.41	1.47	2.69	2.64	2.16	1.4	3.08	1.86	1.82	2.9	3.55	3.26	2.08	4.63	3.05
ENST00000485061.2_MYCBP2-207	8.08	6.45	6.82	8.7	5.24	5.31	10.37	9.85	3.89	3.25	11.16	7.65	8.11	4.7	7.48
ENST00000486679.2_MYCBP2-208	0.24	0	0	0.2	0.56	0	0	0.45	0	0	0	0.19	0	0	0
ENST00000491491.1_MYCBP2-209	0	0	0	0	0	0	0	0	0	0	0	0	0	0	0
ENST00000498073.2_MYCBP2-210	1.4	1.22	3.03	2.33	1.54	0.34	1.5	1.99	1.04	0.88	1.26	1.12	1.02	1.72	1.31
ENST00000544440.7_MYCBP2-211	4.06	4.94	4.07	5.96	6.01	2.49	5.26	5.2	4.94	3.06	8.54	5.28	3.81	7.61	8.05
ENST00000612956.4_MYCBP2-212	5.87	3.97	6.66	5.52	5.63	7.63	6.34	5.87	6.47	4.3	8.02	5.02	3.38	9.26	5.55
ENST00000355619.10_FBXL3-201	20.22	20.76	28.15	28.78	28.1	24.89	25.28	23.99	22.89	22.07	24.98	20.14	15.22	20.94	23.36
ENST00000417323.1_FBXL3-202	0.93	2.06	0.98	2.68	0.92	1.75	1.25	1.56	0.87	0.79	0.97	2.1	1.21	1.33	2.07
ENST00000470210.1_FBXL3-203	1.09	0.47	0.32	0.83	0.73	0.83	0.44	0.78	0.53	0.58	0.42	0.41	0	1.42	0.64
ENST00000472949.1_FBXL3-204	0	0	0	0	0	0	0	0	0	0	0	0	0	0	0
ENST00000477982.2_FBXL3-205	0.96	1.14	2.36	2.4	0.99	1.41	1.32	1.11	1.52	1.4	2.35	0.94	1.15	1.47	2.27
ENST00000485797.2_FBXL3-206	0.47	0.49	0.99	0.2	0.38	0.5	0	0.32	1.08	0.19	0.63	0.6	0.35	0.62	0
ENST00000356798.11_ITGAL-201	0	0	0	0	0	0	0	0	0	0	0	0	0	0	0
ENST00000358164.9_ITGAL-202	0.01	0	0	0	0	0	0	0.01	0	0	0	0	0	0	0
ENST00000433423.2_ITGAL-203	0	0	0	0	0	0	0	0	0	0	0	0	0	0	0
ENST00000562020.1_ITGAL-204	0	0	0	0	0	0	0	0	0	0	0	0	0	0	0
ENST00000562652.1_ITGAL-205	0	0	0	0	0	0	0	0	0	0	0	0	0	0	0
ENST00000562857.5_ITGAL-206	0	0	0	0	0	0	0	0	0	0	0	0	0	0	0
ENST00000563615.5_ITGAL-207	0	0	0	0	0	0	0	0	0	0	0	0	0	0	0
ENST00000564118.1_ITGAL-208	0	0	0	0	0	0	0	0	0	0	0	0	0	0	0
ENST00000564632.1_ITGAL-209	0	0	0	0	0	0	0	0.05	0	0	0	0	0	0.08	0
ENST00000564935.1_ITGAL-210	0	0	0	0.17	0	0	0	0	0	0	0	0	0	0	0
ENST00000565348.5_ITGAL-211	0	0	0	0	0	0	0	0	0	0	0	0	0	0	0
ENST00000565864.5_ITGAL-212	0	0	0	0	0	0	0	0	0	0	0	0	0	0	0
ENST00000566149.1_ITGAL-213	0	0	0	0	0	0	0	0	0	0	0	0	0	0	0
ENST00000566267.1_ITGAL-214	0	0	0	0	0	0	0	0	0	0	0	0	0	0	0
ENST00000568012.5_ITGAL-215	0	0	0	0	0	0	0	0	0	0	0	0	0	0	0
ENST00000568926.5_ITGAL-216	0	0	0	0	0	0	0	0	0	0	0	0	0	0	0
ENST00000568987.1_ITGAL-217	0	0	0	0	0	0	0	0	0	0	0	0	0	0	0
ENST00000569570.5_ITGAL-218	0	0	0	0	0	0	0	0	0	0	0	0	0	0	0
ENST00000569725.1_ITGAL-219	0	0	0	0	0	0	0	0	0	0	0	0	0	0	0
ENST00000007708.7_PDK2-201	0	0	0	0	0	0	0	0	0.3	0	0.81	0.48	0	0	0
ENST00000503076.1_PDK2-202	1.85	0.66	1.18	1.1	1.17	0.9	1.78	1.73	1.77	1.83	0.18	1.78	3.47	1.1	0.39
ENST00000503176.6_PDK2-203	8.21	6.67	7.88	5.28	7.86	5.31	3.7	5.36	8.2	6.52	3.07	8.46	7.99	5.92	4.36
ENST00000503614.5_PDK2-204	0	0.75	0	0	0	0	0	0	0	0	0	0	0	0	0
ENST00000505440.5_PDK2-205	0	0	0	0	0	0	0	0	0	0	0	0	0	0	0
ENST00000505897.5_PDK2-206	5.87	5.6	7.65	7.09	5.51	4.33	5.96	6.12	4.76	5.7	2.22	6.43	7.8	2.75	3.73
ENST00000506242.5_PDK2-207	0	0	0	0	0.47	0	0.43	0.3	0	0.51	0	0	0	0	0
ENST00000506647.1_PDK2-208	0	0	0	0	0.43	0.3	0.66	0.13	0.14	0	0.15	0	0.44	0.16	0.34
ENST00000508030.5_PDK2-209	0	0	0.29	0	0	0	0	0	1.32	0	0	0.35	0	0	0
ENST00000508960.1_PDK2-210	0.99	2.58	0.67	2.59	1.14	1.11	1.13	0.32	2.28	2.51	0	0.47	1.01	0.65	0.97
ENST00000510219.2_PDK2-211	0	0	0	0	0	0	0	0	0	0	0	0	0	0	0
ENST00000511026.1_PDK2-212	0	0.2	0.55	0.17	0	0	1.12	0	0	0	0.17	0.34	0	0.17	0
ENST00000512204.5_PDK2-213	0	0	0	0	0	0	0.37	0	0.29	0.49	1.3	0.34	0	0	0.95
ENST00000512238.1_PDK2-214	0	0	0	0	0	0	0	0	0	0	0	0	0	0	0
ENST00000515040.5_PDK2-215	0	0	0.21	3.92	1.66	0	0	0	0	0	0.31	0	0	0	1.71
ENST00000614357.4_PDK2-216	6.92	7.7	4.44	6.33	5.74	7.78	6.51	4.9	7.63	5.2	0.9	4.85	6.48	2.32	2.98
ENST00000007722.11_ITGA3-201	0	0	0	0	0	0	0.13	0	0	0.12	0	0.12	0	0	0
ENST00000320031.13_ITGA3-202	25.88	26.91	27.47	33.5	31.13	27.24	24.49	25.16	28.38	33.61	49.67	50.39	58.54	19.87	29.38
ENST00000504417.1_ITGA3-203	0	0	8.81	0	0	0	0	0	0	0	0	0	0	0	0
ENST00000505306.5_ITGA3-204	2.12	2.88	1.88	2.35	2.35	1.15	2.14	2.09	2.88	1.43	4.17	4.73	3.72	2.32	2.05
ENST00000505552.1_ITGA3-205	0.78	0.84	0.15	0.72	0.32	0.31	0.78	0	0.47	0.5	0.19	1.18	2.39	0.53	0.61
ENST00000505612.1_ITGA3-206	4.17	2.68	0.92	1.72	2.46	2.81	1.31	0.19	2	1.45	0.68	0.45	3.74	0.94	0.44
ENST00000506401.6_ITGA3-207	0.31	0.28	1.02	1.18	0.6	0.57	0.85	0.4	0.64	0.28	1.29	0.72	0.71	0.37	1.56
ENST00000506437.1_ITGA3-208	3.02	3.27	2.61	4.34	2.49	2.93	2.26	1.21	3	1.71	5.09	5.15	3.42	2.11	1.51
ENST00000506827.1_ITGA3-209	0	0.65	0	0.08	0	1.25	0	0	0	3.25	0	0	1.32	0.82	0
ENST00000507771.5_ITGA3-210	4.38	1.97	4.66	9.38	5.19	8.05	1.31	1.93	6.74	0.62	5.57	5.71	7.01	4.06	6.57
ENST00000508100.1_ITGA3-211	0.29	0	0	0.28	0	0	0	0	0	1.1	0	0.49	0	0	0
ENST00000510809.1_ITGA3-212	0	0	0.54	0.23	0.45	0.41	0.32	0	0	0.96	1.86	0.68	0.62	0.24	0
ENST00000512553.5_ITGA3-213	0	0	0	1.38	0	0.6	1.11	1.13	0.71	1.37	0.77	1.67	0	0.87	0.82
ENST00000514834.1_ITGA3-214	0	0	0	0	0	0	0	0.57	0	0	0	0.38	0	0	0
ENST00000515147.1_ITGA3-215	0	3.51	1.23	2.91	2.42	0.95	2.69	0.96	0.53	1.6	2.18	0.97	4.7	0.64	2.12
ENST00000570989.1_ITGA3-216	0.26	0.25	0.17	0.2	0.26	0.1	0.05	0.13	0.22	0.28	0.41	0.33	0.35	0.07	0.08
ENST00000304543.9_ZFX-201	1.53	1.94	1.74	2.21	0.92	0.59	1.07	2.51	1.35	0.88	1.03	2.08	1.08	1.23	2.34
ENST00000338565.3_ZFX-202	0	0	0	0	0	0	0	0	0	0	0	0	0	0.41	0
ENST00000379177.5_ZFX-203	0.58	0.79	0.52	0.71	0.64	1.49	1.03	0.78	0.74	0.9	2.44	1.16	0.28	0.34	0.71
ENST00000379188.7_ZFX-204	2.67	2.73	2.09	3.27	3.37	1.74	2.25	1.41	2.93	2.05	1.02	1.83	3.5	2.56	2
ENST00000419690.5_ZFX-205	0	2.45	0	0	3.05	0	0	0	0	0	0	0	0	0	0
ENST00000428571.5_ZFX-206	0.75	2.43	3.11	0.87	1.76	1.9	3.21	1.05	3.88	3.57	1.18	1.76	1.28	3	1.8
ENST00000459724.1_ZFX-207	0	0	0	0	0	0	0	0	0	0	0	0	0	0	0
ENST00000474385.1_ZFX-208	0.2	0.45	0.28	0.63	0	0.15	0	0	0.29	0	0	0	0	0.65	0.2
ENST00000480195.1_ZFX-209	0	0	0	0	0	0	0	0	0	0	0	0	0	0.53	0
ENST00000497813.1_ZFX-210	0.59	0	0.63	0.76	1.2	0.21	1.14	0.79	0.23	0	0	0.25	0.22	0.26	0.27
ENST00000539115.5_ZFX-211	2.97	2.25	2.75	1.85	1.99	2.11	2.37	3.29	1.42	1.86	3.01	2.49	0.58	2.38	2.25
ENST00000200639.9_LAMP2-201	9.74	8.84	5.27	4.9	9.11	7.75	6.73	6	10.54	8.88	15.63	8.72	6.5	7.88	10.87
ENST00000371335.4_LAMP2-202	53.41	51.14	15.69	13.28	54.26	44.98	51.95	46.34	56.21	52.93	60.57	42.03	48.25	51.6	52.28
ENST00000434600.6_LAMP2-203	4.57	4.23	11.46	8.46	6.71	2.95	7.26	4.21	5.82	4.62	15.91	5.97	6.19	3.3	7.26
ENST00000486593.5_LAMP2-204	1.37	0.41	2.02	6.57	3.3	1.52	1.9	2.61	4.09	5.49	7.43	1.06	2.42	2.93	5.15
ENST00000262407.6_ITGA2B-201	0	0.24	0.12	0	0.04	0.27	0	0.08	0.17	0.14	0.04	0.06	0.12	0.03	0.08
ENST00000587295.5_ITGA2B-202	0	0	0.3	0	0	0.06	0	0	0.03	0	0	0	0.49	0.22	0.21
ENST00000589645.5_ITGA2B-203	0	0	0	0.1	0	0	0	0	0.15	0	0	0	0	0	0
ENST00000591990.5_ITGA2B-204	0	0	0.29	0	0	0	0	0	0	0	0	0	0	0	0
ENST00000592075.5_ITGA2B-205	0	0.39	0	0	0	0	0	0	0	0	0	0	0	0	0
ENST00000592226.5_ITGA2B-206	0.13	0	0.24	0.36	0.12	0.01	0	0.18	0.52	0.57	0.06	0.32	0.25	0	0.06
ENST00000592253.5_ITGA2B-207	0.92	0	0.22	0	0	0	0	0	0	0	0	0.27	0	0	0.15
ENST00000592462.5_ITGA2B-208	0.16	0	0.27	0.22	0.21	0.15	0.13	0.23	0.24	0.09	0.03	0.16	0.24	0.04	0.06
ENST00000592944.1_ITGA2B-209	0	0.21	0	0	0	0	0	0	0	0	0	0	0	0	0
ENST00000648408.1_ITGA2B-210	0.05	0.13	0.08	0.06	0.09	0	0.05	0	0	0.01	0	0.05	0.04	0	0
ENST00000257621.4_ASB4-201	0	0	0	0	0	0	0	0	0	0	0	0	0	0	0
ENST00000325885.6_ASB4-202	0	0	0	0	0	0	0	0.02	0	0	0	0	0	0	0
ENST00000428113.5_ASB4-203	0	0	0	0	0	0	0	0	0	0	0	0	0	0	0
ENST00000353258.8_GDE1-201	27	26.25	36.47	36.42	38.15	31.9	34.51	36.48	38.3	37.35	26.14	38.36	42.34	26.64	22.13
ENST00000563645.1_GDE1-202	6.84	13.18	7.98	6.59	7.54	10.27	14.77	9.23	8.05	6.04	7.64	5.76	13.9	7.17	12.99
ENST00000564172.1_GDE1-203	5.66	4.54	7.3	7.14	6.99	7.29	8.85	7.02	9.56	7.5	10.35	7.67	7.46	5.8	3.96
ENST00000569773.1_GDE1-204	0	0	0	0	0	0.14	0	0	0	0	0	0	0	0	0
ENST00000569899.5_GDE1-205	0.41	0.21	0.56	0.24	0.19	0.37	0.33	0.46	0.23	0.4	0.52	0.31	0.27	0.14	0.38
ENST00000358607.10_REX1BD-201	44.83	27.66	30.95	28.8	32.2	31.69	37.92	34.51	31.32	32.87	23.7	27.97	25.95	36.35	36.93
ENST00000450195.6_REX1BD-202	12.9	16.03	11.92	9.82	17.65	20.25	15.84	17.04	14.86	19.34	11.97	18.57	14.81	12.1	11.82
ENST00000595077.1_REX1BD-203	0.76	0.69	0.96	0.32	0.91	0.68	1.05	0.72	0.66	0.34	0.25	0.98	0.36	1	1.24
ENST00000595490.1_REX1BD-204	0.5	0.53	1.43	0	0.78	0.41	0	0.63	0	0.72	0.59	0.38	0	0.49	0
ENST00000597371.1_REX1BD-205	15.98	16.01	10.4	8.68	18.8	17.86	15.19	14.02	17.91	11.69	18.84	12.37	15.42	12.51	15.43
ENST00000598375.5_REX1BD-206	1.73	1.38	1.26	0.55	1.2	0.88	1.46	1.39	1.57	1.23	0.71	0.8	0.83	0.77	0.89
ENST00000600997.5_REX1BD-207	4.31	5.07	5.43	4.16	3.89	4.67	4.16	3.38	5.19	4.58	3.7	4.57	2.9	4.18	4.5
ENST00000601736.1_REX1BD-208	4.37	4.87	2.49	2.33	1.26	4.58	1.08	3.86	1.68	2.97	1.34	0.9	2.11	4.55	3.73
ENST00000392386.8_CRLF1-201	0	0	0.06	0	0	0.03	0	0	0	0	0	0	0	0	0
ENST00000593286.1_CRLF1-202	0	0	0	0	0	0	0	0	0	0	0	0	0	0	0
ENST00000594325.1_CRLF1-203	0.15	0.25	0.06	0.07	0	0.12	0	0.06	0	0.06	0	0	0.06	0.14	0.23
ENST00000596360.1_CRLF1-204	0	0	0	0.71	0.36	0	0.83	0	0	0	0	0	0	0	0
ENST00000597131.1_CRLF1-205	0	0	0	0	0	0	0	0	0	0	0	0	0	0	0
ENST00000007414.8_OSBPL7-201	9.37	7.27	9.14	9.09	9.77	9.15	9.41	9.97	7.88	7.94	7.1	9.85	11.46	6.88	11.31
ENST00000392507.7_OSBPL7-202	0.03	0	0	0	0.15	0	0	0	0.07	0	0	0	0	0.02	0
ENST00000578461.1_OSBPL7-203	0.73	0	0.94	0	0	0	2.06	0	0	0	0	0	1.57	0.86	0
ENST00000579728.5_OSBPL7-204	0.29	0.11	0.64	0.48	0.22	0.22	0.35	0.2	0.33	0.13	0.4	0.14	0.64	0.15	0.19
ENST00000580140.5_OSBPL7-205	0.35	0.11	0.13	0	0.16	0	0.29	0.33	0.23	0.09	0.12	0	0	0	0.42
ENST00000580226.5_OSBPL7-206	2.65	3.52	3.5	2.76	3.08	1.56	1.45	3.05	3.57	1.8	1.56	2.22	2.87	2.35	3.13
ENST00000580808.1_OSBPL7-207	1.32	0	2.24	0.9	3.07	1.06	2.36	0.83	1.86	2.3	0.94	2.82	4.3	0.59	0.96
ENST00000583167.5_OSBPL7-208	1.88	1.43	2	1.87	1.53	1.17	1.59	1.36	1.58	1.16	1.67	1.28	1.83	1.14	1.9
ENST00000584698.1_OSBPL7-209	1.16	1.73	2.16	0	0.7	0.94	1.03	0.21	1.26	1.14	1.73	0.65	0.78	1.33	2.19
ENST00000585051.1_OSBPL7-210	1.69	1.14	1.34	0.46	2.68	1.09	0.85	0.93	1.66	0.19	0.24	0.87	1.55	1.29	1.77
ENST00000613735.4_OSBPL7-211	0	0	0.13	0	0	0	0	0	0	0	0	0	0	0	0
ENST00000261713.8_TMEM98-201	0.31	0	0	0	0	0	0	0.38	0	0	0.29	0	0.23	0.29	0
ENST00000394642.7_TMEM98-202	58.67	57.34	46.54	46.49	57.74	58.18	60.06	57.34	62.71	62.58	47.87	54.39	44	49.55	75.18
ENST00000395149.6_TMEM98-203	5.47	4.21	4.73	5.34	4.29	3.18	6.8	5.97	6.81	6.29	4.37	4.26	1.69	5.66	5.61
ENST00000439138.5_TMEM98-204	2.37	2.24	0.79	0	0	1.4	0	1.39	2.2	1.17	9.59	12.23	0	0.09	9.31
ENST00000578289.5_TMEM98-205	21.73	20.15	14.68	15.26	22.54	14.99	21.48	17.47	24.79	21.23	17.19	15.43	15.54	21.92	23.26
ENST00000579849.6_TMEM98-206	6.62	6.51	4.82	3.73	6.06	5.3	5.83	6.14	7.18	5.67	4.73	8.29	4.34	5.37	5.13
ENST00000582227.5_TMEM98-207	0	1.67	0	0	0	1.27	2.89	0.78	1.42	1.28	0	0.66	0	0	3.96
ENST00000583120.1_TMEM98-208	3.84	6.62	8.57	2.52	6.88	8.65	3.24	5.78	7.03	1.78	6.31	5.04	4.37	3.7	4.49
ENST00000583437.2_TMEM98-209	1.94	1.81	2.08	1.58	2.02	2.57	1.51	2.76	1.73	0.95	1.48	2.61	2.24	0.38	1.85
ENST00000007699.10_YBX2-201	0.11	0.43	0.07	0.04	0.09	0.06	0	0	0.1	0.14	0.03	0.23	0.12	0	0.04
ENST00000570627.1_YBX2-202	0	0	0	0	0	0	0	0	0	0	0	0	0	0	0
ENST00000570720.1_YBX2-203	0	0	0	0	0	0.04	0	0.2	0	0	0	0	0.22	0	0
ENST00000571127.1_YBX2-204	0	0	0	0	0	0.04	0	0	0	0	0.09	0	0	0	0
ENST00000571464.1_YBX2-205	0	0	0.08	0	0.03	0	0	0.02	0	0	0	0	0	0.11	0
ENST00000571485.5_YBX2-206	0.02	0.13	0	0	0	0.03	0.02	0.1	0.11	0.11	0.05	0	0.05	0.07	0.03
ENST00000571834.5_YBX2-207	0.08	0	0	0	0	0	0.01	0.04	0	0	0.06	0	0.03	0	0
ENST00000007735.4_KRT33A-201	0	0	0	0	0	0	0	0	0	0	0	0	0	0	0
ENST00000344686.8_MAP3K14-201	3.38	3.41	2.46	2.82	3.02	2.52	3.01	2.8	2.92	2.29	2.88	3.98	2.68	3.11	3.4
ENST00000376926.8_MAP3K14-202	0	0	0	0	0	0	0	0.09	0	0	0	0	0.12	0.13	0
ENST00000586644.2_MAP3K14-203	1.37	1.34	1.16	0.75	0.99	1.88	0.33	0.71	0.3	0.63	0.58	0.42	0.82	0.91	1.48
ENST00000592267.1_MAP3K14-204	1.53	0.9	1.69	0.55	0.93	0.96	1.32	1.04	2.18	1.04	1.98	1.27	1.2	0	0.13
ENST00000617331.2_MAP3K14-205	0	0	0	0	0.18	0.17	0	0.31	0	0	0	0	0.17	0.62	0.29
ENST00000302539.9_ABCC8-201	0	0	0	0	0	0	0	0	0	0	0	0	0	0	0
ENST00000389817.7_ABCC8-202	0	0	0	0	0	0	0	0	0	0	0	0	0	0	0
ENST00000524561.1_ABCC8-203	0	0	0	0	0	0	0	0	0	0	0	0	0	0	0
ENST00000525022.1_ABCC8-204	0	0	0	0	0	0	0	0	0	0	0	0	0	0	0
ENST00000526002.1_ABCC8-205	0	0	0	0	0	0	0	0	0	0	0	0	0	0	0
ENST00000526037.5_ABCC8-206	0	0	0	0	0	0	0	0	0	0	0	0	0	0	0
ENST00000526168.5_ABCC8-207	0	0	0	0	0	0	0	0	0	0	0	0	0	0	0
ENST00000526921.5_ABCC8-208	0	0	0	0	0	0	0	0	0	0	0	0	0	0	0
ENST00000527905.5_ABCC8-209	0	0	0	0	0	0	0	0	0	0	0	0	0	0	0
ENST00000528202.5_ABCC8-210	0	0	0	0	0	0	0	0	0	0	0	0	0	0	0
ENST00000528374.1_ABCC8-211	0	0	0	0	0	0	0	0	0	0	0	0	0	0	0
ENST00000529967.5_ABCC8-212	0	0	0	0	0	0	0	0	0	0	0	0	0	0	0
ENST00000530147.5_ABCC8-213	0	0	0	0	0	0	0	0	0	0	0	0	0	0	0
ENST00000531137.1_ABCC8-214	0	0	0	0	0	0	0	0	0	0	0	0	0	0	0
ENST00000531642.5_ABCC8-215	0	0	0	0	0	0	0	0	0	0	0	0	0	0	0
ENST00000531891.1_ABCC8-216	0	0	0	0	0	0	0	0	0	0	0	0	0	0	0
ENST00000531911.1_ABCC8-217	0	0	0	0	0	0	0	0	0	0	0	0	0	0	0
ENST00000532220.1_ABCC8-218	0	0	0	0	0	0	0	0	0	0	0	0	0	0	0
ENST00000532728.6_ABCC8-219	0	0	0	0	0	0	0	0	0	0	0	0	0	0	0
ENST00000612903.1_ABCC8-220	0	0	0	0	0	0	0	0	0	0	0	0	0	0	0
ENST00000635881.1_ABCC8-221	0	0	0	0	0	0	0	0	0	0	0	0	0	0	0
ENST00000642271.1_ABCC8-222	0	0	0	0	0	0	0	0	0	0	0	0	0	0	0
ENST00000642579.1_ABCC8-223	0	0	0	0	0	0	0	0	0	0	0	0	0	0	0
ENST00000642611.1_ABCC8-224	0	0	0	0	0	0	0	0	0	0	0	0	0	0	0
ENST00000642902.1_ABCC8-225	0	0	0	0	0	0	0	0	0	0	0	0	0	0	0
ENST00000643260.1_ABCC8-226	0	0	0	0	0	0	0	0	0	0	0	0	0	0	0
ENST00000643562.1_ABCC8-227	0	0	0	0	0	0	0	0	0	0	0	0	0	0	0
ENST00000643925.1_ABCC8-228	0	0	0	0	0	0	0	0	0	0	0	0	0	0	0
ENST00000644057.1_ABCC8-229	0	0	0	0	0	0	0	0	0	0	0	0	0	0	0
ENST00000644447.1_ABCC8-230	0	0	0	0	0	0	0	0	0	0	0	0	0	0	0
ENST00000644472.1_ABCC8-231	0	0	0	0	0	0	0	0	0	0	0	0	0	0	0
ENST00000644484.1_ABCC8-232	0	0	0	0	0	0	0	0	0	0	0	0	0	0	0
ENST00000644542.1_ABCC8-233	0	0	0	0	0	0	0	0	0	0	0	0	0	0	0
ENST00000644649.1_ABCC8-234	0	0	0	0	0	0	0	0	0	0	0	0	0	0	0
ENST00000644675.1_ABCC8-235	0	0	0	0	0	0	0	0	0	0	0	0	0	0	0
ENST00000644757.1_ABCC8-236	0	0	0	0	0	0	0	0	0	0	0	0	0	0	0
ENST00000644772.1_ABCC8-237	0	0	0	0	0	0	0	0	0	0	0	0	0	0	0
ENST00000645004.1_ABCC8-238	0	0	0	0	0	0	0	0	0	0	0	0	0	0	0
ENST00000645076.1_ABCC8-239	0	0	0	0	0	0	0	0	0	0	0	0	0	0	0
ENST00000645417.1_ABCC8-240	0	0	0	0	0	0	0	0	0	0	0	0	0	0	0
ENST00000645744.1_ABCC8-241	0	0	0	0	0	0	0	0	0	0	0	0	0	0	0
ENST00000645760.1_ABCC8-242	0	0	0	0	0	0	0	0	0	0	0	0	0	0	0
ENST00000645884.1_ABCC8-243	0	0	0	0	0	0	0	0	0	0	0	0	0	0	0
ENST00000646003.1_ABCC8-244	0	0	0	0	0	0	0	0	0	0	0	0	0	0	0
ENST00000646207.1_ABCC8-245	0	0	0	0	0	0	0	0	0	0	0	0	0	0	0
ENST00000646276.1_ABCC8-246	0	0	0	0	0	0	0	0	0	0	0	0	0	0	0
ENST00000646592.1_ABCC8-247	0	0	0	0	0	0	0	0	0	0	0	0	0	0	0
ENST00000646737.1_ABCC8-248	0	0	0	0	0	0	0	0	0	0	0	0	0	0	0
ENST00000646902.1_ABCC8-249	0	0	0	0	0	0	0	0	0	0	0	0	0	0	0
ENST00000646993.1_ABCC8-250	0	0	0	0	0	0	0	0	0	0	0	0	0	0	0
ENST00000647013.1_ABCC8-251	0	0	0	0	0	0	0	0	0	0	0	0	0	0	0
ENST00000647015.1_ABCC8-252	0	0	0	0	0	0	0	0	0	0	0	0	0	0	0
ENST00000647086.1_ABCC8-253	0	0	0	0	0	0	0	0	0	0	0	0	0	0	0
ENST00000647158.1_ABCC8-254	0	0	0	0	0	0	0	0	0	0	0	0	0	0	0
ENST00000005284.3_CACNG3-201	0	0	0	0	0	0	0	0	0	0	0	0	0	0	0
ENST00000005286.8_TMEM132A-201	34.05	32.11	32.18	29.49	45.32	40.64	63.37	55.02	40.34	38.39	22.35	46.59	32.47	29.29	62.72
ENST00000453848.6_TMEM132A-202	18.19	14.06	11.63	14.1	21.61	22.65	29.59	33.1	23.89	16.65	7.82	27.04	11.98	16.52	33.85
ENST00000534983.5_TMEM132A-203	3.4	3.76	11.18	7.83	6.94	5.64	6.69	5.48	6.72	7.75	5.55	5.84	6.3	4.24	8.44
ENST00000535480.1_TMEM132A-204	7.43	12.66	12.57	10.4	14.65	18.85	15.15	15.75	11.53	8.38	8.28	23.16	10.1	12.04	35.06
ENST00000536409.1_TMEM132A-205	2.54	4.17	0.56	0	0.97	0	1.64	1.33	0.65	1.28	0.44	1.09	0	0.4	1.98
ENST00000536928.1_TMEM132A-206	0	0	0.37	0.24	0	0	0	0	0	0.21	0.49	0	0	0	0
ENST00000537065.1_TMEM132A-207	0	0	2.87	5.48	2.43	4.12	0	8.41	1.12	6.96	11.99	1.02	4.43	2.39	2.16
ENST00000537110.1_TMEM132A-208	4.21	2.17	5.39	9.36	8.53	5.2	6.01	9.62	4.57	8.4	5.48	4.35	3.8	4.19	7.57
ENST00000538090.1_TMEM132A-209	5.66	3.75	11.6	5.8	7.18	5.42	9.72	7.36	7.6	6.46	5.02	6.74	3.84	3.4	10.43
ENST00000540112.1_TMEM132A-210	27.67	25.15	25.61	28.55	34.24	45.05	40.28	46.92	28.59	29.25	12.93	29.64	27.17	17.53	38.23
ENST00000540276.1_TMEM132A-211	0	0	0	0	0	0	0	0	0	0	0	0	0	0	0
ENST00000543732.1_TMEM132A-212	4.15	2.95	5.46	9.49	6.03	4.95	5.97	9.85	9.09	5.59	5.19	7.48	5.32	4.36	9.77
ENST00000544065.5_TMEM132A-213	0	0	0.36	0.91	0.24	0	0.63	0	0.57	0.22	0	0	1.24	0.93	0.78
ENST00000544098.1_TMEM132A-214	5.02	4.16	4.37	3.87	4.71	3.87	5.63	5.22	4.88	3.33	2.48	4.02	2.93	3.21	5.32
ENST00000587805.1_AP2B1-201	1.91	2.5	1.02	0.33	1.77	1.04	0.93	1.14	1.79	2.28	0.15	2.68	2.09	1.59	1.15
ENST00000588093.1_AP2B1-202	0	0	0	0	0	0	0	0	0	0	0	0	0	0.28	0
ENST00000588116.1_AP2B1-203	0	0	0	0	0	0	0	0.14	0	0	0.17	0.17	0	0.5	0
ENST00000589774.5_AP2B1-204	0	0	0	0	0.29	0	0	0	0.3	0	0	0.34	0.82	0	0
ENST00000590432.5_AP2B1-205	0	0	0	0	0	0	0	0	0	0	0	0	0	0	0
ENST00000590538.5_AP2B1-206	0	0	0	0	0	0	0	0	0	0	0	0	0	0	0
ENST00000591561.5_AP2B1-207	0	0	0	0	0	0	0	0	0	0	0	0	0	0	0
ENST00000591610.5_AP2B1-208	0	0.25	0	0	0	0	0	0	0	0	0	0	0	0	0.22
ENST00000592167.5_AP2B1-209	0	0	0	0	0	0.25	0	0	0	0	0	0	0	0.48	0
ENST00000593014.3_AP2B1-210	0	0	0	0	0.21	0.19	0	0	0.2	0.21	0	0	0	0	0
ENST00000610402.5_AP2B1-211	25.47	29.69	19.99	24.02	33.77	32.98	29.15	31.27	29.66	30.98	22.12	36	27.32	27.2	29.43
ENST00000612035.4_AP2B1-212	0	0	0	0	0	0	0	0	0	0	0	0	0	0	0
ENST00000612116.5_AP2B1-213	1.09	1.62	0.96	1.07	1.13	0.17	1.48	1.44	1.44	1.25	1.69	0.77	0.24	1.69	1.48
ENST00000614600.4_AP2B1-214	4.86	4.28	4.52	5.73	5.52	3.38	4.66	7.64	5.57	6.11	7.72	6.88	3.8	5.7	4.37
ENST00000616681.4_AP2B1-215	0	0	0	0	0	0	0	0	0	0	0	0	0	0	0
ENST00000616784.4_AP2B1-216	0.23	0.09	0.1	0	0.06	0	0.23	0.11	0.06	0	0.22	0.14	0.06	0.29	0
ENST00000618940.4_AP2B1-217	0	0	0.55	0.18	0	0.37	0	0	0	0	0	0	0.26	0	0
ENST00000619183.1_AP2B1-218	0	0	0	0	0	0	0.22	0	0	0	0	0	0	0	0
ENST00000620039.4_AP2B1-219	0.09	0	0.17	0.15	0.07	0	0	0.27	0.23	0.17	0.18	0	0	0	0
ENST00000621668.4_AP2B1-220	0	0	0	0	0	0	0	0	0	0	0	0.12	0	0	0
ENST00000621914.4_AP2B1-221	29.63	33.06	37.69	39.71	50.76	41.57	39.42	42.16	39.26	37.19	46.97	40.18	46.08	40.93	48.8
ENST00000628168.1_AP2B1-222	0	0	0	0	0	0	0	0	0	0	0	0	0	0	0
ENST00000319273.10_TAC1-201	0	0	0	0	0	0	0	0	0	0	0	0	0	0	0
ENST00000346867.4_TAC1-202	0	0	0	0	0	0	0	0	0	0	0	0	0	0	0
ENST00000350485.8_TAC1-203	0	0	0	0	0	0	0	0	0	0	0	0	0	0	0
ENST00000491437.1_TAC1-204	0	0	0	0	0	0	0	0	0	0	0	0	0	0	0
ENST00000495916.1_TAC1-205	0	0	0	0	0	0	0	0	0	0	0	0	0	0	0
ENST00000219069.6_ZNF263-201	10.23	9.7	9.02	8.7	8.95	8.01	8.97	9.69	8.92	8.36	11.84	8.02	7.47	10.4	9.73
ENST00000538765.2_ZNF263-202	5.39	5.09	3.77	3.28	3.4	4.1	5.23	3.47	4.43	1.47	1.48	6.4	4.19	3.85	1.8
ENST00000572748.1_ZNF263-203	0.43	1.1	1.38	0.85	1.55	0.54	0	0.61	1.23	0.36	0.38	3.02	0.35	0.83	0.51
ENST00000573578.1_ZNF263-204	2.02	2.23	2.06	1.93	1.32	1.75	1.58	1.97	1.33	1.01	1.17	1.76	1.46	2.08	1.82
ENST00000574253.1_ZNF263-205	2.1	2.59	1.37	1.3	3.11	1.6	2.48	1.64	2.65	1.62	0.52	2.39	1.99	1.37	1.46
ENST00000574674.1_ZNF263-206	0.49	0.39	1.05	1.77	1.41	0.98	1.09	1.15	1.48	0.73	0.27	0.61	1.67	1.21	1
ENST00000575332.1_ZNF263-207	0.45	0.43	0.29	0.78	0.55	0.78	0.41	0.52	0.49	0.44	0.36	0.36	0.26	0.19	0.52
ENST00000575823.1_ZNF263-208	2.61	1.78	2.01	2.36	3.42	2.79	2.2	1.58	2.86	2.25	1.57	2.58	1.51	1.81	2.77
ENST00000006053.7_CX3CL1-201	0.95	1.77	2.18	2.39	1.48	1.44	1.87	1.95	1.46	0.78	3.38	7.92	3.13	0.82	0.79
ENST00000563383.1_CX3CL1-202	0.2	0.27	0.19	0.22	0.21	0	0	0	0	0.06	0	0.67	0.4	0	0.28
ENST00000564948.1_CX3CL1-203	0	0	0	0	0	0.68	0	0	0	0	0	0	0	0	0
ENST00000565912.1_CX3CL1-204	0	0	0.03	0	0.03	0	0	0	0.01	0	0	0.2	0.01	0	0.02
ENST00000006658.11_SPATA20-201	13.2	11.56	18.27	21.29	12.77	13.28	12.17	14.85	13.87	15.14	16.62	17.58	23.73	9.7	13.26
ENST00000356488.8_SPATA20-202	3.03	3	3.21	2.18	5.34	3.69	2.1	2.86	4.42	2.46	1.29	1.38	1.46	2.54	1.54
ENST00000502911.5_SPATA20-203	0.46	0	0.34	0.25	0	0	0	0	0	1.01	0.23	0	0.49	0.44	0
ENST00000503063.5_SPATA20-204	10.08	8.2	11.2	10.9	7.14	6.95	7.81	5.99	10.42	8.2	6.71	11.33	11.72	7.76	7.87
ENST00000503127.5_SPATA20-205	14.57	13.25	24.46	21.74	16.27	14.92	19.86	16.28	20.44	17.25	17.12	14.36	24.55	9.65	12.18
ENST00000504265.5_SPATA20-206	5.31	1.66	6.02	5.04	4.84	1.56	3.32	1.66	5.04	4.38	3.97	5.82	3.27	2.49	6.69
ENST00000504271.1_SPATA20-207	5.11	3.59	4.62	5.28	3.43	3.66	4.5	3.74	2.73	3.73	1.97	3.4	3.8	2.27	1.81
ENST00000504334.5_SPATA20-208	0	0.16	0	0	0	0	0	0	0.11	0	0.14	0	0	0	0
ENST00000505085.5_SPATA20-209	0.22	0	0	0	0.33	0.17	0.16	0	0.17	0	0	0	0	0	0
ENST00000505336.1_SPATA20-210	0	0	0.5	0	0	0.17	0	0	0	0	0	0.4	0.17	0	0.9
ENST00000505456.6_SPATA20-211	0	0	1.13	1.71	1.17	0.3	0.16	0.57	1.42	0.12	1.32	0.13	0.76	0.44	0.51
ENST00000505559.5_SPATA20-212	0.99	0.95	1.06	0.78	0.18	0.73	0.61	0.91	0.65	0.8	0.69	0.53	0.42	0.91	0.57
ENST00000505656.5_SPATA20-213	10.06	7.82	12.15	12.51	7.01	6.21	7.73	8.11	5.83	5.94	4.88	8.43	9.44	4.6	7.37
ENST00000508528.1_SPATA20-214	0	0.69	1.84	0.57	0	0.22	0	0	0	0.25	0	0	0.25	0	0
ENST00000508598.5_SPATA20-215	0	0	0	0	0	0	0	0	0	0	0	0	0	0	0
ENST00000510917.5_SPATA20-216	0	0	0	1.48	0	0	0	0	0	0	0	0	0	0.58	0
ENST00000511347.5_SPATA20-217	0.16	0.34	0.98	0.63	0.39	0.12	0	0.21	0.12	0.6	0.67	0.7	0.13	0.15	0.55
ENST00000511605.1_SPATA20-218	0.54	0.22	1.92	1.41	0.59	1.33	0.6	0.77	0.66	0.66	0.37	1.07	0.34	0.18	0.19
ENST00000511845.5_SPATA20-219	2.33	0.85	0.93	1.03	0.85	0.29	0.47	0.51	0.81	1.3	1.36	0.79	0.3	0	0.22
ENST00000511937.5_SPATA20-220	0	0.1	0.07	0	0.26	0	0	0.07	0.16	0	0	0.18	0.1	0	0.36
ENST00000512181.5_SPATA20-221	0.48	0.34	0.79	0.84	0.38	0.26	0.49	0.55	0.53	0.17	0.45	0.48	1.27	0.41	0.96
ENST00000512416.5_SPATA20-222	0.95	0.96	0.61	0.76	0.14	0.14	0.38	0.4	0.5	0.53	0.26	0.15	0.64	0.48	0.39
ENST00000513618.1_SPATA20-223	2.41	1.58	3.34	1.88	2.73	2.7	2.36	1.43	1.63	1.28	1.9	1.45	4.68	1.3	2.81
ENST00000515526.5_SPATA20-224	0.4	0	0.41	0	0	0	0	0	0	0	0	0.27	0	0	0.98
ENST00000515619.1_SPATA20-225	3.07	3.25	5.3	3.16	2.93	1.61	2.58	3.29	1.56	3.07	2.22	2.44	3.66	2.56	3.31
ENST00000619622.4_SPATA20-226	0.21	0.12	0.25	0.36	0	0	0.34	0.25	0.17	0	0.14	0.24	0	0.11	0.13
ENST00000634597.1_SPATA20-227	0	0	0	0	0	0	0	0	0	0	0	0	0	0	0
ENST00000635113.1_SPATA20-228	0	0	0	0	0	0	0	0	0	0	0	0	0	0	0
ENST00000352832.9_CACNA1G-201	0	0	0	0.01	0	0	0	0	0	0	0	0	0	0	0
ENST00000354983.8_CACNA1G-202	0	0	0	0	0	0	0	0	0	0	0	0	0	0	0
ENST00000358244.9_CACNA1G-203	0	0	0	0	0	0	0	0	0	0	0	0.02	0.01	0	0
ENST00000359106.10_CACNA1G-204	0	0	0	0	0	0	0	0	0	0	0.01	0	0	0	0.01
ENST00000360761.8_CACNA1G-205	0	0	0	0	0	0	0	0	0	0	0	0	0	0	0
ENST00000416767.8_CACNA1G-206	0	0	0	0	0	0	0	0	0	0	0	0	0	0	0
ENST00000429973.6_CACNA1G-207	0	0	0	0	0	0	0	0	0	0	0	0	0	0	0
ENST00000442258.6_CACNA1G-208	0	0	0	0	0	0	0	0	0	0	0	0	0	0	0
ENST00000502264.5_CACNA1G-209	0	0	0	0	0	0	0	0	0	0	0	0	0	0	0
ENST00000503436.5_CACNA1G-210	0	0	0	0	0	0	0	0	0	0	0	0	0	0	0
ENST00000503485.5_CACNA1G-211	0	0	0	0	0	0	0	0	0	0	0	0	0	0	0
ENST00000503607.5_CACNA1G-212	0	0	0	0	0	0	0	0	0	0	0	0	0	0.01	0
ENST00000504076.5_CACNA1G-213	0	0	0	0	0	0	0	0	0	0	0	0	0	0	0
ENST00000505165.5_CACNA1G-214	0	0	0	0	0	0	0	0	0	0	0	0	0	0	0
ENST00000506406.5_CACNA1G-215	0	0	0	0	0	0	0	0	0	0	0	0	0	0	0
ENST00000506520.1_CACNA1G-216	0	0	0	0	0	0	0	0	0	0	0	0	0	0	0
ENST00000507336.5_CACNA1G-217	0	0	0	0	0	0	0	0	0	0	0	0	0	0	0
ENST00000507510.6_CACNA1G-218	0	0	0	0	0	0	0	0	0	0	0	0	0	0	0
ENST00000507609.5_CACNA1G-219	0	0	0	0	0	0	0	0	0	0	0	0	0	0	0
ENST00000507896.5_CACNA1G-220	0	0	0	0	0	0	0	0	0	0	0	0	0	0	0
ENST00000510115.5_CACNA1G-221	0	0	0	0	0	0	0	0	0	0	0	0	0	0	0
ENST00000510366.5_CACNA1G-222	0	0	0	0	0	0	0	0	0	0	0	0	0	0	0
ENST00000511765.5_CACNA1G-223	0	0	0	0	0	0	0	0	0	0	0	0	0	0	0
ENST00000511768.5_CACNA1G-224	0	0	0	0	0	0	0	0	0	0	0	0	0	0	0
ENST00000512389.5_CACNA1G-225	0	0	0	0	0	0	0	0	0	0	0	0	0	0	0
ENST00000513689.6_CACNA1G-226	0	0	0	0	0	0	0	0	0	0	0	0	0	0	0
ENST00000513964.5_CACNA1G-227	0	0	0	0	0	0	0	0	0	0	0	0	0	0	0
ENST00000514079.5_CACNA1G-228	0	0	0	0	0	0	0	0	0	0	0	0	0	0	0
ENST00000514181.5_CACNA1G-229	0	0	0	0	0	0	0	0	0	0	0	0	0	0	0
ENST00000514717.5_CACNA1G-230	0	0	0	0	0	0	0	0	0	0	0	0	0	0	0
ENST00000515165.5_CACNA1G-231	0	0	0	0	0	0	0	0	0	0	0	0	0	0	0
ENST00000515411.5_CACNA1G-232	0	0	0	0	0	0	0	0	0	0	0	0	0	0	0
ENST00000515765.5_CACNA1G-233	0	0	0	0	0	0	0	0	0	0	0	0	0	0	0
ENST00000570567.1_CACNA1G-234	0	0	0	0	0	0	0	0	0	0.05	0	0	0	0	0
ENST00000326577.8_TNFRSF12A-201	58.99	82.56	23.65	22.62	29.29	36.38	45.51	58.83	50.59	78	166.54	133.6	90.71	49.96	117.44
ENST00000341627.5_TNFRSF12A-202	4.58	4.33	0	0	0.56	0.86	1.21	0.7	1.4	2.09	4.54	0.93	4.47	1.54	0.94
ENST00000571351.1_TNFRSF12A-203	4.36	4.88	1.53	2.39	1.82	3.38	4.05	3.83	3.87	4.09	10.43	7.16	6.46	6.16	12.94
ENST00000573001.5_TNFRSF12A-204	0	0	0	0	0	0	0	0	0	0	0	0	0	0	0.5
ENST00000574699.1_TNFRSF12A-205	0	0	0.7	0.39	0.42	0	1.76	1.11	0	0	1.24	0	0	0	0.82
ENST00000575124.1_TNFRSF12A-206	0.78	1.46	0.95	1.2	0.14	1.62	1.35	1.99	0.9	1.5	1.89	2.3	1	2.07	1.17
ENST00000575836.1_TNFRSF12A-207	0	0	0	0	0	0	0	0	0	0	0	0	0	0	0
ENST00000493273.2_DLX6-201	0	0	0	0	0	0	0	0	0	0	0	0	0	0	0
ENST00000518156.3_DLX6-202	0	0	0	0	0	0	0	0	0	0	0	0	0	0	0
ENST00000555308.1_DLX6-203	0	0	0	0	0	0	0	0	0	0	0	0	0	0	0
ENST00000381250.8_MAP3K9-201	0	0	0	0	0	0	0.01	0.02	0.02	0	0	0.02	0.05	0	0
ENST00000553414.5_MAP3K9-202	0	0	0	0	0	0	0	0	0	0	0	0	0	0	0
ENST00000554024.1_MAP3K9-203	0	0	0	0	0	0	0	0	0	0	0	0	0	0	0
ENST00000554146.1_MAP3K9-204	0	0	0	0	0	0.03	0	0	0	0.02	0	0	0	0	0.07
ENST00000554752.6_MAP3K9-205	0.01	0.02	0	0	0	0	0	0.01	0.01	0	0	0	0.01	0	0.02
ENST00000555993.6_MAP3K9-206	0	0	0	0	0	0	0	0	0	0	0	0	0	0	0
ENST00000611979.4_MAP3K9-207	0	0	0.01	0.01	0.03	0.01	0.01	0	0.03	0	0	0.02	0	0.01	0
ENST00000005257.7_RALA-201	143.77	164.72	108.98	134.67	161.54	185.46	117.96	128.48	236.95	288.88	138.9	204.43	55.47	159.81	189.98
ENST00000434466.1_RALA-202	1.75	3.68	1.69	2.39	1.37	2.85	0.39	1.83	2.43	2.38	12.03	1.81	3.55	1.4	0.39
ENST00000436179.1_RALA-203	2.9	4.05	2.7	3.29	3.67	3.3	3.75	3.4	5.14	6	4.36	6.2	2.53	4.11	5.3
ENST00000466491.1_RALA-204	0	0	0	0	0	0	0	0	0	0	0	0	0	0	0
ENST00000468201.1_RALA-205	3.04	1.79	2.07	2.65	3.42	2.62	2.41	2.68	2.48	4.47	4.94	2.41	1.39	2.83	1.35
ENST00000005260.9_BAIAP2L1-201	1.44	1.66	2.29	2.31	1.47	1.77	1.77	2.23	0.97	0.85	0.6	2.23	4.09	1.45	0.89
ENST00000462558.5_BAIAP2L1-202	0	0.74	0	0.01	0.01	0.04	0.56	0.34	0	0.18	0	0	0	0	0
ENST00000473569.1_BAIAP2L1-203	0	0	0	0	0	0	0	0	0	0	0.72	0	0.18	0	0
ENST00000479789.1_BAIAP2L1-204	0	0	0.17	0	0	0	0	0	0	0	0	0	0	0	0
ENST00000480580.1_BAIAP2L1-205	0	0	0	0	0	0	0	0	0	0	0	0	0	0	0
ENST00000397560.7_KDM7A-201	2.84	2.34	2.65	2.88	3.32	1.96	4	3.26	2.61	1.54	2.21	3.12	1.68	3.38	3.56
ENST00000472616.1_KDM7A-202	1.58	1.09	1.56	1.12	1.51	1.54	0.84	1.19	1.34	1.13	2.65	0.61	0.9	0.51	2.2
ENST00000478996.1_KDM7A-203	0.53	0	0.4	0.33	0	0	0.82	1.51	0	0	0	1.59	0	0	0.57
ENST00000242066.9_ETV1-201	0	0	0	0	0	0	0	0	0	0	0	0	0	0	0
ENST00000399357.7_ETV1-202	0	0	0	0	0	0	0	0	0	0	0	0	0	0	0
ENST00000403527.5_ETV1-203	0	0	0	0	0	0	0	0	0	0	0	0	0	0	0
ENST00000403685.5_ETV1-204	0	0	0	0	0	0	0	0	0	0	0	0	0	0	0
ENST00000405192.6_ETV1-205	0.24	0.17	0	0.43	0.19	0.2	0	0.19	0.86	0.71	0.23	0.69	0.22	0.68	0
ENST00000405218.6_ETV1-206	0.46	0	0.16	0.11	0.22	0	0	0	0.23	0.22	0.13	0	0	0	0.17
ENST00000405358.8_ETV1-207	0.5	2.24	1.19	1.13	0.97	1.34	1.21	1.27	2.75	3.86	0.19	2.27	2.7	2.24	3.51
ENST00000420159.6_ETV1-208	0	0	0	0	0	0	0	0	0	0	0	0	0	0	0
ENST00000421381.5_ETV1-209	0	0	0	0	0	0	0.06	0	0	0	0.14	0	0	0	1.79
ENST00000430479.6_ETV1-210	0.84	0.68	0.44	0.43	0.64	0.43	0.38	0.61	1.2	2.2	0.1	1.16	0.93	1.88	0.99
ENST00000431887.5_ETV1-211	0	0	0	0	0	0	0	0	0	0	0	0	0	0	0
ENST00000433547.1_ETV1-212	0	0.23	0.15	0	0.17	0	0	0.6	0.5	1.04	0.19	0.19	0.35	0.19	0
ENST00000438956.5_ETV1-213	0	0	0	0	0	0	0	0	0	0	0.35	0	0	0	0
ENST00000443137.5_ETV1-214	0	0	0	0	0	0	0	0	0	0	0	0	0	0	0
ENST00000443608.5_ETV1-215	0	0	0	0	0	0	0	0	0	0	0	0	0	0	0
ENST00000460438.5_ETV1-216	0	0	0	0	0	0	0	0	0	0	0	0	0	0	0
ENST00000472931.6_ETV1-217	0	0	0	0.28	0	0.21	0	0	0	0	0	0.23	0	0	0
ENST00000476355.5_ETV1-218	0	0	0	0.42	0	0	0	0	0.14	0	0	0.3	0	0.15	0
ENST00000476720.6_ETV1-219	0	0	0	0	0	0	0	0.07	0	0	0.1	0	0	0	0
ENST00000483075.1_ETV1-220	0	0.19	0	0.16	0	0	0	0	0	0	0	0	0	0	0.32
ENST00000485475.1_ETV1-221	0	0	0.37	0	0	0	0.41	0	0	0	0	0	0.34	0.45	0
ENST00000493831.1_ETV1-222	0.23	0	0.16	0.2	0.18	0.49	0.22	0.15	0.52	1.08	0	0	0.68	0.4	0.42
ENST00000497115.5_ETV1-223	0	0.15	0	0	0	0	0	0	0	0	0	0.49	0	0.01	0
ENST00000465241.5_AGK-201	0.64	0.57	0.23	0.31	0.35	0.27	0.33	0.49	0.63	0.11	0.28	0.11	0.6	0.49	0.33
ENST00000473247.5_AGK-202	0	0	0	0	0	0	0	0	0	0	0	0	0	0	0
ENST00000473884.5_AGK-203	0.32	0	0.32	0	0	0	0.62	0.49	0	0	1.04	0	0	0.58	0.3
ENST00000492693.5_AGK-204	0	0	0	0	0	0.06	0.07	0.05	0	0	0	0	0.18	0	0
ENST00000494053.1_AGK-205	0.91	0.39	0.54	0	0	0.4	0	0.73	0	0	0	1.33	0.26	0	0.31
ENST00000494688.1_AGK-206	0	0	0	0	0	0	0	0	0	0	0	0	0	0	0
ENST00000495028.5_AGK-207	0	0	0	0	0	0	0.25	0	0	0	0	0	0	0	0
ENST00000496273.1_AGK-208	0	0	0.2	0	0	0.1	0	0.59	0.24	0.4	0.21	0	0	0	0
ENST00000496784.1_AGK-209	0.45	0.87	0.89	0.83	0.64	0.57	0.78	1.18	0.69	0.37	0.66	0.57	0.35	0.74	0.53
ENST00000629555.2_AGK-210	0.1	0	0.06	0.23	0.09	0	0	0.09	0.07	0.08	0.48	0	0.14	0	0
ENST00000647568.1_AGK-211	0.87	0	0.47	0.58	0.51	0	0.22	0.65	0.27	0.27	0.13	0.11	0.16	0.18	0
ENST00000647898.1_AGK-212	0.21	0.09	0.07	0.17	0.09	0.1	0.22	0.13	0.1	0.36	0.34	0.12	0.25	0.17	0.43
ENST00000648068.1_AGK-213	0.5	0	0	0	0	0	0	0	0	0	0	0	0	0	0
ENST00000648395.1_AGK-214	4.94	4.31	0.56	2.68	0.06	4.6	0	0	0	1.39	0	0	0	1.3	0
ENST00000648489.1_AGK-215	0.28	0.25	0.56	0.66	0.19	0.1	0.31	0.38	0.2	0.16	0.26	0.24	0.24	0.52	0.47
ENST00000648690.1_AGK-216	0	0	0	0	0	0	0	1.05	0	0.52	0	0	0	0	0.46
ENST00000649014.1_AGK-217	0.45	0.38	0.71	0.42	0.65	0.46	0.9	0.67	0.51	0.43	0.24	0.34	0.21	0.37	0.33
ENST00000649286.2_AGK-218	2.69	3.87	2.72	2.73	2.61	2.05	2.57	2.17	4.1	2.91	2.44	2.38	2.54	3.19	3.18
ENST00000649365.1_AGK-219	0	0	0	0	0	0	0	0	0.12	0	0.29	0	0.08	0	0
ENST00000649538.1_AGK-220	1.39	1.6	1.69	1.47	0	0.75	1.92	0.92	1.35	3.63	0	0.67	1.18	0	1.46
ENST00000649790.1_AGK-221	0	0	0	0	0.17	0	0.2	0	0.14	0.26	0	0	0	0	0
ENST00000649914.1_AGK-222	0	0	0	0	0	0	0	0.11	0	0	0	0	0	0	0
ENST00000650006.1_AGK-223	0	0	0.61	0.4	1.41	0	0	0	0.36	0	0	0	0	0.96	0
ENST00000650365.1_AGK-224	0	0	0	0	0	0	0	0	0	0	0	0	0	0	0
ENST00000650547.1_AGK-225	0.9	4.1	8.7	6.76	5.95	2.45	8.33	7.57	6.86	6.47	8.96	11.1	11.14	8.41	10.91
ENST00000342456.11_ALDH3B1-201	0.2	0.18	0.06	0.08	0.18	0.08	0.08	0	0.11	0.11	0.32	0.1	0.73	0	0.13
ENST00000527514.1_ALDH3B1-202	0	0	0	0	0	0.26	0	0	0	0	0	0	0	0	0
ENST00000612297.4_ALDH3B1-203	0	0	0	0	0	0	0	0	0	0.19	0.14	0	0	0	0.08
ENST00000614849.4_ALDH3B1-204	0	0	0	0	0	0	0	0	0.02	0	0	0	0	0	0
ENST00000615368.4_ALDH3B1-205	0.01	0.02	0.01	0.01	0	0.01	0.01	0	0	0.05	0	0.03	0.05	0.01	0.05
ENST00000615463.4_ALDH3B1-206	0.06	0.07	0.08	0	0	0	0	0.04	0	0	0	0.13	0.27	0	0
ENST00000616697.1_ALDH3B1-207	0	0	0	0	0	0	0	0	0	0	0	0	0	0	0
ENST00000617288.4_ALDH3B1-208	0	0	0.16	0	0	0	0	0.13	0	0	0	0	0	0.23	0.01
ENST00000617449.4_ALDH3B1-209	0.1	0	0	0	0	0	0	0	0.05	0	0.91	0	0	0	0
ENST00000619675.4_ALDH3B1-210	0.17	0	0	0	0	0	0	0.06	0	0.01	0	0	0	0	0
ENST00000371274.8_TTC22-201	0	0	0	0	0	0	0	0	0	0	0	0	0	0	0
ENST00000371276.9_TTC22-202	0	0	0	0	0	0	0	0	0	0	0	0	0	0	0
ENST00000448308.2_TTC22-203	0	0	0	0	0	0	0	0	0	0	0	0	0	0	0
ENST00000474654.1_TTC22-204	0	0	0	0	0	0	0	0	0	0	0	0	0	0	0
ENST00000488771.1_TTC22-205	0	0	0	0	0	0	0	0	0	0	0	0	0	0	0
ENST00000248550.7_PHTF2-201	0	0	0	0	0	0	0	0	0	0	0	0	0	0	0
ENST00000275575.11_PHTF2-202	0.69	0	0.13	1.57	1.31	1.24	0.67	0.63	0.43	0	2.81	0	0.17	0.23	0.97
ENST00000307305.12_PHTF2-203	8.21	8.43	5.52	2.86	4.88	3.69	5.57	5.55	7.61	6.97	1.09	9.08	4.38	9.03	4.47
ENST00000415251.6_PHTF2-204	0.56	0	0.22	0.11	0	0.43	0.56	0.08	0	0.07	2.49	0.1	0.24	0.26	0
ENST00000416283.6_PHTF2-205	0.59	0.44	0.11	0.31	0.19	0.44	0.88	0.61	0	0.2	0.22	0	0	0.93	0.34
ENST00000422959.6_PHTF2-206	0	0	0	0	0	0	0	0	0	0	0	0	0	0	0
ENST00000424760.5_PHTF2-207	1.17	0.87	1.54	1.8	1.73	1.38	1.53	1.55	1.32	1.19	3.26	2.54	1.86	1.31	1.48
ENST00000450574.5_PHTF2-208	0.07	0.38	0.31	0.25	0.67	0.05	0.25	0.36	0.4	0.33	1.61	0.21	0.07	0.06	0.29
ENST00000454592.5_PHTF2-209	0.17	0	0.13	0	0	0	0	0.07	0	0	1.35	0.27	0	0.22	0
ENST00000468351.1_PHTF2-210	0	0	0	0	0	0	0	0.18	0	0	0	0	0	0	0.97
ENST00000470215.1_PHTF2-211	0	0.45	0	0	0	0	1.11	0	0	0	0	0.34	0.3	0.57	0.44
ENST00000479515.1_PHTF2-212	0.18	0.11	0.15	0.14	0.26	0	0.17	0.17	0.03	0.07	0.3	0.11	0.19	0.33	0.08
ENST00000005180.8_CCL26-201	0	0	0	0	0	0	0	0	0	0	0	0	0	0	0
ENST00000394905.2_CCL26-202	0	0	0	0	0	0	0	0	0	0	0	0	0	0	0
ENST00000264042.8_FARP2-201	2.6	2.12	1.5	1.89	2.53	1.8	1.72	1.91	2.91	2.12	2.17	3.06	2.9	3.4	1.7
ENST00000373287.8_FARP2-202	0.2	0	0.36	0	0	0.46	0	0.36	0.12	0.15	0	0	0	0.41	0.13
ENST00000412332.1_FARP2-203	0.49	0	0	0	0	0	0.43	0.21	0	0	0	0	0	0.63	0.41
ENST00000413432.2_FARP2-204	4.34	4.4	6.32	6.78	4.91	4.18	4.84	5.06	5.43	6.09	6.38	4.62	2.22	6.85	6.29
ENST00000418082.1_FARP2-205	0	0	0	0	0	0.94	0.99	0	0	0.04	0	0	0	0	0
ENST00000422951.1_FARP2-206	0.5	0.41	0.08	0.2	0	0.29	0	0	1.05	0.63	0.96	0.67	1.08	0.17	0.18
ENST00000444371.1_FARP2-207	0	0.12	0.33	0	0	0	0	0	0	0	0	0	0	0	0
ENST00000445489.1_FARP2-208	0	0	0	0	0	0	0	0.21	0	0	0	0	0	0	0
ENST00000464142.5_FARP2-209	0	0	0	0	0	0	0	0	0	0.28	0	0	0	0	0
ENST00000467260.1_FARP2-210	0	0	0	0	0	0	0	0	0	0	0	0	0	0	0
ENST00000470617.1_FARP2-211	0.68	0.53	0.67	0.6	0.43	0.33	0.7	0.6	0.41	0.39	0.34	0.64	0.6	0.63	0.34
ENST00000471447.5_FARP2-212	0	0	0	0	0	0	0	0	0	0	0	0	0	0	0
ENST00000473082.5_FARP2-213	0	0	0	0	0	0	0	0	0.4	0	0	0	0	0	0
ENST00000473510.1_FARP2-214	0	0	0	0	0	0	0	0	0	0	0	0	0	0	0
ENST00000476799.1_FARP2-215	0	0	0.11	0.27	0.23	0.12	0	0.11	0.13	0	0.29	0	0.29	0	0.14
ENST00000478489.5_FARP2-216	0	0	0	0	0	0	0	0	0	0	0	0	0	0	0
ENST00000479427.5_FARP2-217	0.12	0.61	0	0.22	0	0.18	0.11	0.1	0.54	0.38	0.49	0.31	0.17	0.28	0.53
ENST00000485051.1_FARP2-218	0	0	0	0	0	0	0	0	0	0	0	0.51	0	0	0.59
ENST00000486736.5_FARP2-219	0	0	0	0	0	0	0	0.15	0	0	0	0	0	0.75	0
ENST00000491425.1_FARP2-220	0	0	0	0	0	0	0	0	0	0	0	0	0	0	0
ENST00000492868.1_FARP2-221	0	0	0.15	0	0	0	0	0	0	0	0	0	0	0.06	0
ENST00000496470.1_FARP2-222	0.62	0	0	0	0	0	0	0	0	0.48	0	0.17	0	0.17	0
ENST00000627550.2_FARP2-223	0.55	2.53	2.16	3.83	2.75	0.57	2.53	2.47	2.86	2.8	3.64	1.36	0	2.35	2.62
ENST00000005226.12_USH1C-201	0	0	0	0	0	0	0	0	0	0	0	0	0	0	0
ENST00000318024.8_USH1C-202	0	0	0	0	0	0	0	0	0	0	0	0	0	0	0
ENST00000526181.1_USH1C-203	0	0	0	0	0	0	0	0	0	0	0	0	0	0	0
ENST00000526313.5_USH1C-204	0	0	0	0	0	0	0	0	0	0	0	0	0	0	0
ENST00000527020.5_USH1C-205	0	0	0	0	0	0	0	0	0	0	0	0	0	0	0
ENST00000527551.1_USH1C-206	0	0	0	0	0	0	0	0	0	0	0	0	0	0	0
ENST00000527720.5_USH1C-207	0	0	0	0	0	0	0	0	0	0	0	0	0	0	0
ENST00000529563.5_USH1C-208	0	0	0	0	0	0	0	0	0	0	0	0	0	0	0.08
ENST00000530700.1_USH1C-209	0	0	0	0	0	0	0	0	0	0	0	0	0	0	0
ENST00000534556.1_USH1C-210	0	0	0	0	0	0	0	0	0	0	0	0	0	0	0
ENST00000624811.1_USH1C-211	0	0	0	0	0	0	0	0	0	0	0	0	0	0	0
ENST00000005374.10_GGCT-201	0.93	1.36	1.04	0.24	0.17	0.38	1.46	0.83	1.08	1.37	0.8	1.1	1.08	0.73	0.5
ENST00000275428.9_GGCT-202	42.51	48.85	16.57	16.18	24.62	25.31	39.5	42.8	41.29	42.44	10.3	39.49	54.41	39.44	33.95
ENST00000409144.5_GGCT-203	1.05	0.61	0.2	0.55	0	0.22	0	0.21	0.84	0.21	2.24	0	0.91	0.24	0.55
ENST00000409390.5_GGCT-204	0	0.17	0	0	0	0	0	0	0	0	0	0	0	0	0.15
ENST00000409436.2_GGCT-205	0.85	0.58	0.31	0.13	0.67	1.34	0.43	1.12	0.35	1.08	1.24	0.68	0.75	0.4	0.86
ENST00000426081.5_GGCT-206	0	0	0	0.16	0.12	0.43	0	0.43	0	0.32	0	0	0.24	0	0
ENST00000440082.5_GGCT-207	11.09	14.5	7.94	6.89	4.43	9.01	14	15.84	16.31	11.77	28.96	14.52	12.61	16.35	14.92
ENST00000447901.1_GGCT-208	0.31	0.86	0	0	0	0	0	0	0.21	0.51	0.64	0	0.18	0	0
ENST00000265728.6_DBF4-201	1.7	3.25	2.9	2.84	2.48	1.64	2.18	3.43	2.97	1.8	0.71	0	0.89	3.63	1.16
ENST00000413643.5_DBF4-202	1.78	0.7	0.4	0.33	0.4	1.09	0.89	0.63	0.24	1.17	2.09	1.61	1.58	1.41	1.02
ENST00000430279.5_DBF4-203	0	0	0	0.09	0	0	0	0	0.12	0	0	0	0	0	0
ENST00000431138.5_DBF4-204	3.79	2.87	6.01	4.89	3.53	4.49	6.94	6.35	1.61	4.35	5.12	3.85	2.38	6.1	1.84
ENST00000486925.1_DBF4-205	0	0	0.1	0.31	1.96	2.31	5.27	1.95	0.15	2.36	0	2.27	1.67	0.72	0.2
ENST00000495067.1_DBF4-206	0.57	1.61	0.24	0.92	0	0	0.21	0.75	0	0	0	0.25	0.36	1.25	0
ENST00000498144.5_DBF4-207	0.13	0	0	0	0	0	1.32	0.96	0	0	1.16	2.59	0	0	1.03
ENST00000498726.1_DBF4-208	0.22	0.45	0.31	0.19	0	0	0.61	0.15	0	0	0.19	0	0.16	0	0
ENST00000375190.9_TBXA2R-201	3.03	1.73	4.36	2.66	4.31	2.63	5.07	2.62	2.03	2.38	3.22	2.22	4.17	3.53	1.04
ENST00000411851.3_TBXA2R-202	0.53	0.51	0	0.67	0.86	0.49	0	0	0.82	0	0.36	0.21	0.41	0.37	0
ENST00000587717.1_TBXA2R-203	0	0	0	0	0	0.21	0	0	0	0	0	0	0.24	0	0
ENST00000589966.1_TBXA2R-204	0	0	0	0	0	0	0	0	0	0.18	0	0	0	0	0
ENST00000005558.8_IFRD1-201	2.05	0.61	0.36	0.41	0.45	1.95	0.54	0.23	1.09	0.23	0.86	1.29	0.92	0	0
ENST00000403825.8_IFRD1-202	13.47	12.05	9.58	7.94	12.63	9.3	11.37	10.05	11.97	9.39	25.29	11.27	8.22	10.32	15.53
ENST00000417662.1_IFRD1-203	0.79	0	0	0	0	0	0	0	0	0	0	0	0	0	0
ENST00000421296.1_IFRD1-204	9.47	6.23	5.57	3.61	5.61	4.63	5.86	4.5	7.54	3.5	2.16	7.25	3.52	6.73	4.4
ENST00000429071.5_IFRD1-205	0.18	0.23	0.37	0.46	0.28	0.05	0.12	0.21	0.49	0.64	0.54	0.45	0.1	0.63	0.23
ENST00000432734.1_IFRD1-206	0.2	0	0.14	0	0	0.15	0	0	0	0	0	0	0	0	0
ENST00000440625.5_IFRD1-207	0.55	0	0.27	0.4	0	0.57	0.14	0	0.52	0	0	0.35	0.3	0.46	0.53
ENST00000443101.6_IFRD1-208	0	0	0	0	0	0	0	0	0	0	0	0	0	0	0
ENST00000445335.1_IFRD1-209	0	0	0	0.41	0	0	0	0	0.17	0	0	0	0	0	0
ENST00000462155.2_IFRD1-210	0	0	0	0	0	0	0	0	0	0	0	0	0	0	0
ENST00000466459.5_IFRD1-211	0	1.4	0.59	0.42	0	0	0	0.8	0	1.39	1.74	0	0	0	0
ENST00000470441.1_IFRD1-212	0.05	1.17	0	0.18	0	0	1.17	0	0	0	0	0.24	0	2.47	0
ENST00000476927.5_IFRD1-213	0	0	0	0	0	0	0	0	0	0	0	0	0	0	0
ENST00000486688.1_IFRD1-214	0	0	0	0	0	0	0	0	0	0	0	0	0	0	0
ENST00000489994.5_IFRD1-215	4.35	3.33	2.99	1.4	2.78	3.49	2.58	2.36	4.04	2.56	1.29	1.98	1.62	0.66	2.06
ENST00000535603.5_IFRD1-216	0	0.06	0	0	0	0	0	0	0	0	0	0	0	0	0
ENST00000621379.4_IFRD1-217	0	0.07	0.05	0	0	0.09	0	0.11	0.19	0.08	0	0	0.13	0	0
ENST00000360675.7_LGALS14-201	0	0	0	0	0	0	0	0	0	0	0	0	0	0	0
ENST00000392052.8_LGALS14-202	0	0	0	0	0	0	0	0	0	0	0	0	0	0	0
ENST00000601802.1_LGALS14-203	0	0	0	0	0	0	0	0	0	0	0	0	0	0	0
ENST00000261643.8_COX10-201	5.69	6.19	6.74	7.32	6.63	5.99	6.35	5.82	6.08	6.35	7.17	5.18	5.56	5.34	4.75
ENST00000429152.6_COX10-202	2.01	0.83	1.13	0.55	1.74	1	0	1.99	0.52	0.98	1.18	2.07	0	0.28	0.63
ENST00000458492.1_COX10-203	0.24	0.15	0	0	0.32	0.31	0.24	0.48	0.13	0.19	0.02	0	0.77	0	0.16
ENST00000580561.1_COX10-204	0	0	0	0	0.1	0	0	0	0	0	0	0	0	0	0
ENST00000581931.5_COX10-205	0	0	0.07	0	0	0	0	0.07	0	0.09	0	0.08	0	0	0
ENST00000664217.1_COX10-206	0.06	0.05	0.17	0.09	0	0.06	0.16	0.13	0.1	0.04	0.03	0.14	0.1	0.08	0.06
ENST00000670279.1_COX10-207	0.09	0.02	0.05	0.16	0.19	0	0.06	0.15	0.06	0	0	0.33	0.08	0.27	0.14
ENST00000265755.7_GTF2IRD1-201	2.85	1.59	3.47	1.84	4.23	2.52	3.95	2.75	3.64	1.91	4.44	4.09	3.93	2.65	3.93
ENST00000424337.6_GTF2IRD1-202	3.58	4.66	2.91	2.66	5.16	2.88	4.12	2.13	2.15	3.7	2.82	2.5	3.3	3.7	4.32
ENST00000455841.6_GTF2IRD1-203	1.33	1.61	0	0.92	0.63	1.63	0	2.65	1.96	1.05	1.58	0.79	0.81	1.27	0.79
ENST00000470715.1_GTF2IRD1-204	1.28	0.86	1.61	3.16	0.45	0.89	2.7	2.5	3.27	2.15	3.18	5.11	3.1	0.4	1.65
ENST00000476977.5_GTF2IRD1-205	0.97	1.14	0.96	0.84	1.33	1.77	1.78	1.35	1.36	0.54	1.18	1.54	1.14	1.18	1.35
ENST00000486086.1_GTF2IRD1-206	2.71	1.14	0.9	1.51	0.89	1.33	4.24	2.71	0.65	0.54	4.65	1.93	0.6	1.42	0
ENST00000489094.1_GTF2IRD1-207	1.36	0	0.15	0	0.47	0.14	0	0.6	0.16	0.25	0.2	0	0	0.13	0
ENST00000221265.8_PAF1-201	43.98	45.41	42.5	43.91	47.46	48.7	40.56	43	36.44	35.09	28.48	34.54	37.16	38.32	41.83
ENST00000416728.3_PAF1-202	0.12	0	0	0	0	0	0	0	0	0	0.17	0.15	0	0	0
ENST00000595379.1_PAF1-203	5.59	0	3.52	0	0	0	0	0	0	1.72	0	0	0	0	0
ENST00000595564.5_PAF1-204	0.21	1.09	0.2	0.34	0.91	0.35	0.86	0.71	0	0	0.47	0	0	0.66	2.04
ENST00000595797.5_PAF1-205	0.44	0.24	0.57	0.55	1.22	0	0	0.41	0.71	0.18	0	0.22	0.34	0.18	0.41
ENST00000597365.1_PAF1-206	0.51	0.46	1.12	0.7	2.25	0	2.99	1.08	1.53	1.14	0	0.83	1.16	0.78	3.18
ENST00000598127.1_PAF1-207	3.28	2.08	3.69	2.62	1.65	3.21	3.1	3.49	2.1	3.83	2.07	3.01	3.59	2.37	0.15
ENST00000598594.1_PAF1-208	0	0	0	0	0	0	0	0	0	0	0	0	0	0	0
ENST00000265745.13_VPS41-201	0.66	1.02	5.13	4.81	2.62	1.39	0	0	0	1.71	0.9	0	1.08	0	4.31
ENST00000310301.9_VPS41-202	18.43	17.73	10.83	10.94	17.77	14.38	15.66	15.42	16.83	14.24	11.77	17.93	13.96	12.74	10.04
ENST00000395969.6_VPS41-203	2.69	0.62	14.1	12.94	10.07	10.21	10.1	7.53	6.66	4.13	2.91	1.5	2.33	3.55	11.49
ENST00000413141.5_VPS41-204	0	0	0	0	0	0	0	0	0	0	0	0	0	0	0
ENST00000414632.5_VPS41-205	1.71	3.59	2.61	5.88	2.79	1.26	4.24	2.3	5.13	1.37	0.62	0.56	0	1.09	2.31
ENST00000418457.6_VPS41-206	0.37	0.38	0.33	0	1.62	0.3	0.36	1.22	0.57	0	0	0.94	1.02	0.35	0
ENST00000439468.1_VPS41-207	1.26	0	0	0	0	0	0	0	0	0	0	0	0	0	0
ENST00000448833.5_VPS41-208	1.62	1.27	0.9	0.46	1.32	0	0.24	0.52	1.03	0.82	0.59	0.96	0.74	0.2	0.78
ENST00000457055.1_VPS41-209	0	0	0	0	0	0	0	0	0	0	0	0	0	0	0
ENST00000462429.1_VPS41-210	0	3.7	1.78	1.31	0	0.53	0.82	1.06	1.35	0	2.98	0.7	0.54	1.32	0
ENST00000466017.1_VPS41-211	0	0	0	0	0	0	0	0	0	0	0	0	0	0	0
ENST00000482217.1_VPS41-212	5.88	6.5	4.37	3.57	6.15	4.94	4.6	4.54	5.27	2.79	8.87	3.08	3.85	3.78	6.24
ENST00000485955.1_VPS41-213	0	0	0	0	0	0	0	0	0	0	0	0	0	0	0
ENST00000490924.1_VPS41-214	0.55	0	0.83	0.25	0.23	1.13	0.28	1.15	1.46	1.13	2.05	0.48	1.36	0.87	1.71
ENST00000262444.13_ARHGAP44-201	0	0	0	0	0	0.02	0	0	0	0.04	0	0	0	0	0
ENST00000340825.7_ARHGAP44-202	0.13	0.07	0.06	0	0	0	0.03	0.17	0.15	0.11	0.21	0.1	0	0	0.04
ENST00000379672.10_ARHGAP44-203	0	0	0	0	0	0.04	0	0	0	0	0	0	0	0	0
ENST00000538915.2_ARHGAP44-204	0	0	0.15	0.33	0	0	0.14	0	0	0.22	0.28	0.09	0.05	0	0
ENST00000544416.6_ARHGAP44-205	0	0	0	0	0	0	0.01	0	0	0	0	0.04	0	0	0
ENST00000578087.1_ARHGAP44-206	0	0	0	0	0	0	0	0	0	0.14	0	0	0	0	0
ENST00000578442.1_ARHGAP44-207	0	0	0.06	0	0	0	0	0	0	0	0	0	0	0	0.02
ENST00000580768.5_ARHGAP44-208	0	0.07	0.13	0.08	0.05	0.01	0	0	0	0	0	0	0.11	0.17	0
ENST00000581437.1_ARHGAP44-209	0	0	0	0	0.21	0	0	0	0	0.01	0.26	0	0.12	0	0
ENST00000583608.1_ARHGAP44-210	0	0	0	0	0	0	0	0	0	0	0	0	0	0	0
ENST00000584974.1_ARHGAP44-211	0	0.03	0	0.07	0.02	0	0	0	0.02	0.03	0.01	0	0	0.03	0.03
ENST00000616670.4_ARHGAP44-212	0	0	0	0	0	0	0	0	0	0	0	0	0	0	0
ENST00000338034.9_ELAC2-201	21.92	24.97	23.54	25.01	22.61	12.18	18.71	21.03	21.48	21.11	20.86	18.54	24.77	21.4	17.09
ENST00000395962.6_ELAC2-202	0	1.55	0.71	0.84	0	8.09	1.36	0.53	0.06	0	0	3.29	0	3.51	5.28
ENST00000426905.7_ELAC2-203	0.69	0	0.53	1.45	0	1.25	0	0	0.22	0.5	0	0.94	0	0.55	0
ENST00000446899.5_ELAC2-204	0.29	0.42	0.45	0.66	0.23	0	0.4	0	0.24	1.29	0.51	0.25	1.06	0.25	0.65
ENST00000465825.5_ELAC2-205	1.39	1.88	1.91	2.19	1.99	1.21	2.06	1.71	1.22	1.67	2.71	2.02	2.63	1.56	2.06
ENST00000476042.1_ELAC2-206	0	0	0.37	0.39	0	0	0	0	0.41	0	0.48	0	0	0	0
ENST00000480891.5_ELAC2-207	1.11	1.01	1.1	0.31	1.01	2.2	1.51	0.94	0.64	0.88	0.5	1.35	1.79	1.17	0.68
ENST00000484122.5_ELAC2-208	1.34	0.19	0.69	1.13	1.07	1.33	0.34	0.67	1.15	0.62	0.23	0.94	0.7	0.65	1.02
ENST00000487229.6_ELAC2-209	0.12	0.39	1	0.8	0.34	0.51	0.84	0.42	1.16	0.74	0.77	0.63	1.08	0.74	1.22
ENST00000491478.5_ELAC2-210	3.49	2.55	3.44	1.95	1.69	2.9	1.21	3.45	2.38	1.69	2.37	3.32	1.88	2.26	1.19
ENST00000492559.5_ELAC2-211	1.68	6.74	3.83	3.23	1.48	1	0.61	0	0	3.05	0.8	0	3.21	4.19	1.95
ENST00000578071.1_ELAC2-212	0	0	0	0	0	0	0	0	0	0	0	0	0	0	0
ENST00000578104.1_ELAC2-213	0.83	0.33	0.62	0.36	0.37	0.38	0	0.45	0.51	0.2	0.63	1.02	0.26	0.7	0.2
ENST00000578991.5_ELAC2-214	0.34	0.78	0.78	0.54	0	0.98	0	0	0	0.24	0.77	1.21	0.34	0.37	0.41
ENST00000580504.5_ELAC2-215	0.89	1.17	2.17	0.95	0.34	2.4	1.49	0.46	0.69	0.87	1.54	0.79	1.83	1.28	1.59
ENST00000581499.6_ELAC2-216	0	0	0	0	0	0	0	0	0	0	0	0	0	0	0
ENST00000583371.5_ELAC2-217	0	0	0	0	0	0	0	0	0	0	0	0	0	0	0
ENST00000584650.5_ELAC2-218	0	0	0	0	0	0	0	0	0	0	0	0	0	0	0
ENST00000609101.5_ELAC2-219	0	0	0	0	0	0	0	0	0	0	0.67	1.47	0	0	1.52
ENST00000609345.1_ELAC2-220	0	0	0	0	0	0	0	0	0	0	0	0	0	0	0
ENST00000609757.5_ELAC2-221	0.33	0	0	0	0	0	0	0	0	0	0	0	0	0	0
ENST00000297029.10_SCIN-201	0	0	0	0	0	0	0	0	0	0	0	0	0	0	0
ENST00000341757.9_SCIN-202	0.02	0.03	0	0	0.02	0	0	0	0	0.06	0.04	0	0.02	0	0.05
ENST00000417018.1_SCIN-203	0	0	0	0	0	0	0	0	0	0	0	0	0	0	0
ENST00000436854.1_SCIN-204	0	0	0	0	0	0	0	0	0	0	0	0	0	0	0
ENST00000473722.5_SCIN-205	0	0	0	0	0	0	0	0	0	0	0	0	0	0	0
ENST00000476649.1_SCIN-206	0	0	0	0.06	0	0	0	0	0	0	0	0	0	0	0
ENST00000486980.5_SCIN-207	0	0	0	0	0	0	0	0	0	0	0	0	0	0	0
ENST00000518849.1_SCIN-208	0	0	0	0	0	0	0	0	0	0	0	0	0	0	0
ENST00000519209.5_SCIN-209	0	0	0	0.03	0	0	0	0	0.04	0	0.08	0	0	0.04	0.02
ENST00000523729.5_SCIN-210	0	0	0	0	0	0	0	0	0	0	0	0	0	0	0
ENST00000217890.10_ARSD-201	0.74	0.39	0.14	0.29	0.44	0.33	0.37	0.36	0.48	0.46	0.67	0.88	0.65	0.62	0.42
ENST00000381154.6_ARSD-202	10.5	10.1	5.52	4.96	9.33	6.88	7.39	5.89	9.77	8.08	6.06	11.74	7.57	6.38	8.37
ENST00000458014.1_ARSD-203	0	0	0	0.24	0	0	0	0.21	0	0	0	0	0	0	0
ENST00000481340.1_ARSD-204	3.79	0.78	0	0.58	0	0	0.74	1.03	0	1.12	0	1.12	0	0	0
ENST00000494870.5_ARSD-205	0.44	0.75	3.53	2.08	3.25	1.2	2.14	2.81	0.86	0.33	4.91	1.73	0.71	1.22	2.18
ENST00000495294.1_ARSD-206	0.88	0.16	0.05	0.48	0.36	0.14	0.13	0.11	0.63	0.38	0.07	0.8	0.5	0.86	0.27
ENST00000559324.1_ARSD-207	0.93	0	0.59	0	0.17	0	0.22	0	1.67	0.54	0.2	0.77	0	0	0
ENST00000381042.9_PNPLA4-201	2.67	1.37	0.85	1.17	0.94	1.76	1.26	1.46	1.55	1.48	1.88	2.53	2.14	0.66	2.03
ENST00000442940.1_PNPLA4-202	6.77	9.5	3.96	2.43	5.34	3.8	3.6	3.68	6.01	4.54	7.89	6.75	4.59	5.21	4.32
ENST00000444736.5_PNPLA4-203	0	0.67	0.18	0	0.76	0	0.28	0	0.43	0.18	0.53	0	0.34	0.97	0.26
ENST00000537427.5_PNPLA4-204	0	0	0	0.04	0	0	0	0	0	0	0	0	0	0	0
ENST00000252172.9_MYH13-201	0	0	0	0	0	0	0	0	0	0	0	0	0	0	0
ENST00000418404.8_MYH13-202	0	0	0	0	0	0	0	0	0	0	0	0	0	0	0
ENST00000621918.1_MYH13-203	0	0	0	0	0	0	0	0	0	0	0	0	0	0	0
ENST00000357103.5_ADIPOR2-201	37.98	35.16	35.92	30.43	35.09	28.45	42.68	34.55	29.66	25.88	19.38	32.5	12.56	39.41	26.52
ENST00000535774.1_ADIPOR2-202	0	0.45	0.56	0	1.24	0.37	0	0.79	1	0.6	0	0.74	0.32	0.34	0
ENST00000537190.1_ADIPOR2-203	0.41	1.08	0.71	0.9	0	0.15	0.58	0.28	0.63	0.49	1.27	0.18	0.46	0.18	0.38
ENST00000537545.1_ADIPOR2-204	0	0	0	0	0	0	0	0	0	0	0	0	0	0	0
ENST00000540974.1_ADIPOR2-205	0	0	0	0	0	0	0	0	0	0	0	0	0	0	0
ENST00000543456.1_ADIPOR2-206	0	0	0	0	0	0	0	0	0	0	0	0	0	0	0
ENST00000544470.1_ADIPOR2-207	0.11	0.24	0.49	0.41	0.27	0.09	0.43	0.25	0.35	0.18	0.62	0.5	0.44	0.82	0.33
ENST00000265334.9_CDKL3-201	0.04	0	0.09	0.24	0.26	0.09	0.07	0.16	0.07	0	0.06	0.09	0	0.18	0.1
ENST00000518990.5_CDKL3-202	0	0	0	0	0	0	0	0	0	0.24	0	0	0	0	0
ENST00000519312.5_CDKL3-203	0	0.08	0	0.16	0.02	0	0.06	0	0	0	0.08	0	0	0	0
ENST00000520592.1_CDKL3-204	1.56	0	0.6	0	0.54	0	0.58	0	0.72	0.7	0	0.8	0	0.53	0.43
ENST00000520693.5_CDKL3-205	0.06	0.26	0	0	0.13	0	0.07	0	0.07	0	0	0	0.09	0	0
ENST00000521118.5_CDKL3-206	0	0	0	0	0	0	0	0	0	0	0	0	0	0	0
ENST00000521755.1_CDKL3-207	0	0.97	0.29	0.4	0	1.06	0	0	0	0	0.5	0	0.39	0.51	0
ENST00000522501.1_CDKL3-208	0	0	0	0	0	0	0	0	0	0	0	0	0	0	0
ENST00000523054.5_CDKL3-209	0	0	0.06	0	0	0.24	0	0	0.1	0	0	0	0	0	0
ENST00000523832.1_CDKL3-210	0	0.21	0	0	0.01	0	0	0	0	0	0	0	0.11	0	0.01
ENST00000005756.4_UPP2-201	0	0	0	0	0	0	0	0	0	0	0	0	0	0	0
ENST00000460456.1_UPP2-202	0	0	0	0	0	0	0	0	0	0	0	0	0	0	0
ENST00000489438.1_UPP2-203	0	0	0	0	0	0	0	0	0	0	0	0	0	0	0
ENST00000605860.5_UPP2-204	0	0	0	0	0	0	0	0	0	0	0	0	0	0	0
ENST00000005995.8_PRSS21-201	0	0	0.06	0.07	0	0.04	0	0	0	0	0.46	0	0	0	0
ENST00000450020.7_PRSS21-202	0	0	0.18	0	0	0	0.13	0	0	0	0	0	0	0	0
ENST00000570594.5_PRSS21-203	0	0	0	0	0	0	0	0	0	0.09	0	0	0	0	0
ENST00000570629.5_PRSS21-204	0	0	0	0	0	0	0	0	0	0	0	0	0	0	0
ENST00000571141.1_PRSS21-205	0	0	0	0	0	0	0	0	0	0	0	0	0	0	0.26
ENST00000574265.1_PRSS21-206	0	0	0	0	0	0.07	0	0	0	0	0	0	0.08	0	0.17
ENST00000574813.5_PRSS21-207	0	0	0	0	0	0	0	0	0	0	0	0	0	0	0
ENST00000575199.1_PRSS21-208	0	0	0.21	0	0	0.15	0	0.1	0	0	0	0.13	0.11	0	0.31
ENST00000575739.1_PRSS21-209	0	0	0	0	0	0	0	0	0	0	0	0	0	0	0
ENST00000577043.1_PRSS21-210	0	0	0	0	0	0	0	0	0	0	0	0	0	0	0
ENST00000262891.9_MARK4-201	15.84	15.66	14.29	15.09	21.13	17.41	15.37	14.25	18.09	15.03	19.79	17.2	18.09	13.41	16.52
ENST00000300843.8_MARK4-202	0	0	0	0	0	0	0	0	0	0	0.09	0	0.08	0.11	0.11
ENST00000587566.5_MARK4-203	0	0	0	0	0	0	0	0	0	0	0.56	0	0	0	0
ENST00000588533.5_MARK4-204	2.62	5.21	6.13	2.8	1.74	7.49	3.99	4.87	6.45	7.84	5.04	4.64	2.29	6.32	2.33
ENST00000588621.5_MARK4-205	4.05	1.57	1.85	3.51	2.03	1.56	1.94	2.85	1.26	2.47	2.93	3.92	2.54	2.92	1.14
ENST00000590897.1_MARK4-206	1.03	1.57	0.43	1.11	1.25	0.5	3.05	0.73	1.77	0.54	1.92	1.74	1.62	1.51	0.47
ENST00000590909.1_MARK4-207	3.25	3.84	1.09	3.91	2.99	3.23	3.71	3.09	3.16	2.52	3.63	3.67	2.74	2.04	2.61
ENST00000592207.5_MARK4-208	5.31	0.69	0	2.53	2.33	7.4	2.96	3.83	3.16	5.73	3.59	0.67	0	4.03	0
ENST00000592762.5_MARK4-209	0	0	0	0	0	0	0	0	0	0	0	0	0	0	0
ENST00000620044.4_MARK4-210	0	0	0.18	0	0	0	0	0	0.12	0.17	0	0.49	0	0	0.27
ENST00000622871.1_MARK4-211	6.54	5.55	3.59	6.73	6.91	12.91	6.25	5.93	3.48	8.07	7.15	6.53	6.42	7.61	8.73
ENST00000447510.6_PROM1-201	0	0	0	0	0.09	0	0	0	0.21	0	0	0.22	0	0	0
ENST00000502501.1_PROM1-202	0	0	0	0	0	0	0	0	0	0	0	0	0	0.18	0
ENST00000502943.1_PROM1-203	0.45	0	0	0	0	0	0	0	0.03	0.2	0	0.41	0	0.02	0
ENST00000503884.5_PROM1-204	0	0	0	0	0	0	0	0	0	0	0	0	0	0	0
ENST00000504842.5_PROM1-205	0	0	0	0	0	0	0	0	0	0	0	0	0	0	0
ENST00000505450.5_PROM1-206	0	0	0	0	0	0	0	0	0	0.04	0	0.11	0	0	0
ENST00000508167.5_PROM1-207	0	0	0	0	0	0	0.24	0.13	0	0.05	0	0	0	0.15	0
ENST00000508322.1_PROM1-208	0	0	0	0	0	0	0	0.15	0	0	0	0	0	0	0
ENST00000508940.1_PROM1-209	0	0.49	0	0	0	0	0	0	0	0	0	0	0	0	0
ENST00000510224.5_PROM1-210	0.27	0	0	0.04	0	0	0	0	0	0	0	0	0.18	0	0
ENST00000511153.5_PROM1-211	0	0	0	0	0	0.02	0	0	0	0	0	0	0	0	0
ENST00000511270.1_PROM1-212	0	0	0	0	0	0	0	0	0	0	0	0	0	0	0
ENST00000512304.2_PROM1-213	0	0	0	0	0	0	0	0	0	0	0	0	0	0	0
ENST00000513108.1_PROM1-214	0	0	0	0	0	0	0	0	0	0	0	0	0	0	0
ENST00000513448.5_PROM1-215	0.11	0.15	0.05	0.08	0.23	0.15	0.15	0.1	0.23	0.03	0	0.01	0	0.04	0
ENST00000513946.1_PROM1-216	0	0	0	0	0	0	0	0	0	0	0	0	0	0	0
ENST00000514693.5_PROM1-217	0	0	0	0	0	0	0	0	0	0	0	0	0	0	0
ENST00000514967.5_PROM1-218	0	0	0	0	0	0	0	0	0	0	0	0	0	0	0
ENST00000539194.5_PROM1-219	0	0.05	0.05	0	0.03	0.1	0	0.03	0	0	0	0	0	0	0.22
ENST00000540805.5_PROM1-220	0	0.04	0	0	0	0	0	0	0	0	0	0	0	0	0
ENST00000445755.7_CCDC124-201	123.53	127.7	102.54	93.46	97.14	111.01	90.38	92.46	105.45	113.25	100.92	112.32	114.72	111	120.39
ENST00000596123.1_CCDC124-202	18.76	16.77	7.98	8.53	8.86	13.73	7.24	10.36	11.03	10.99	10.58	12.21	13.75	10.53	17.28
ENST00000597436.5_CCDC124-203	1.54	1.41	0.19	0.47	0.22	0	0	0.36	1.55	0.22	4.74	1.04	0.91	1.07	2.07
ENST00000602080.1_CCDC124-204	0	0	0.5	1.11	0.14	0.66	0.17	0	0.69	0.29	0.96	0.31	0.68	0.16	0
ENST00000187608.13_CEACAM21-201	0	0.89	0.69	0	0.26	0	0.52	0	0	0.71	0	0.12	0.2	0	0.26
ENST00000401445.4_CEACAM21-202	0	0	0.17	0.12	0	0	0	0	0	0	0	0	0	0	0.07
ENST00000407170.6_CEACAM21-203	1.7	0.33	1.3	0.55	1.42	1.04	0.81	0.45	0.56	0.55	0.11	0.31	0.29	0.13	0.78
ENST00000457737.5_CEACAM21-204	0	0	0.33	0	0	0	0	0.14	0.48	0.05	0	0.18	0.03	0.67	0
ENST00000482870.6_CEACAM21-205	0.38	0	0	0.54	0.54	0.33	0	0	0.14	0	0.19	0.44	0.44	0	0.27
ENST00000618577.4_CEACAM21-206	2.43	3.69	2.1	3.55	5.09	3.34	2.44	2.19	4.72	2.52	1.67	4.33	2.85	1.28	2.06
ENST00000632983.1_CEACAM21-207	0	0	0.63	0.38	0.99	0.11	0.17	0	0.37	0.11	0	0.88	0.44	0.22	0.28
ENST00000397193.7_PAFAH1B1-201	0	0	0	0	0	0	0	0	3.75	3.77	3.49	0	0	0	0
ENST00000397195.10_PAFAH1B1-202	45.66	44.5	32.4	30.69	42.16	38.1	37.19	36.15	36.49	32.69	35.94	39.03	42.95	38.69	39.73
ENST00000570400.1_PAFAH1B1-203	1.33	1.82	0.49	0.6	0.89	0.82	0.47	1.13	0.65	1.25	0.87	1.16	0.68	0.76	1.61
ENST00000571289.1_PAFAH1B1-204	0	0.22	0.15	0.4	0.33	1.12	0.19	0.16	0.33	0.18	0.19	0.21	0.32	0.19	0.23
ENST00000571495.1_PAFAH1B1-205	4.25	4.32	3.09	4.36	2.77	4.52	3.49	2.38	4.07	2.84	8.96	4.45	3.96	2.25	3.56
ENST00000572915.6_PAFAH1B1-206	0	0	0.06	0.09	0	0	0	0.2	0	0.07	0.07	0	0	0	0
ENST00000574213.1_PAFAH1B1-207	0.65	1.2	0.23	1.17	0.52	1.21	1.41	0.45	0.88	0.79	1.32	0.71	0.75	1.03	0.52
ENST00000574468.1_PAFAH1B1-208	0.21	0	0.2	0.73	0	0.33	0.78	0	0.4	1.21	0.36	0	0	0.28	0.5
ENST00000574816.5_PAFAH1B1-209	2.37	3.38	3.3	3.45	1.15	4.82	2.52	2.46	2.83	1.71	4.4	4.95	2.64	1.42	3.77
ENST00000575477.5_PAFAH1B1-210	0.14	0.17	0	0	0	0.24	0	0.13	0	0	0.52	0.15	0	0	0
ENST00000576586.5_PAFAH1B1-211	2.09	0	0	0	0	0.37	0.35	0	1.61	1.09	1.29	0.72	0	0.45	0
ENST00000609078.1_PAFAH1B1-212	4.44	3.58	6.01	9.29	10.11	9.24	3	1.06	11.3	7.37	19.78	4.28	2	10.9	3.79
ENST00000610190.1_PAFAH1B1-213	4.8	2.62	1.66	2.39	2.73	3.36	5.09	5.13	4.08	2.27	4.65	3.42	3.35	4.63	4.62
ENST00000313735.11_NOS2-201	0	0	0	0	0	0	0	0	0	0	0	0	0	0	0
ENST00000621962.1_NOS2-202	0	0	0.01	0.04	0	0	0	0	0.04	0	0	0.02	0.04	0.03	0
ENST00000646938.1_NOS2-203	0.03	0	0	0	0	0	0	0	0	0	0	0	0	0	0
ENST00000262442.9_DNAH9-201	0	0	0	0	0	0	0	0	0	0	0	0	0	0	0
ENST00000396001.6_DNAH9-202	0.02	0	0.01	0	0	0	0	0	0	0	0	0.04	0.02	0	0
ENST00000454412.6_DNAH9-203	0	0	0	0	0	0	0	0	0	0	0	0	0	0	0
ENST00000578834.1_DNAH9-204	0	0	0	0	0	0	0	0	0	0	0	0	0	0	0
ENST00000579406.1_DNAH9-205	0	0	0	0	0	0	0	0	0	0	0	0	0	0	0
ENST00000579602.1_DNAH9-206	0	0	0	0	0	0	0	0	0	0	0	0	0	0	0
ENST00000579703.1_DNAH9-207	0	0	0	0	0	0	0	0	0	0	0	0	0	0	0
ENST00000579813.1_DNAH9-208	0	0	0	0	0	0	0	0	0	0	0	0	0	0	0
ENST00000579828.5_DNAH9-209	0	0	0	0	0	0.03	0	0	0	0	0	0	0	0	0
ENST00000580255.1_DNAH9-210	0	0	0	0	0	0	0	0	0	0	0	0	0	0	0
ENST00000581682.1_DNAH9-211	0	0	0	0	0	0	0	0	0	0	0	0	0	0	0
ENST00000583192.1_DNAH9-212	0	0	0	0	0	0	0	0	0	0	0	0	0	0	0
ENST00000584663.1_DNAH9-213	0	0	0	0	0	0	0	0	0	0	0	0	0	0	0
ENST00000585197.1_DNAH9-214	0	0	0	0	0	0	0	0	0	0	0	0	0	0	0
ENST00000608377.5_DNAH9-215	0	0	0	0	0	0	0	0	0	0	0	0	0	0	0
ENST00000389003.7_KIAA0100-201	0.07	0.21	0.05	0	0.05	0.07	0.26	0.24	0.23	0.06	0.23	0.19	0.22	0	0.15
ENST00000528896.7_KIAA0100-202	40.97	42.59	41.25	41.53	42.8	31.04	40.14	39.71	41.13	41.19	40.65	48.42	49.23	41.83	50.51
ENST00000544884.5_KIAA0100-203	0	0	0	0	0	0	0	0	0	0	0	0	0	0	0
ENST00000577261.1_KIAA0100-204	0	0	0.23	0	0	0	0.24	0	0	0	0	0	0	0	0.86
ENST00000577417.5_KIAA0100-205	2.99	2.22	2.48	2.01	1.56	1.33	1.81	1.88	1.79	1.41	0.73	2.02	1.89	1.47	2.45
ENST00000577580.1_KIAA0100-206	1.35	2.3	0.92	2.09	1.24	0.53	1.56	1.74	1.95	0.44	1.03	1.79	0.6	1.4	3.1
ENST00000579253.1_KIAA0100-207	4.08	3.17	2.8	4.17	4.04	2.13	3.23	3.85	3.69	3.31	2.4	2.83	1.98	2.87	3.36
ENST00000579924.6_KIAA0100-208	0.6	0	0	0	0	0	0	0	0	0	0	0	0	0	0
ENST00000580395.1_KIAA0100-209	6.95	6.91	1.88	5.57	4.7	7.74	8.96	8.62	4.5	4.84	5.94	7.91	4.25	4.97	4.59
ENST00000580882.5_KIAA0100-210	0.73	0.28	0.07	0.43	0.63	0.48	0.09	0.62	0.71	0.56	0.17	0.08	0.6	0.29	0.28
ENST00000581064.1_KIAA0100-211	6.34	9.57	4.96	8.57	7.1	3.11	3.59	5.91	4.69	3.78	2.39	4.37	4.9	7.24	7.44
ENST00000581267.1_KIAA0100-212	0	0	0.42	0	0	0	0	0	0.43	0	0	0	0	0	0
ENST00000582417.1_KIAA0100-213	0	0	0.58	1.53	0.69	0	0.36	1.2	0.87	1.26	0.36	1.37	0.33	1.58	1.26
ENST00000582901.1_KIAA0100-214	0.55	0.9	0.61	0.76	0.88	0.8	0	0.83	0.9	0.23	0	3.89	0.92	0.5	0.77
ENST00000583403.5_KIAA0100-215	0	0	0	0	0	0	0	0	0	0	0	0	0	0	0
ENST00000583860.1_KIAA0100-216	5.31	8.88	2.67	4.17	3.94	4.58	1.45	2.5	2.29	3.1	0	3.69	2.03	1.03	1.06
ENST00000314669.9_SLC13A2-201	0	0	0	0	0	0	0	0	0	0	0	0	0	0	0
ENST00000444914.7_SLC13A2-202	0	0	0	0	0	0	0	0	0	0	0	0	0	0	0
ENST00000459818.2_SLC13A2-203	0	0	0	0	0	0	0	0	0	0	0	0	0	0	0
ENST00000541739.6_SLC13A2-204	0	0	0	0	0	0	0	0	0	0	0	0	0	0	0
ENST00000545060.2_SLC13A2-205	0	0	0	0	0	0	0	0	0	0	0	0	0	0	0
ENST00000577903.5_SLC13A2-206	0	0	0	0	0	0	0	0	0	0	0	0	0	0	0
ENST00000579281.5_SLC13A2-207	0	0	0	0	0	0	0	0	0	0	0	0	0	0	0
ENST00000323816.8_AC005747.1-202	0	0	0	0	0	0	0	0	0	0	0	0	0	0	0
ENST00000396115.6_AC005747.1-208	0	0	0	0	0	0	0	0	0	0	0	0	0	0	0
ENST00000432992.6_AC005747.1-203	0	0	0	0	0	0	0	0	0	0	0.03	0	0	0	0
ENST00000437099.6_AC005747.1-201	0	0	0	0	0	0	0	0	0	0	0.06	0	0	0	0
ENST00000542249.5_AC005747.1-207	0	0	0	0	0	0	0	0	0	0	0	0	0	0	0.14
ENST00000578456.1_AC005747.1-211	0	0	0	0	0	0	0	0	0	0	0	0	0	0	0
ENST00000578599.5_AC005747.1-217	0	0	0	0	0	0	0	0.14	0	0.17	0	0	0	0	0
ENST00000578655.1_AC005747.1-216	0	0	0	0	0	0	0	0	0	0	0	0	0	0	0
ENST00000579140.5_AC005747.1-215	0	0	0	0	0	0	0	0	0	0	0	0	0	0	0
ENST00000579158.5_AC005747.1-209	0	0	0	0	0	0	0	0	0	0	0	0	0.04	0	0
ENST00000580043.1_AC005747.1-219	0	0	0	0	0	0	0	0	0	0	0	0	0	0	0
ENST00000580811.5_AC005747.1-213	0	0	0	0	0	0	0	0	0	0	0	0	0	0	0
ENST00000580865.5_AC005747.1-205	0	0	0	0	0	0.04	0	0	0	0.02	0	0	0	0	0
ENST00000581112.5_AC005747.1-210	0	0	0	0	0	0	0	0	0	0	0	0	0	0	0.04
ENST00000581871.5_AC005747.1-212	0	0	0	0	0	0	0	0	0	0	0	0	0	0	0
ENST00000583882.5_AC005747.1-206	0	0	0	0	0	0	0	0	0	0	0	0	0	0	0
ENST00000584146.6_AC005747.1-214	0	0	0	0	0	0	0	0	0	0	0	0	0	0	0
ENST00000584389.5_AC005747.1-218	0	0	0	0	0	0	0	0	0	0	0	0	0	0	0
ENST00000585266.5_AC005747.1-204	0	0	0	0.02	0	0	0	0	0.01	0	0	0	0	0	0
ENST00000006275.8_TRAPPC6A-201	9.16	10.4	14.52	11.77	8.28	10.07	11.91	11.81	13.38	11.3	8.41	12.59	12.12	9.89	13.1
ENST00000585934.1_TRAPPC6A-202	19.09	10.95	15.05	15.11	11.27	11.46	19.2	14.35	15.91	17.56	8.58	28.14	19.61	17.01	17.49
ENST00000587818.1_TRAPPC6A-203	1.35	0	0.98	1.16	0.76	0.82	1.33	1.03	0.37	0.34	0	0.35	0	0	0
ENST00000588062.5_TRAPPC6A-204	14.42	8.96	6.11	4.3	4.94	1.95	9.26	7.58	8.11	6.56	4.49	9.99	7.46	5.6	12.12
ENST00000592647.1_TRAPPC6A-205	4.53	5.39	6.52	7.31	2.32	2.33	8.77	5.95	2.86	5.14	3.51	5.83	8.15	1.77	10.31
ENST00000310132.11_MATK-201	0	0	0	0	0	0	0	0	0	0	0	0	0	0	0
ENST00000395040.6_MATK-202	0	0	0	0	0	0	0	0	0	0	0	0	0	0	0
ENST00000395045.6_MATK-203	0	0	0	0	0	0	0	0	0	0	0	0	0	0	0
ENST00000585778.5_MATK-204	0	0	0	0	0	0	0	0	0	0	0	0	0	0	0
ENST00000587180.1_MATK-205	0	0	0	0	0	0	0	0	0	0	0	0	0	0	0
ENST00000588983.5_MATK-206	0	0	0	0	0	0	0	0	0	0	0	0	0	0	0
ENST00000590028.5_MATK-207	0	0	0	0	0	0	0	0	0	0	0	0	0	0	0
ENST00000590493.5_MATK-208	0	0	0	0	0	0	0	0	0	0	0	0	0	0	0
ENST00000590821.1_MATK-209	0	0	0	0	0	0	0	0	0	0	0	0	0	0	0
ENST00000590849.1_MATK-210	0	0	0	0	0	0	0	0	0	0	0	0	0	0	0
ENST00000590980.1_MATK-211	0	0	0	0	0	0	0	0	0	0	0	0	0	0	0
ENST00000591059.1_MATK-212	0	0	0	0	0	0	0	0	0	0	0	0	0	0	0
ENST00000592300.1_MATK-213	0	0	0	0	0	0	0	0	0	0	0	0	0	0	0
ENST00000592612.1_MATK-214	0	0	0	0	0	0	0	0	0	0	0	0	0	0	0
ENST00000619596.4_MATK-215	0	0	0	0	0	0	0	0	0	0	0	0	0	0	0
ENST00000006724.7_CEACAM7-201	0	0	0	0	0	0	0	0	0	0	0	0	0	0	0
ENST00000401731.6_CEACAM7-202	0	0	0	0	0	0	0	0	0	0	0	0	0	0	0
ENST00000599715.1_CEACAM7-203	0	0	0	0	0	0	0	0	0	0	0	0	0	0	0
ENST00000602225.1_CEACAM7-204	0	0	0	0	0	0	0	0	0	0	0	0	0	0	0
ENST00000006750.7_CD79B-201	0	0.32	0	0	0	0	0	0	1.25	0	0	0.71	0	0	0
ENST00000349817.2_CD79B-202	0	0	0.97	1.87	0.49	2.36	0	0.72	0	0.99	3.21	0	3.93	0	1
ENST00000392795.7_CD79B-203	0.62	0.7	6.67	7.92	1.53	1.45	1.3	1.28	0	1.74	6.76	2.8	7.25	0	1.22
ENST00000558969.1_CD79B-204	0	0	0.14	0.18	0	0	0	0	0	0	0	0	0	0	0
ENST00000559358.1_CD79B-205	0.35	0.6	0	0	0	0	0	0	0	0	0.24	0	0.39	0.3	0
ENST00000583260.1_CD79B-206	0	0	0	0	0	0	0	0	0	0	0	0	0	0	0
ENST00000435607.3_SCN4A-201	0.01	0	0.04	0.02	0.03	0.02	0.01	0.02	0	0.01	0.08	0.07	0.06	0.01	0
ENST00000581514.1_SCN4A-202	0.2	0	0	0	0	0	0	0.1	0	0	0.54	0	0.06	0	0
ENST00000584310.1_SCN4A-203	0	0	0	0	0.11	0	0	0	0	0	0	0	0	0	0
ENST00000343210.11_ST7L-201	0.64	0.74	0.9	1.54	1.42	0.49	0.1	0.84	1.54	0.78	0.92	0.76	0.87	0.8	0.5
ENST00000358039.9_ST7L-202	0.71	0.85	0.1	0.3	0	0.23	0.73	0.63	0.04	0.3	1.07	0	0.16	1.31	0.13
ENST00000360743.8_ST7L-203	0.35	0.66	0.44	0.4	1.11	0.69	0.17	0.33	0.48	0.9	0.12	0.93	0.95	0.14	0.25
ENST00000361846.7_ST7L-204	1.09	0.73	0.52	0.37	0.57	0.65	0.32	0.57	0.98	0.52	0.46	0.81	0.7	0.83	1.31
ENST00000369664.1_ST7L-205	0	0	0	0	0	0	0	0	0	0	0	0	0	0	0
ENST00000369666.5_ST7L-206	0	0.42	0.03	0	0	0	0.83	0	0	0	1.7	0	0.36	0.54	1.13
ENST00000369669.5_ST7L-207	0	0.15	0	0	0.14	0	0	0	0	0	0.12	0.29	0	0	0.17
ENST00000418497.5_ST7L-208	0	0	0	0	0	0	0	0.29	0	0	0	0	0	0	0.17
ENST00000459630.5_ST7L-209	0.23	0	0.2	0	0.23	0	0.24	0	0.1	0	0.12	0.11	0	0.13	0
ENST00000463235.5_ST7L-210	0	0	0	0	0	0	0	0	0	0	0	0	0	0	0
ENST00000466360.5_ST7L-211	0	0	0	0	0	0	0	0	0	0	0	0	0	0	0
ENST00000467335.5_ST7L-212	2.19	1.68	4.47	3.08	2.35	2.72	2.77	3.91	0.88	1.35	2.59	1.51	1.29	0.32	2.74
ENST00000470519.5_ST7L-213	0.18	0	0.17	0.12	0.1	0	0	0.24	0	0.09	0.41	0.2	0.09	0.22	0.25
ENST00000470683.1_ST7L-214	0	0	2.1	0	1.67	1.57	3.12	1.66	1.3	1.22	1.72	0.63	1.44	2.72	1.7
ENST00000473206.5_ST7L-215	2.02	4.18	2.48	1.35	1.68	2.34	1.25	1.92	2.3	3.54	2.29	0.9	1.33	1.8	2.34
ENST00000477332.5_ST7L-216	0.47	0.52	0	1.35	0.55	0	1.06	0.9	1.05	0.7	1.96	0.64	0.18	1.34	1.08
ENST00000477682.1_ST7L-217	0	0	0	0	0	0	0	0	0	0	0	0	0	0	0
ENST00000479436.5_ST7L-218	0.23	0	0.94	0	0.54	0.61	1.21	0.19	0.64	0.93	0	0	0.64	0	0
ENST00000480988.5_ST7L-219	0.07	0	0.12	0	0	0.31	0.28	0	0.04	0.22	0.33	0.12	0	0	0
ENST00000485753.5_ST7L-220	0	1.11	0.37	0.67	0	0.59	1.92	1.43	0.82	0.44	0.73	0.5	1.1	0.72	1.51
ENST00000490067.5_ST7L-221	1.07	1	0.32	0.5	0.83	1.22	0.11	0.29	0.69	0.99	0	0.21	0.54	0.06	0.03
ENST00000490715.5_ST7L-222	0	0	0	0	0	0	0	0	0	0	0	0	0	0	0
ENST00000492274.1_ST7L-223	0	0	0	0.63	0.44	0	0	0	0	0	0	0	0	0	0
ENST00000495109.2_ST7L-224	0	0	0.62	0.52	1.65	0	0.08	0.01	1.25	0	0	0.11	0.02	0.04	0
ENST00000497235.5_ST7L-225	0	0	0	0.42	0.22	0	0	0.14	0.16	0.17	0.16	0.42	0.15	0	0.47
ENST00000497457.5_ST7L-226	0.24	0	0.08	0	0.25	0	0.29	0	0	0	0.14	0.43	0.21	0	0.58
ENST00000498197.1_ST7L-227	0	0	0	0	0	0	0	0	0	0.26	0	0	0	0	0
ENST00000498383.5_ST7L-228	0	0	0	0	0	0	0	0	0	0	0	0	0	0	0.28
ENST00000369912.2_TKTL1-201	0	0	0	0	0	0	0	0	0	0	0	0	0	0	0
ENST00000369915.8_TKTL1-202	0	0.05	0	0	0	0	0	0	0	0	0.05	0	0	0	0
ENST00000426203.5_TKTL1-203	0	0	0	0	0	0	0	0	0	0	0	0	0	0	0
ENST00000426989.5_TKTL1-204	0	0	0	0	0	0	0	0	0	0	0	0	0	0	0
ENST00000439635.5_TKTL1-205	0	0	0	0	0	0	0	0	0	0	0	0	0	0	0
ENST00000463884.1_TKTL1-206	0	0	0	0	0	0	0	0	0	0	0	0	0	0	0
ENST00000465168.1_TKTL1-207	0	0	0	0	0	0	0	0	0	0	0	0	0	0	0
ENST00000482044.1_TKTL1-208	0	0	0	0	0	0	0	0	0	0	0	0	0	0	0
ENST00000241001.13_PAX6-201	0	0	0	0	0	0	0	0	0	0	0	0	0	0	0
ENST00000379107.7_PAX6-202	0	0	0	0	0	0	0	0	0	0	0	0	0	0	0
ENST00000379109.7_PAX6-203	0	0	0	0	0	0	0	0	0	0	0	0	0	0	0
ENST00000379111.7_PAX6-204	0	0	0	0	0	0	0	0	0	0	0	0	0	0	0
ENST00000379115.9_PAX6-205	0	0	0	0	0	0	0	0	0	0	0	0	0	0	0
ENST00000379123.10_PAX6-206	0	0	0	0	0	0	0	0	0	0	0	0	0	0	0
ENST00000379129.7_PAX6-207	0	0	0	0	0	0	0	0	0	0	0	0	0	0	0
ENST00000379132.8_PAX6-208	0	0	0	0	0	0	0	0	0	0	0	0	0	0	0
ENST00000419022.6_PAX6-209	0	0	0	0	0	0	0	0	0	0	0	0	0	0	0
ENST00000423822.7_PAX6-210	0	0	0	0	0	0	0	0	0	0	0	0	0	0	0
ENST00000438681.6_PAX6-211	0	0	0	0	0	0	0	0	0	0	0	0	0	0	0
ENST00000455099.6_PAX6-212	0	0	0	0	0	0	0	0	0	0	0	0	0	0	0
ENST00000464174.6_PAX6-213	0	0	0	0	0	0	0	0	0	0	0	0	0	0	0
ENST00000470027.7_PAX6-214	0	0	0	0	0	0	0	0	0	0	0	0	0	0	0
ENST00000471303.6_PAX6-215	0	0	0	0	0	0	0	0	0	0	0	0	0	0	0
ENST00000474783.2_PAX6-216	0	0	0	0	0	0	0	0	0	0	0	0	0	0	0
ENST00000481563.6_PAX6-217	0	0	0	0	0	0	0	0	0	0	0	0	0	0	0
ENST00000494377.7_PAX6-218	0	0	0	0	0	0	0	0	0	0	0	0	0	0	0
ENST00000524853.6_PAX6-219	0	0	0	0	0	0	0	0	0	0	0	0	0	0	0
ENST00000525535.2_PAX6-220	0	0	0	0	0	0	0	0	0	0	0	0	0	0	0
ENST00000527769.5_PAX6-221	0	0	0	0	0	0	0	0	0	0	0	0	0	0	0
ENST00000530373.6_PAX6-222	0	0	0	0	0	0	0	0	0	0	0	0	0	0	0
ENST00000530714.6_PAX6-223	0	0	0	0	0	0	0	0	0	0	0	0	0	0	0
ENST00000531910.6_PAX6-224	0	0	0	0	0	0	0	0	0	0	0	0	0	0	0
ENST00000532175.5_PAX6-225	0	0	0	0	0	0	0	0	0	0	0	0	0	0	0
ENST00000532916.5_PAX6-226	0	0	0	0	0	0	0	0	0	0	0	0	0	0	0
ENST00000533156.2_PAX6-227	0	0	0	0	0	0	0	0	0	0	0	0	0	0	0
ENST00000533333.5_PAX6-228	0	0	0	0	0	0	0	0	0	0	0	0	0	0	0
ENST00000534353.5_PAX6-229	0	0	0	0	0	0	0	0	0	0	0	0	0	0	0
ENST00000534390.2_PAX6-230	0	0	0	0	0	0	0	0	0	0	0	0	0	0	0
ENST00000606377.6_PAX6-231	0	0	0	0	0	0	0	0	0	0	0	0	0	0	0
ENST00000638250.1_PAX6-232	0	0	0	0	0	0	0	0	0	0	0	0	0	0	0
ENST00000638278.1_PAX6-233	0	0	0	0	0	0	0	0	0	0	0	0	0	0	0
ENST00000638346.1_PAX6-234	0	0	0	0	0	0	0	0	0	0	0	0	0	0	0
ENST00000638629.1_PAX6-235	0	0	0	0	0	0	0	0	0	0	0	0	0	0	0
ENST00000638685.1_PAX6-236	0	0	0	0	0	0	0	0	0	0	0	0	0	0	0
ENST00000638696.1_PAX6-237	0	0	0	0	0	0	0	0	0	0	0	0	0	0	0
ENST00000638755.1_PAX6-238	0	0	0	0	0	0	0	0	0	0	0	0	0	0.12	0
ENST00000638762.1_PAX6-239	0	0	0	0	0	0	0	0	0	0	0	0	0	0	0
ENST00000638802.1_PAX6-240	0	0	0	0	0	0	0	0	0	0	0	0	0	0	0
ENST00000638853.1_PAX6-241	0	0	0	0	0	0	0	0	0	0	0	0	0	0	0
ENST00000638878.1_PAX6-242	0	0	0	0	0	0	0	0	0	0	0	0	0	0	0
ENST00000638913.1_PAX6-243	0	0	0	0	0	0	0	0	0	0	0	0	0	0	0
ENST00000638914.3_PAX6-244	0	0	0	0	0	0	0	0	0	0	0	0	0	0	0
ENST00000638963.1_PAX6-245	0	0	0	0	0	0	0	0	0	0	0	0	0	0	0
ENST00000638965.1_PAX6-246	0	0	0	0	0	0	0	0	0	0	0	0	0	0	0
ENST00000639006.1_PAX6-247	0	0	0	0	0	0	0	0	0	0	0	0	0	0	0
ENST00000639034.2_PAX6-248	0	0	0	0	0	0	0	0	0	0	0	0	0	0	0
ENST00000639054.1_PAX6-249	0	0	0	0	0	0	0	0	0	0	0	0	0	0	0
ENST00000639061.1_PAX6-250	0	0	0	0	0	0	0	0	0	0	0	0	0	0	0
ENST00000639079.1_PAX6-251	0	0	0	0	0	0	0	0	0	0	0	0	0	0	0
ENST00000639109.1_PAX6-252	0	0	0	0	0	0	0	0	0	0	0	0	0	0	0
ENST00000639203.1_PAX6-253	0	0	0	0	0	0	0	0	0	0	0	0	0	0	0
ENST00000639386.2_PAX6-254	0	0	0.01	0	0	0	0	0	0	0	0	0	0.01	0	0
ENST00000639394.1_PAX6-255	0	0	0	0	0	0	0	0	0	0	0	0	0	0	0
ENST00000639409.1_PAX6-256	0	0	0	0	0	0	0	0	0	0	0	0	0	0	0
ENST00000639548.1_PAX6-257	0	0	0	0	0	0	0	0	0	0	0	0	0	0	0
ENST00000639916.1_PAX6-258	0	0	0	0	0	0	0	0	0	0	0	0	0	0	0
ENST00000639920.1_PAX6-259	0	0	0	0	0	0	0	0	0	0	0	0	0	0	0
ENST00000639943.1_PAX6-260	0	0	0	0	0	0	0	0	0	0	0	0	0	0	0
ENST00000639950.1_PAX6-261	0	0	0	0	0	0	0	0	0	0	0	0	0	0	0
ENST00000640038.1_PAX6-262	0	0	0	0	0	0	0	0	0	0	0	0	0	0	0
ENST00000640125.1_PAX6-263	0	0	0	0	0	0	0	0	0	0	0	0	0	0	0
ENST00000640172.1_PAX6-264	0	0	0	0	0	0	0	0	0	0	0	0	0	0	0
ENST00000640242.1_PAX6-265	0	0	0	0	0	0	0	0	0	0	0	0	0	0	0
ENST00000640251.1_PAX6-266	0	0	0	0	0	0	0	0	0	0	0	0	0	0	0
ENST00000640287.1_PAX6-267	0	0	0	0	0	0	0	0	0	0	0	0	0	0	0
ENST00000640335.1_PAX6-268	0	0	0	0	0	0	0	0	0	0	0	0	0	0	0
ENST00000640368.1_PAX6-269	0	0	0	0	0	0	0	0	0	0	0	0	0	0	0
ENST00000640431.1_PAX6-270	0	0	0	0	0	0	0	0	0	0	0	0	0	0	0
ENST00000640460.1_PAX6-271	0	0	0	0	0	0	0	0	0	0	0	0	0	0	0
ENST00000640610.1_PAX6-272	0	0	0	0	0	0	0	0	0	0	0	0	0	0	0
ENST00000640613.1_PAX6-273	0	0	0	0	0	0	0	0	0	0	0	0	0	0	0
ENST00000640617.1_PAX6-274	0	0	0	0	0	0	0	0	0	0	0	0	0	0	0
ENST00000640684.1_PAX6-275	0	0	0	0	0	0	0	0	0	0	0	0	0	0	0
ENST00000640735.1_PAX6-276	0	0	0	0	0	0	0	0	0	0	0	0	0	0	0
ENST00000640766.1_PAX6-277	0	0	0	0	0	0	0	0	0	0	0	0	0	0	0
ENST00000640819.1_PAX6-278	0	0	0	0	0	0	0	0	0	0	0	0	0	0	0
ENST00000640872.1_PAX6-279	0	0	0	0	0	0	0	0	0	0	0	0	0	0	0
ENST00000640963.1_PAX6-280	0	0	0	0	0.05	0	0	0	0	0	0	0	0	0	0
ENST00000640975.1_PAX6-281	0	0	0	0	0	0	0	0	0	0	0	0	0	0	0
ENST00000643871.1_PAX6-282	0	0	0	0	0	0	0	0	0	0	0	0	0	0	0
ENST00000007264.7_RPUSD1-201	21.8	20.81	23.81	21.93	25.34	21.78	22.36	22.95	18.93	21.07	21.46	19.79	19.78	21.16	19.2
ENST00000561734.5_RPUSD1-202	0.77	2.26	2.54	2.2	2.81	3.15	2	0.86	1.6	1.14	2.41	1.36	1.11	1.36	4.51
ENST00000562070.1_RPUSD1-203	2.35	2.45	1.53	1.11	1.46	1.09	2.38	1.51	1.29	0.83	1.22	2.06	1.98	1.94	1.03
ENST00000563560.1_RPUSD1-204	0	0	0	0	0.46	0	0.9	0	2.14	0	1.43	0	0	0	0
ENST00000565377.1_RPUSD1-205	0.66	0.8	1.1	0.61	1.14	0.72	0.69	0.94	1	0.89	0.56	1.34	1.19	0.9	1.12
ENST00000565503.5_RPUSD1-206	0.82	0	0.45	0.28	1.09	0	0.8	0	0.19	0	0.24	0.25	0.2	0	0
ENST00000565809.5_RPUSD1-207	2.23	2.53	1.07	0	0	0.59	0.35	0.3	0.49	0.63	0	0	0.28	0.67	0
ENST00000567114.5_RPUSD1-208	2.11	4.55	0.51	0.26	1.08	1.62	3.7	1.28	2.32	1.4	0.34	0.57	2.36	1.68	2.05
ENST00000567283.5_RPUSD1-209	0.16	0.77	0.12	0	0.48	0	0	0.36	0.37	0.5	0.13	0	0	0.45	0.18
ENST00000569601.5_RPUSD1-210	1.44	2.9	2.68	2.58	1.87	3.56	1.94	1.68	0.3	1.79	1.97	1.14	2.51	0.53	2.48
ENST00000262316.10_RHBDF1-201	18.32	16.76	21.42	20.08	17.48	15.79	17.61	14.81	20.72	21.87	32.14	26.48	25.46	19.73	24.35
ENST00000417043.5_RHBDF1-202	0	0	0	0	0	0.49	0	0	0.14	0	0	0	0.51	0	0
ENST00000419764.1_RHBDF1-203	0	0	0	0	0	0	0	0	0	0	0	0	0	0	0
ENST00000428730.5_RHBDF1-204	0	0	0	0	0	0	0	0	0	0	0	0.26	0	0	0
ENST00000448893.1_RHBDF1-205	11.41	10.97	14.16	14.68	12.7	11.41	12.22	10.14	14.95	12.68	14.83	11.73	14.24	12.13	9.34
ENST00000450643.5_RHBDF1-206	0	0	0.29	0	0.28	0	0.95	0	0	0	0	0.66	0	0	0
ENST00000472390.1_RHBDF1-207	0	0	0	0	0	0	0	0	0	0.65	0	0	0	0	0.09
ENST00000482904.1_RHBDF1-208	3.1	0.65	1.02	2.53	3	1.63	1.55	2.78	2.25	1.81	3	2.42	3.46	1.96	2.07
ENST00000486045.1_RHBDF1-209	5.4	4.32	6.95	7.53	6.57	5.49	6.06	5	6.15	5.37	6.11	7.29	8.18	4.04	7.91
ENST00000487201.1_RHBDF1-210	3.99	2.1	4.07	4.07	3.86	2.38	3.43	2.37	4.32	3.05	4.83	4.29	3.88	3.3	3.98
ENST00000493647.1_RHBDF1-211	2.26	2.18	3.3	4.2	4.12	3.36	2.88	2.25	4.28	1.55	6.49	4.62	4.8	3.41	3.21
ENST00000293872.12_LUC7L-201	3.45	9.2	0.56	0	3.54	2.23	1.9	1.94	5.98	5.37	2.03	0.6	0.04	2.53	0
ENST00000337351.8_LUC7L-202	6.33	6	4.71	5.29	5.88	6.82	5.56	5.99	5.39	5.76	2.6	7.93	4.7	5.92	5.33
ENST00000397780.5_LUC7L-203	6.01	7.21	7.33	5.37	6.65	8.66	8.61	5.33	6.5	2.32	7.81	6.65	4.63	5.04	8.3
ENST00000397783.5_LUC7L-204	12.35	9.95	6.38	9.28	9.63	8.84	10.84	8.78	8.5	7.58	12.86	12.92	9.75	9.29	7.47
ENST00000418978.5_LUC7L-205	0.83	1.32	1.7	0	0.61	1.22	2.53	0.31	0.1	0	0.46	0.78	0	0.64	0
ENST00000419516.5_LUC7L-206	0	0	0	0	0	0	0	0	0	0	0	0	0	0	0
[truncated: 225,752+ more rows]
