# Supplementary material for: Wilms’ tumor 1-associating protein complex regulates alternative splicing and polyadenylation at potential G-quadruplex-forming splice site sequences
Source: J Biol Chem. 2021 Sep 25;297(5):101248. doi: 10.1016/j.jbc.2021.101248 (PMC8605363; doi:10.1016/j.jbc.2021.101248)
Supplement: Supplemental Table S3 [file mmc4.xlsx]

## Sheet: samples
KD of each component of the WTAP complex (i.e. WTAP, VIRMA, ZC3H13, and CBLL1) (two replicates)
cont_rep1
cont_rep2
WTAP_rep1
WTAP_rep2
vir_rep1
vir_rep2
ZC3H13_rep1
ZC3H13_rep2
CBLL1_rep1
CBLL1_rep2
KD of other WTAP-interacting proteins (i.e., BCLAF1/THRAP3, RBM15/RBM15B, METTL3, METTL14) and WTAP KD sample treated with siRNA s18433 (one replicate)
These samples are the same batch with rep2 of KD of each component of the WTAP complex (i.e. cont_rep2, WTAP_rep2, vir_rep2, ZC3H13_rep2, and CBLL1_rep2)
BT_rep1
RBM15yB_rep1
M3_rep1
M14_rep1
WTAPsi1_rep1

## Sheet: WTAP_regulated_AS
GENE	EVENT	COORD	LENGTH	FullCO	COMPLEX	cont_rep1	cont_rep2	WTAP_rep1	WTAP_rep2	vir_rep1	vir_rep2	ZC3H13_rep1	ZC3H13_rep2	CBLL1_rep1	CBLL1_rep2	BT_rep1	RBM15yB_rep1	M3_rep1	M14_rep1	WTAPsi1_rep1	dPSI
ARHGAP33	HsaEX0005510	chr19:35784495-35784706	212	chr19:35784317,35784495-35784706,35784953	S	69.81	83.33	100	100	100	90.48	100	100	93.1	96.43	100	100	83.78	94.74	92.86	23.43
LUC7L	HsaEX0036985	chr16:228333-228402	70	chr16:228790+229279,227982+227987+228333-228402,227336	S	36.89	30.81	56.57	49.46	33.88	34.76	32.98	42.42	25.79	31.8	25.93	36.05	38.03	32.47	66.99	19.16
CRAMP1L	HsaEX0017127	chr16:1666073-1666177	105	chr16:1665138,1666073-1666177,1666422	S	55.1	37.14	73.86	64.84	63.64	78.12	74.58	90.07	69.64	58.9	69.23	42.61	53.4	74.19	74	23.23
DYRK4	HsaEX0021353	chr12:4607327-4607387	61	chr12:4605086,4607327-4607387,4610155	S	56.62	52.51	38.46	36.81	48.32	44.12	39.25	35.6	53.68	39.08	54.22	40.94	47.4	48.09	43.87	-16.93
AKAP8L	HsaEX0003401	chr19:15398630-15398703	74	chr19:15399302,15398630-15398703+15398766,15397855	S	12.29	9.71	30.19	28.7	25.63	32.95	24.66	24.88	17.56	21.57	38.38	17.65	22.6	18.36	44.89	18.45
PARP3	HsaEX0045605	chr3:51942930-51943046	117	chr3:51942708,51942930-51943046,51943349+51943354	S	15.15	29.73	52.94	55.56	24.44	15.79	29.03	14.75	18.37	16.36	67.21	11.11	17.39	28	16.67	31.81
ANO2	HsaEX0004643	chr12:5744157-5744317	161	chr12:5750836,5744157-5744317,5739399	S	86.3	78.67	61.98	64.52	67.16	80.28	75	80.33	85.19	85.32	84.62	84.81	76.92	89.47	80.77	-19.23
KITLG	HsaEX0034675	chr12:88515534-88515617	84	chr12:88516334,88515534-88515617,88507137	S	73.13	86.36	90.24	100	79.84	75	86.67	93.65	89.04	78.12	85.1	89.83	90.99	78.67	95.56	15.38
FNIP2	HsaEX0026187	chr4:158833801-158833890	90	chr4:158833628,158833801-158833890,158835405	S	32.69	42.15	15.23	16.83	44.49	37.26	21.16	18.6	34.82	37.1	32.7	27.2	34.23	41.6	36.82	-21.39
TNK2	HsaEX0066265	chr3:195867169-195867258	90	chr3:195867361,195867169-195867258+195867264,195867016	S	80.47	72.92	93.74	95.56	94.83	93.72	91.08	92.44	90.22	92.27	80.39	90.87	90.91	93.31	90.77	17.95
RIF1	HsaEX0053616	chr2:151468474-151468551	78	chr2:151468146,151468474-151468551,151468641	S	64.57	62.27	27.83	40.39	34.08	60.96	49.3	45.21	55.37	62.26	23.6	67.8	62.52	61.58	44	-29.31
GMIP	HsaEX0027787	chr19:19634507-19634703	197	chr19:19634792,19634507-19634703,19634190	S	60	47.62	81.51	72.34	70	82.05	67.74	76.19	66.42	76.99	83.61	84.62	82.76	75	77.78	23.12
PITPNM2	HsaEX0047755	chr12:122989787-122989948	162	chr12:122990545,122989787-122989948,122988872	S	63.64	67.44	79.22	92	81.4	60	77.78	84.62	80.65	100	97.06	84	88	76.67	69.49	20.07
ITGA6	HsaEX0032370	chr2:172501772-172501901	130	chr2:172498100,172501772-172501901,172504091	S	84.15	81.48	69.98	65.15	70.35	72.39	73.34	77.74	78.04	73.56	58.66	74.73	62.04	83.8	34.83	-15.25
AAAS	HsaEX0000112	chr12:53314751-53314849	99	chr12:53315094,53314751-53314849,53314441	S	77.37	79.1	97.42	97.04	86.91	91.95	96.7	91.16	90.51	90.48	88.85	84.87	89.22	95.5	84.27	19
SAPS2	HsaEX0056211	chr22:50436988-50437068	81	chr22:50436452,50436988-50437068,50437506	S	39.92	42.05	59.14	62.28	54.73	68.37	57.3	61.15	55.65	60.97	50.57	62.91	67.06	55.03	44.78	19.73
HMGXB4	HsaEX0030240	chr22:35262323-35262421	99	chr22:35257557,35262323-35262421,35263078	S	34.91	26.46	49.71	42.94	27.55	43.89	35.24	46.81	40.01	38.03	42.15	37.4	36.24	46.66	34.53	15.64
TRMU	HsaEX0067316	chr22:46355990-46356072	83	chr22:46355588,46355990-46356072,46356842	S	74.44	79.38	92.25	95.45	85.88	85.71	82	87.88	86.54	93.41	94.94	91.53	83.72	90.4	74.79	16.94
PYCARD	HsaEX0051416	chr16:31202147-31202203	57	chr16:31202417,31202147-31202203+31202296,31201841	S	74.88	71.98	88.24	88.95	77.5	79.76	87.45	82.77	83.19	85.44	81.82	80.22	83.06	88.94	87.79	15.16
TRMT1	HsaEX0067284	chr19:13109915-13110001	87	chr19:13110158,13109915-13110001,13109838	S	84.39	78.58	98.73	100	96.71	97.43	97.54	96.33	96.99	97.17	78.75	89.46	93.76	100	95.15	17.88
RASAL3	HsaEX0052403	chr19:15456133-15456248	116	chr19:15456502,15456104+15456133-15456248,15454893+15454931	S	100	100	86.67	81.82	100	100	100	100	100	95.65	96.36	85.71	95.74	100	86.67	-15.75
ANKRD27	HsaEX0004426	chr19:32646459-32646615	157	chr19:32649682,32646459-32646615,32644476+32644479	S	91.78	85.51	76.15	64.52	81.51	79.75	87.65	88.64	82.98	82.05	87.88	87.65	77.78	89.04	84.31	-18.31
STIM2	HsaEX0062417	chr4:27007983-27008006	24	chr4:27007700,27007983-27008006,27008428	S	25.55	14.65	1.66	2.1	8.86	0	7.52	8.86	11.4	23.6	12.83	19.2	12.57	15.47	15.77	-18.22
ATG2A	HsaEX0006594	chr11:64902589-64902680	92	chr11:64903288,64902510+64902516+64902589-64902680,64902386	S	83.33	84.62	100	100	100	96.83	100	100	100	100	100	100	100	97.37	100	16.03
CLK4	HsaEX0015705	chr5:178617344-178617431	88	chr5:178618556,178617344-178617431+178617434,178616948	S	60.98	67.35	37.78	23.53	44.19	30.23	35.14	40	59.38	36.17	1.45	51.11	50	52.94	24.14	-33.51
NPHP3	HsaEX0043534	chr3:132717955-132718117	163	chr3:132718994,132717955-132718117,132716909	S	29.63	37.5	13.79	11.48	26.58	44	22.22	34.43	18.52	20	4.35	41.46	44	51.61	33.33	-20.93
ECT2	HsaEX0021536	chr3:172755483-172755575	93	chr3:172755374,172755483-172755575,172756983	S	25.66	39.44	7.59	20	16.79	17.65	12.77	12.7	24.03	34.18	26.4	30.32	31.61	28.42	35.48	-18.76
CRYZ	HsaEX0017387	chr1:74707103-74707204	102	chr1:74710098,74707103-74707204,74706994	S	94.51	92.97	50	61.11	86.83	83.69	81.94	65.87	93.42	84.74	0.8	89.64	69.23	89.42	76.74	-38.19
C1orf103	HsaEX0010084	chr1:110952532-110952807	276	chr1:110963621,110952532-110952807+110952815,110950123	S	25.3	35.59	5.59	3.3	6.91	9.38	9.09	9.93	21.17	19.51	5.98	10.74	25	16.67	2.45	-26
ZMIZ2	HsaEX0072863	chr7:44760151-44760228	78	chr7:44759460+44759746,44760151-44760228,44760425	S	27.12	28.3	61.54	66.97	31.4	33.33	48.34	48.19	30.99	50.46	30.34	46.84	34.01	47.62	57.35	36.55
ZMIZ2	HsaEX0072864	chr7:44765967-44766056	90	chr7:44765579,44765967-44766056,44766164+44766222	S	12	8.7	38.41	47.83	26.95	23.62	19.84	32.92	20.4	24.08	8.47	19.01	37.18	27.8	26.15	32.77
MTRR	HsaEX0040725	chr5:7873373-7873512	140	chr5:7870923,7873373-7873512+7873526,7875258	S	75.62	66.99	34.17	52.13	44.21	39.15	40.91	55.98	48.31	57.33	10.67	53.5	76.81	80.53	35.9	-28.16
ZNF384	HsaEX0073547	chr12:6678663-6678710	48	chr12:6678946,6678663-6678710,6678343+6678364+6678460	S	47.83	52.94	72.97	92	55.56	71.78	74.3	60.19	63.79	66.48	91.06	65.43	75.44	88.7	75	32.1
MBD4	HsaEX0038079	chr3:129436461-129437308	848	chr3:129437720+129437808,129436443+129436461-129437308,129434133+129434136	S	99.13	99	79.69	86.43	93.85	97.3	92.89	95.61	99.17	100	98.9	97.11	99.12	100	91.06	-16.01
SFRS18	HsaEX0057669	chr6:99403829-99403882	54	chr6:99404603,99403829-99403882,99402710	S	99.03	93.62	82.31	74.16	91.96	87.13	95.59	89.44	93.98	98.33	51.3	83.24	94.03	99.3	92.34	-18.09
FBXO44	HsaEX0025341	chr1:11658533-11658628	96	chr1:11658364+11658393,11658533-11658628,11658736	S	58.4	54.29	81.82	70.53	49.72	55.05	63.51	69.49	64.18	64.71	52.14	53.33	70.77	80	51.39	19.83
ZMYM5	HsaEX0072921	chr13:19862399-19862466	68	chr13:19863450,19862399-19862466,19852190	S	100	100	79.41	85.07	80.82	87.1	67.35	86.14	77.78	82.61	76.92	74.65	90.32	82.98	85.19	-17.76
POSTN	HsaEX0049206	chr13:37569300-37569383	84	chr13:37569744,37569300-37569383,37564560	S	59.35	61.45	26.53	26.93	44.77	49.46	46.19	52.68	51.69	46.98	73.33	37.5	39.1	64.1	17.86	-33.67
DHX34	HsaEX0019603	chr19:47376915-47376989	75	chr19:47376560,47376915-47376989,47377100	S	25	24.24	56.52	55.56	37.66	36.84	33.33	42.86	38.98	32.08	40.54	32.61	34.21	37.5	51.81	31.42
ESPL1	HsaEX0023172	chr12:53285924-53286912	989	chr12:53284167,53285924-53286912,53287972	S	62.26	72.41	75	95.65	79.49	85.19	72.41	83.78	84.62	100	100	69.23	64.29	67.74	100	17.99
SP110	HsaEX0061104	chr2:230202579-230202728	150	chr2:230207991,230202579-230202728,230200965	S	94.59	91.45	78.26	67.24	73.91	95.51	68.25	70.54	86.79	86.14	96.15	93.94	93.59	84.27	69.49	-20.27
ZDHHC4	HsaEX0072534	chr7:6577590-6577720	131	chr7:6577498,6577590-6577720,6578501+6578566	S	38.67	35.92	57.65	56.92	46.3	36.28	45.6	47.22	57.33	49.18	71.57	62.89	58.06	46.03	52.94	19.99
TCF19	HsaEX0064154	chr6:31158897-31159035	139	chr6:31158722,31158897-31159035,31159143	S	40.62	37.93	66.32	70.97	54.39	48.72	61.11	53.06	60	56	92	58.82	66.15	33.33	41.18	29.37
SLTM	HsaEX0060197	chr15:58890281-58890461	181	chr15:58892897,58890281-58890461,58889554	S	82.87	81.59	64.23	69	84.25	79.45	81.82	70.59	79.9	77.32	72.55	87.81	82.67	75.43	79.75	-15.62
SPTBN5	HsaEX0061588	chr15:41860586-41860758	173	chr15:41861419,41860586-41860758,41858980	S	52.76	67.21	82.39	96.55	74.29	58.82	63.29	78.95	60.54	85.32	94.69	76.09	100	82.14	75.28	29.48
EMILIN1	HsaEX0022315	chr2:27085160-27085297	138	chr2:27085008,27085160-27085297,27085678	S	86.28	82.16	100	100	94.34	100	87.98	87.26	89.67	100	100	93.84	100	100	97.01	15.78
HERC3	HsaEX0029768	chr4:88676218-88676241	24	chr4:88670252,88676218-88676241,88676334	S	77.18	89.92	38.78	42.64	50.72	43.58	71.56	57.86	54.78	68.28	39.58	75.54	63.83	62.75	81.92	-42.84
MINK1	HsaEX0039305	chr17:4892402-4892512	111	chr17:4892234,4892402-4892512,4892656	S	80.95	77.23	99.22	99.38	88.05	93.87	94.03	94.2	97.28	95.52	91.93	89.12	97.59	93.76	96.1	20.21
TMEM50B	HsaEX0065861	chr21:33436883-33436992	110	chr21:33439214,33436883-33436992+33437084,33432802	S	27.27	30	11.11	15.56	18.52	33.33	36.84	5.45	25.64	16.13	17.65	27.47	40.54	34.78	19.3	-15.3
TMEM50B	HsaEX0065862	chr21:33447018-33447140	123	chr21:33448782,33447018-33447140,33439297	S	29.03	27.62	10.64	15.56	31.91	18.52	27.27	12.28	25.42	20	39.13	16.05	28.81	21.35	28.12	-15.23
GEMIN7	HsaEX0027311	chr19:45079907-45080029	123	chr19:45079279+45079377,45079907-45080029,45090107	S	62.19	52.45	44.57	37.94	55.38	46.73	39.88	46.02	59.85	52.16	70.43	50.4	52.92	53.75	43.9	-16.07
TUFT1	HsaEX0068367	chr1:151564525-151564614	90	chr1:151563990,151564525-151564614,151566163	S	100	100	72.73	83.33	100	100	100	100	90.91	90.24	100	100	100	100	100	-21.97
FAM55C	HsaEX0024519	chr3:101779734-101779900	167	chr3:101779324,101779683+101779734-101779900+101779934,101782110	S	34.86	36.89	60.78	65.5	31.5	39.61	35.12	61.89	21.01	47.67	94.13	36.73	29.6	48.87	39	27.27
KIAA0226	HsaEX0033514	chr3:197691074-197691148	75	chr3:197693715,197691074-197691148,197684217	S	32.47	37.14	55.32	54.1	48	49.15	45.45	50	44.93	49.37	77.36	26.32	48.48	50	19.15	19.91
TAOK2	HsaEX0063598	chr16:29990543-29990647	105	chr16:29989805,29990543-29990647,29990784	S	2.89	5.1	25.44	22.12	9.28	13.29	16.94	14.96	8.46	11.54	32.58	10.79	7.69	4.96	11.46	19.79
DPYSL4	HsaEX0020956	chr10:132202646-132202825	180	chr10:132202116,132202646-132202825,132203762	S	67.74	69.49	94.59	90.48	78.18	82.61	100	67.44	94.29	85.37	89.19	75.61	100	91.67	86.67	23.92
GUF1	HsaEX0029089	chr4:44688007-44688146	140	chr4:44686713,44688007-44688146,44689286	S	80.95	78.79	44.62	47.54	66.67	78.57	66.99	81.58	56.39	75.9	95	70.64	64.56	64.86	60.87	-33.79
ABCA9	HsaEX0000330	chr17:68984885-68984979	95	chr17:68985053,68984885-68984979,68984175	S	43.98	53.35	59.23	73.13	51.78	75.84	54.52	64.37	45.49	82.51	79.34	52.49	65.45	58.85	90.05	17.52
SORBS2	HsaEX0060983	chr4:185651784-185651828	45	chr4:185652662,185651784-185651828,185649656	S	85.33	89.38	71.43	72.09	63.39	72.82	69.75	83.74	76.04	65.28	77.67	81.33	76.96	87.6	94.37	-15.59
NRG1	HsaEX0043797	chr8:32763218-32763359	142	chr8:32760406,32763218-32763359,32763748	S	22.81	35.29	8.33	15.22	19.15	6.25	20	13.92	9.09	20.55	24.2	13.68	34.48	37.5	15.58	-17.27
FUK	HsaEX0026581	chr16:70469152-70469323	172	chr16:70468968,70469152-70469323,70470314	S	44.29	48.37	64.74	60.51	50.1	47.28	53.13	72.29	52.05	60.61	72.14	53.55	69.67	78.82	51	16.3
CDC25C	HsaEX0014013	chr5:138329553-138329647	95	chr5:138330987,138329553-138329647,138328529	S	100	88	69.57	57.14	60	68.42	68.42	50.68	65.52	64.29	66.67	82.22	52.94	87.88	71.43	-30.64
EPB49	HsaEX0022707	chr8:22067085-22067159	75	chr8:22066893,22067085-22067159,22067527	S	43.93	52.27	78.67	90.48	68.71	69.86	86.96	87.39	69.13	82.93	71.7	55.26	88.64	74.19	90	36.48
SH3D20	HsaEX0057994	chr17:45404269-45404334	66	chr17:45404445,45404269-45404334,45404096	S	30.28	23.64	42.99	63.24	49.46	42.86	44.29	51.32	57.02	66	30.36	30.1	45.36	55.28	49.18	26.16
SLC2A6	HsaEX0059304	chr9:133473415-133473600	186	chr9:133473980,133473415-133473600,133473250	S	61.38	45.16	84.72	86.05	71.93	67.14	83.24	79.21	86.76	83.47	90.23	82.49	76.69	70.43	66.91	32.12
MEGF6	HsaEX0038746	chr1:3496988-3497119	132	chr1:3497233,3496988-3497119,3496783	S	28.12	23.44	51.04	41.61	37.36	39.94	39.74	53.45	45.19	44.49	12.86	20.87	41.11	57.79	26.28	20.55
HELQ	HsaEX0029662	chr4:83446835-83447035	201	chr4:83448783,83446835-83447035,83446086	S	48.84	63.64	85.37	92.59	79.31	80.65	100	76.47	73.33	84.62	68.97	87.1	61.29	77.78	79.49	32.74
IL17RC	HsaEX0031366	chr3:9932820-9932858	39	chr3:9932703,9932820-9932858,9932953	S	41.04	42.53	56.26	71.11	41.67	55.74	55.45	49.55	49.16	58	25.95	38.95	54.75	66.01	62.13	21.9
RIMKLB	HsaEX0053645	chr12:8776767-8777061	295	chr12:8773466,8776673+8776767-8777061+8777077,8777590	S	5.56	8.53	25.42	30.87	36.06	11.85	13.54	32.95	19.81	24.58	37.76	7.35	5.19	19.78	18.8	21.1
TMEM194A	HsaEX0065666	chr12:57069234-57069306	73	chr12:57070674+57070820,57069234-57069306,57064736+57064739	S	79.49	94.29	61.11	44.44	69.49	100	55.56	64.71	71.43	94.44	58.49	74.36	60	68.42	59.18	-34.12
C17orf56	HsaEX0009773	chr17:81232315-81232518	204	chr17:81233432,81232315-81232518,81232021	S	71.26	68.41	88.1	88.06	82.32	84.83	92.03	94.39	90.96	87.51	92.36	83.24	94.6	89.14	78.39	18.24
ZNF641	HsaEX0074111	chr12:48345345-48345474	130	chr12:48347149+48347252,48345345-48345474,48344712	S	93.94	92.86	79.66	76.74	94.74	91.3	77.78	76.74	100	89.47	78.95	84.62	86.05	76.92	87.5	-15.2
MFSD3	HsaEX0039027	chr8:144510368-144510507	140	chr8:144510015,144510360+144510368-144510507,144510598	S	68.75	57.14	89.86	87.76	88.68	88.49	98.32	97.18	88.57	95.4	76.67	93.22	92	87.5	98.08	25.87
SRRM2	HsaEX0061788	chr16:2759747-2760008	262	chr16:2759661,2759747-2760008,2760301	S	37.86	26.56	68.29	57.73	58.89	51.13	62.51	59.09	64.63	58.44	55.24	39.14	48.2	44.79	50.1	30.8
ATXN2L	HsaEX0007272	chr16:28836449-28836485	37	chr16:28836122+28836176,28836326+28836449-28836485+28836490,28836598+28836728+28836748+28836751	S	10.03	8.8	28.46	39.27	24.88	23.5	23.58	24.27	36.95	35.28	55.18	35.42	25.09	40.41	34.56	24.45
TMEM129	HsaEX0065433	chr4:1717516-1717675	160	chr4:1718152,1717516-1717675+1717703,1717428	S	74.84	76.27	98.01	94.29	83.7	88.49	92.09	97.39	79.07	82.3	88.76	79.49	87.65	87.5	86.44	20.59
CHD3	HsaEX0015063	chr17:7907601-7907702	102	chr17:7907462+7907488,7907601-7907702,7907891+7907894	S	62.1	60.71	84.14	86.67	70.91	80.84	75.7	82.7	81.8	85.31	88.79	79.17	85.39	78.41	81.65	24
CHCHD7	HsaEX0015002	chr8:56212762-56212889	128	chr8:56211837,56212762-56212889+56212909,56214598	S	41.61	33.92	20.14	20	30.27	40	37.84	29.81	33.7	32.5	26.23	31.16	40.93	27.95	45.73	-17.7
BAHCC1	HsaEX0007549	chr17:81446738-81446830	93	chr17:81445681,81446738-81446830,81447036	S	26.83	14.81	40.85	47.37	48.84	62.16	37.93	32.35	49.09	31.03	33.33	21.43	40.62	42.22	16.92	23.29
SMPDL3A	HsaEX0060515	chr6:122795677-122795890	214	chr6:122789458,122795677-122795890,122796824	S	83.78	100	67.86	60.71	85.07	57.58	92.16	70	71.88	76.19	11.11	79.31	50	79.49	69.49	-27.61
EGFL7	HsaEX0021811	chr9:136669606-136669721	116	chr9:136668673,136669606-136669721,136669914	S	47.5	33.43	77.1	83.74	69.17	68.24	75.18	75.12	63.19	54	73.38	61.88	73.71	73.21	61.03	39.95
IQCB1	HsaEX0032087	chr3:121828470-121828632	163	chr3:121828861,121828470-121828632,121826180	S	51.29	66.35	65.86	86.23	69.44	32.57	42.31	47.96	91.71	69.57	17.65	63.16	77.12	64.93	49.64	17.23
CLK2	HsaEX0015698	chr1:155268708-155268792	85	chr1:155269488,155268708-155268792+155268795,155268359+155268445	S	41.72	51.22	89.3	95.69	87.63	95.79	85.22	96.28	85.4	91.95	96.07	92.26	90.21	88.75	82.77	46.02
SIX5	HsaEX0058468	chr19:45766350-45767155	806	chr19:45768042,45766350-45767155,45766111	S	67.41	61.98	80.65	82.31	85.14	89.02	80.57	89.89	84.93	73.64	78.49	84.48	69.44	82.17	85.43	16.79
ALS2CL	HsaEX0003849	chr3:46683130-46683322	193	chr3:46683782,46683130-46683322+46683326,46682094	S	50.94	67.27	70.42	80	51.35	56.92	71.88	76.19	76.12	50	82.61	60	75.36	91.4	90.91	16.11
C7orf41	HsaEX0011438	chr7:30146177-30146299	123	chr7:30135298,30146177-30146299,30157438	S	74.79	70.64	53.97	49.5	61.16	68.24	60.71	72.41	83.26	76.59	78.33	66.29	62.34	68.32	63.16	-20.98
PLAG1	HsaEX0048005	chr8:56168237-56168386	150	chr8:56171091,56168028+56168237-56168386,56167503	S	12.5	14.29	26.47	38.98	18.03	14.29	26.83	51.11	36.67	42.11	7.69	28.57	50	55	20.83	19.33
PCGF3	HsaEX0045876	chr4:732444-732498	55	chr4:731110,732400+732416+732444-732498,733672+733675	S	17.45	16.97	34.18	38.03	21.14	16.63	22.01	23.58	25.16	28.72	56.01	34.25	26.8	22.76	18.2	18.89
PCYT2	HsaEX0046106	chr17:81907204-81907257	54	chr17:81907554,81907204-81907257,81906898	S	1.97	3.77	14.2	22.09	6.34	3.54	11.79	9.9	10.26	3.18	2.31	5.38	1.1	2.02	4.15	15.28
LRRC70	HsaEX0036697	chr5:62579401-62579483	83	chr5:62578935,62579401-62579483+62579632,62580454	S	96.84	92.37	82.57	68.38	88.65	95.74	95.42	95.45	93.11	86.19	71.91	83.23	88.59	83.43	59.86	-19.13
PDE2A	HsaEX0046193	chr11:72631078-72631139	62	chr11:72642254,72631078-72631139,72608751	S	63.38	68.43	87.09	85.71	76.24	66.65	40.03	65.22	76.8	66.67	88.88	71.88	88.88	70.09	75	20.5
EXD3	HsaEX0023405	chr9:137352066-137352201	136	chr9:137352620,137352066-137352201,137351528	S	78.38	53.81	96.1	83.53	92.24	100	89.43	91.52	92.2	100	100	82.01	83.27	91.68	76.69	23.72
EXD3	HsaEX0023406	chr9:137354700-137354773	74	chr9:137356268,137354567+137354596+137354700-137354773,137354377	S	49.17	29.2	84.18	81.84	60.97	64.01	64.2	73.46	72.79	59.54	63.98	65.89	86.55	78.79	69.19	43.83
MSL1	HsaEX0040319	chr17:40131537-40131584	48	chr17:40129627+40129861,40131537-40131584,40132034	S	47.03	52.38	77.25	70.95	63.64	56.55	62.35	68.55	71.21	71.14	60.14	68.42	57.76	57.71	74.38	24.39
PLEKHG4	HsaEX0048352	chr16:67280711-67280806	96	chr16:67280183+67280396+67280543,67280711-67280806,67280882	S	86.56	79.94	100	100	100	95.47	100	100	100	100	96.19	100	93.9	94.71	91.77	16.75
NCRNA00176	HsaEX0042166	chr20:64038296-64038448	153	chr20:64038202,64038296-64038448,64038499+64038622	S	43.16	42.5	73.08	72.97	71.11	73.33	68.57	64.38	78.72	70.49	58.06	56.36	76.74	75	63.08	30.2
TRIM33	HsaEX0067095	chr1:114397940-114397990	51	chr1:114399457,114397940-114397990,114397860	S	58.62	71.15	37.75	51.28	35.53	47.22	46.39	47.65	47.69	57.89	76.19	60.78	60.98	41.07	50	-20.37
MYO5A	HsaEX0041195	chr15:52343117-52343197	81	chr15:52346361,52343117-52343197,52340394	S	37.07	49.61	18.75	36.99	17.93	19.15	25.83	26.76	31.17	31.38	27.5	43.92	31.96	40	24.68	-15.47
SPTAN1	HsaEX0061552	chr9:128592983-128593042	60	chr9:128591625,128592983-128593042,128594175	S	21.49	19.67	37.36	34.38	22.25	17.27	21.43	16.04	29.58	33.8	26.9	32.61	25.18	19.04	31.42	15.29
C9orf114	HsaEX0011600	chr9:128823747-128823863	117	chr9:128824072,128823747-128823863+128823894,128822833	S	78.88	79.17	94.19	100	90.27	80	92.06	89.04	95.79	88.57	97.87	84.62	89.78	93.75	89.47	18.07
NOTCH4	HsaEX0043412	chr6:32198926-32199145	220	chr6:32200831,32198926-32199145,32198730	S	47.47	50.88	74.37	80.04	67.14	58.5	80.87	77.1	73.71	76.04	95.32	78.35	75.42	66.22	78.5	28.03
DNASE1	HsaEX0020386	chr16:3655849-3655937	89	chr16:3655520,3655849-3655937,3656102	S	11.11	13.04	26.09	45	8.11	12.73	22.45	8.82	33.33	30.61	20	2.56	19.05	16.13	12.5	23.47
ACAD11	HsaEX0001746	chr3:132579029-132579056	28	chr3:132579492,132578955+132579029-132579056,132578881	S	21.19	20.85	56.36	39.99	25.8	30.54	10.08	27.63	3.12	16.39	0	38.63	17.81	22.12	53.97	27.16
C8orf58	HsaEX0011553	chr8:22602561-22602643	83	chr8:22602312,22602537+22602561-22602643,22603195	S	50.17	42.77	81	83.31	65.48	60.03	74.69	71.73	74.12	76.43	73.24	65.29	71.2	84.73	77.96	35.69
SLC25A13	HsaEX0058984	chr7:96234802-96234917	116	chr7:96277196,96234802-96234917,96208977	S	97.9	100	76.47	82.35	90.85	84.16	88.51	82.91	90.62	90.48	74.71	89.48	92.45	91.78	86.8	-19.54
ZNF263	HsaEX0073281	chr16:3285059-3285239	181	chr16:3284205,3285059-3285239,3289393	C2	18.04	12.96	42.14	36.2	26.13	26.01	38.69	25.81	23.31	26.03	74.27	39.86	31.63	12.22	34.01	23.67
ST7L	HsaEX0062074	chr1:112541951-112542090	140	chr1:112550601,112541951-112542090,112526111	C2	75.76	81.82	100	100	100	100	100	100	88.89	80.95	100	81.25	100	100	100	21.21
AASS	HsaEX0000199	chr7:122082788-122082891	104	chr7:122086012,122082788-122082891,122081595	S	28.99	24.64	15.53	7.69	16.23	18.28	12.33	17.24	22.68	12.79	10.92	31.91	17.05	17.56	24.41	-15.21
MED24	HsaEX0038645	chr17:40034916-40034972	57	chr17:40035117,40034916-40034972,40033456	S	5.71	4.69	26.95	40.38	20	20.3	13.45	17.53	19.83	26.09	23.88	17.58	29.7	13.48	17.51	28.46
POMT2	HsaEX0049170	chr14:77301090-77301249	160	chr14:77304692,77301090-77301249,77296273	C3	89.29	83.33	66.67	69.23	85.45	80.39	48.77	71.43	92	88.24	83.1	52.63	78.16	100	78.95	-18.36
IFFO1	HsaEX0030920	chr12:6551398-6551503	106	chr12:6555257+6555696,6551398-6551503,6551001	S	8	7.15	25.59	37.22	12.91	13.57	14.69	20.87	14.84	19.34	60.81	18.28	18.9	8.25	11.12	23.83
PTBP1	HsaEX0050725	chr19:805513-805569	57	chr19:805187,805492+805513-805569,806408	S	66.45	64.45	80.52	81.96	71.45	76.69	76.22	78.75	77.83	78.1	73.24	70.03	77.44	71.98	78.34	15.79
DNASE1L1	HsaEX0020389	chrX:154409418-154409675	258	chrX:154411891,154409418-154409675+154409813,154409196	S	63.95	61.69	85.95	77.67	70.12	80.29	81.26	54.34	80.59	79.27	100	68.16	78.07	83.03	65.43	18.99
SPAST	HsaEX0061208	chr2:32098801-32098891	91	chr2:32089605,32098796+32098801-32098891,32114638	S	60.41	72.54	81.01	88.02	72.77	76.61	57.46	70.55	61.25	86.49	67.87	89.03	71.45	69	92.1	18.04
SH3YL1	HsaEX0058103	chr2:263211-263368	158	chr2:264542+264703+264723+264782,263211-263368+263372,253115	C3	4.17	6.65	24.98	31.83	27.49	22.67	29.45	44.83	14.75	33.33	18.89	15.79	17.89	20	37.08	22.99
TRIT1	HsaEX0067278	chr1:39853970-39854068	99	chr1:39883318,39853970-39854068,39850261	C3	92.45	85.69	67.84	66.67	77.09	64.17	86.96	86.82	86.93	69.57	74.95	100	90.16	69.28	89	-21.81
YTHDC2	HsaEX0072041	chr5:113524981-113525177	197	chr5:113515362,113524981-113525177,113532879	C3	70.54	65.74	53.6	51.25	64.75	59.48	57.95	68.57	73.95	68.89	0.71	74.67	60.85	62.81	63.64	-15.71
FAM168A	HsaEX0024133	chr11:73411394-73411536	143	chr11:73419874,73411394-73411536,73407643+73407679	C3	82.37	85.92	100	100	100	93.12	97.59	89.11	94.24	100	96.08	97.02	96.08	97.59	100	15.86
RC3H2	HsaEX0052840	chr9:122851323-122851430	108	chr9:122853952,122851323-122851430+122851436,122851229	S	91.04	90.38	75.46	67.12	82.48	88.14	73.91	87.21	88.02	85.03	89.9	84.17	92.16	90.57	77.98	-19.42
CROCC	HsaEX0017302	chr1:16971465-16971626	162	chr1:16970767,16971306+16971465-16971626+16971647,16972360	S	78.68	55.03	93.94	90.33	91.97	84.98	75.95	70.53	80.66	76.63	87.02	83.48	75.19	87.42	81.27	25.28
STYK1	HsaEX0062799	chr12:10640670-10640734	65	chr12:10673966,10640670-10640734,10634686	C2	13.57	26.48	1.28	0	5.02	3.4	2.96	11.28	12.84	15.66	9.18	8.12	15.67	13.95	15.72	-19.38
HDAC7	HsaEX0029439	chr12:47795906-47796016	111	chr12:47796207,47795906-47796016,47795767	S	51.96	41.63	70.56	65.61	69.5	66.78	64.37	68.6	67.18	69.53	29.5	47.32	70.77	75.55	48.84	21.29
MTMR1	HsaEX0040550	chrX:150712342-150712365	24	chrX:150699300,150712342-150712365,150718625	C1	0	9.94	35.68	27.25	6.43	10.27	18.97	16.19	24.21	25.56	43.57	6.63	2.64	7.71	5.88	26.49
RFXANK	HsaEX0053288	chr19:19197186-19197251	66	chr19:19197046,19197186-19197251,19197521	S	82.7	70.49	95.78	97.04	93.14	88.18	89.85	89.74	96.76	92.78	92.45	76.83	96.19	92.77	88.65	19.82
ATXN3	HsaEX0007280	chr14:92093746-92093831	86	chr14:92096093,92093746-92093831,92093318+92093618	S	93.56	91.64	73.41	77.06	73.68	81.21	82.27	92.18	83.95	73.46	100	69.01	83.44	81.91	89.13	-17.36
COASY	HsaEX0016144	chr17:42564709-42564898	190	chr17:42564577,42564709-42564898,42565227+42565230	C2	81.29	77.89	96.8	92.81	96.41	90.08	88.41	98.38	82.41	92.78	96.72	93.16	95.76	92.92	91.52	15.21
AP3M2	HsaEX0004974	chr8:42154478-42154536	59	chr8:42153105+42153227,42154478-42154536,42154616	S	36.36	47.17	20.72	25.93	32.43	37.93	9.09	21.57	29.41	13.04	42.42	41.94	48.39	28.57	31.71	-18.44
TCOF1	HsaEX0064236	chr5:150391544-150391657	114	chr5:150390023,150391544-150391657+150391795,150391957	S	53.85	65.77	76.92	88.89	84.48	73.64	76.7	73.97	75	75.94	81.4	67.65	71.12	78.82	85.4	23.09
HMMR	HsaEX0030250	chr5:163467704-163467748	45	chr5:163464802,163467701+163467704-163467748,163469641	S	46.53	52.14	23.33	13.04	23.08	25	37.14	43.28	52.38	52.94	62.5	43.5	40.43	34.38	66.67	-31.15
MOV10L1	HsaEX0039875	chr22:50160688-50160825	138	chr22:50159785,50160688-50160825,50160964	S	60.98	85.71	81.82	100	46.15	68.75	75.86	80	57.75	55.56	75.24	70.91	83.67	56.52	75.01	17.56
SLC24A1	HsaEX0058937	chr15:65618880-65618980	101	chr15:65612613,65618880-65618980,65623955	S	100	100	83.22	70.41	100	100	100	100	94.48	82.61	100	90.79	100	100	84.08	-23.19
MARK3	HsaEX0037925	chr14:103498502-103498528	27	chr14:103492034,103498502-103498528,103502882	C2	60	73.13	46.94	52.05	76.24	76.45	76.12	76.13	59.87	72.6	70	49.43	72.87	55.76	63.25	-17.07
DLG1	HsaEX0019879	chr3:197161640-197161738	99	chr3:197194425,197161640-197161738,197149796	C1	60.56	46.53	25.46	28.63	44.45	52.92	27.48	21.06	43.64	47.43	68.29	44.21	61.01	55.14	26.58	-26.5
MLLT10	HsaEX0039551	chr10:21688495-21688538	44	chr10:21682257,21688491+21688495-21688538,21713772	C2	28.6	29.98	11.98	12.86	11.59	13.58	33.26	19.59	30.27	18.04	20.39	42.71	15.69	38.69	26.02	-16.87
EPB41L2	HsaEX0022653	chr6:130876674-130876775	102	chr6:130885096,130876674-130876775,130870126	C3	36.24	19.72	54.53	64.26	56.22	39.59	42.42	39.7	41.27	37.24	15.31	27.29	40.84	36.27	21.05	31.41
EPB41L2	HsaEX0022654	chr6:130870328-130870381	54	chr6:130885096,130870328-130870381,130870126	C3	36.98	21.31	56.13	63.53	58.1	41.54	47.58	41.26	44.65	35.89	13.2	18.6	37.17	25.61	18.97	30.68
EPB41L1	HsaEX0022639	chr20:36214360-36214440	81	chr20:36212376,36214357+36214360-36214440,36218876+36218879	C1	53.66	73.53	38.18	18.75	33.33	39.02	43.4	44.26	44.76	42.53	37.78	41.46	56.52	31.43	33.33	-35.13
ANKRD10	HsaEX0004267	chr13:110900530-110900661	132	chr13:110906033,110900530-110900661+110900694+110901077,110893263	C1	29.59	34.78	10.92	7.85	23.98	41.78	21.64	20.59	19.24	20.62	22.19	21.01	33.28	43.01	26.47	-22.8
PXN	HsaEX0051412	chr12:120215560-120215655	96	chr12:120221623,120215560-120215655+120215661,120215273+120215417	S	12.31	13.85	30.07	31.06	28.76	30.87	28.84	25.09	19.74	21.8	39.5	27.79	28.62	18.9	30.22	17.48
PAPOLA	HsaEX0045441	chr14:96560649-96560711	63	chr14:96556413,96560649-96560711,96564955	C2	67.32	75.31	49.09	55.88	63.64	66.51	66.47	53.45	63.84	62.03	81.03	72.11	68.15	64.12	64.71	-18.83
CREM	HsaEX0017223	chr10:35148368-35148491	124	chr10:35127165+35127193+35127567,35148368-35148491,35178872+35178889	C1	68.5	59.47	42.09	46.27	43.26	37.26	44.49	46.06	54.86	61.77	54.31	50.59	55.34	51.54	49.73	-19.8
CREM	HsaEX0017225	chr10:35178889-35178986	98	chr10:35148491,35178872+35178889-35178986,35206895	C3	77.35	80.29	55.83	64.19	56.52	53.64	49.16	51.49	68.6	71.66	70.4	70.17	63.46	68.01	62.74	-18.81
CREM	HsaEX0017226	chr10:35179134-35179276	143	chr10:35178986,35179134-35179276,35206895	C2	67.6	76.05	46.21	52.88	51.72	49.35	54.58	45.71	60.51	64.27	69.62	63.99	56.45	63.51	55.83	-22.28
FOXRED2	HsaEX0026309	chr22:36504098-36504367	270	chr22:36504515,36504098-36504367,36501407	S	71.77	73.43	87.25	96.14	86.54	91.42	90.92	91.3	88.64	86.61	97.47	93.74	86.41	90.24	92.67	19.09
SGSM3	HsaEX0057887	chr22:40401593-40401675	83	chr22:40400813,40401593-40401675,40402139	S	64.23	64.37	84.98	82.81	78.01	81.29	73.17	71.96	70.39	72.22	87.27	65.54	74.41	75.37	77.41	19.59
KCTD17	HsaEX0033162	chr22:37061539-37061629	91	chr22:37059438,37061539-37061629,37062525	C2	65.91	51.02	81.48	91.49	58.93	89.47	92.59	83.13	85.05	80.36	75.86	86.67	84.62	85.57	91.23	28.02
HDAC10	HsaEX0029369	chr22:50250427-50250499	73	chr22:50250771,50250427-50250499+50250523,50250160	S	38.62	36.32	63.88	63.4	43.82	42.66	49.34	50.4	57.84	68.12	58.87	51.44	51.25	59.04	28.39	26.17
HDAC10	HsaEX0029372	chr22:50249328-50249454	127	chr22:50249635,50249328-50249454+50249516,50248472	C2	76.67	73.6	97.1	96.63	100	98.3	92.47	96.6	98.75	100	93.54	91.59	96.8	98.57	100	21.73
HDAC10	HsaEX0029373	chr22:50249103-50249168	66	chr22:50249328,50249103-50249168+50249198,50248859+50248890	C1	55.84	53.02	91.64	90	80.74	91.17	79.47	90.46	92.32	97.27	82.94	77.47	93.92	85.71	89.83	36.39
ACIN1	HsaEX0001929	chr14:23067342-23068464	1123	chr14:23069476,23067304+23067314+23067342-23068464+23068671+23068701,23066008	S	20.78	18.5	5.41	3.57	17.54	12.3	8.97	8.02	24.1	17.81	30.18	16.21	22.3	14.37	9.57	-15.15
NINL	HsaEX0042940	chr20:25509670-25509789	120	chr20:25510674,25509670-25509789,25505073+25505078	S	11.59	15.04	25.81	41.46	15.15	28.7	25.47	19.23	21.43	19.66	27.94	26.83	11.34	14.08	32.43	20.32
NFATC2	HsaEX0042701	chr20:51398643-51398730	88	chr20:51432067,51398643-51398730,51391451	S	61.11	84.62	46.67	61.29	54.1	87.5	46.67	58.21	70.37	78.12	60	47.69	65.96	78.46	64.44	-18.88
STK4	HsaEX0062562	chr20:44974100-44975410	1311	chr20:44972158,44974100-44975410,44978443	C1	4.55	1.79	22.01	19.02	10.84	3.28	11.45	13.23	8.94	10	5.05	13.04	4.72	0.69	14.78	17.34
CEP192	HsaEX0014753	chr18:13038515-13038579	65	chr18:13037301,13038370+13038515-13038579,13048859	C3	81.82	65.85	37.49	44.12	44.19	46.15	56.25	63.66	59.68	65.22	10.53	61.9	60.03	62.82	38.46	-33.03
ATP11C	HsaEX0006799	chrX:139731651-139731755	105	chrX:139737916,139731651-139731755,139728962	S	60.94	67.57	36.25	32.94	62.86	60.33	55.2	42.86	74.44	57.81	92	44.44	57.06	76.6	38.89	-29.66
USP31	HsaEX0069732	chr16:23073722-23073880	159	chr16:23079946+23079996,23073722-23073880,23072197	S	100	100	80.77	76.47	97.62	100	100	89.19	100	100	100	100	100	100	100	-21.38
ARHGEF10	HsaEX0005576	chr8:1843353-1843436	84	chr8:1824113,1843353-1843436,1857960	S	93.1	94.29	69.41	77.78	92.98	85.19	73.08	82.02	73.91	94.29	90.24	94.03	81.44	92.31	74.19	-20.1
GTPBP10	HsaEX0029030	chr7:90355173-90355230	58	chr7:90353009,90355086+90355173-90355230,90372155	C3	61.29	80	87.88	100	90	93.94	86.21	88.68	96	85.19	44.83	89.47	95.35	81.82	91.49	23.3
FKTN	HsaEX0025875	chr9:105617959-105618092	134	chr9:105607951,105617959-105618092,105635051	C3	90.91	83.67	36	67.44	81.82	66.67	62.5	68.25	95	64.29	3.37	100	92	85.19	70.83	-35.57
FKTN	HsaEX0025876	chr9:105619938-105620061	124	chr9:105607951,105619906+105619934+105619938-105620061+105620092,105635051	C3	94.87	95.74	63.08	80.44	95.84	75.06	92.16	73.36	94.6	82.47	30.86	100	100	95.45	88.91	-23.55
RAPGEF1	HsaEX0052254	chr9:131650129-131650242	114	chr9:131650810,131650129-131650242,131643417	S	65.39	61.76	51.75	44.39	50.36	56.18	67.9	56.68	59.9	71.31	77.89	61.49	53.05	66.67	72.58	-15.51
TADA2A	HsaEX0063404	chr17:37437738-37437829	92	chr17:37427009,37437738-37437829+37437922+37437958,37440505+37440509	S	100	100	86.3	80	92.59	97.1	88.41	97.62	84	85.71	96.08	94.52	91.49	88.68	91.89	-16.85
PRDM4	HsaEX0049946	chr12:107751647-107752209	563	chr12:107753924,107751415+107751647-107752209,107746424	S	100	98.63	82.39	76.28	89.6	89.93	87.68	91.11	95.17	100	95.35	92.55	99.05	100	78.75	-19.98
MDM1	HsaEX0038393	chr12:68325441-68325575	135	chr12:68326657,68325441-68325575,68323240	C1	78.75	66.14	63.19	50.36	69.53	60.36	89.35	93.4	64	58.92	0	55.85	74.2	100	59.04	-15.67
CDCA3	HsaEX0014134	chr12:6849323-6849413	91	chr12:6849565,6849323-6849413+6849429,6849198	S	63.37	72.67	100	96.64	70.25	86.9	94.63	84.2	86.23	95.67	100	85.55	94.27	83.05	100	30.3
FANCE	HsaEX0024783	chr6:35457916-35457984	69	chr6:35457600,35457916-35457984,35458294+35458297+35458318+35458324	S	60.5	87.3	93.22	100	84.83	82.06	82.61	79.78	95.73	79.66	91.83	100	87.29	92.98	84.35	22.71
FBXL4	HsaEX0025196	chr6:98926477-98927060	584	chr6:98927705+98927730,98926477-98927060,98905670	C2	90.77	100	65.93	56.96	95.3	87.1	88.58	86.31	86.32	84.62	70.73	91.67	100	87.7	94.12	-33.94
VEGFA	HsaEX0070300	chr6:43781956-43782052	97	chr6:43778918,43781956-43782052+43782087,43784541+43784607	C1	28.32	62.69	13.15	18.92	29.2	15.54	26.16	26.35	26.87	24.78	47.69	34	43.09	62.22	34.7	-29.47
CPEB4	HsaEX0016975	chr5:173932450-173932500	51	chr5:173910604,173932450-173932500,173944967	C1	41.75	76.47	24.19	48.96	39.91	56.29	49.21	53.89	64.54	44.9	56.87	51.4	60.43	41.06	30.99	-22.54
ZNF346	HsaEX0073496	chr5:177050751-177050936	186	chr5:177044533,177050703+177050751-177050936,177062058	C1	85.59	93.33	73.25	75.13	79.72	76.68	83.97	83.62	79.43	85.57	88.46	83.57	86.73	85.27	81.3	-15.27
DGUOK	HsaEX0019478	chr2:73950627-73950732	106	chr2:73946888+73946906,73950585+73950601+73950627-73950732,73958119+73958146	C2	36.04	38.95	19.54	22.63	23.7	25.39	27.06	29.78	27.72	23.57	39.38	32.75	33.46	39.45	21.49	-16.41
DGUOK	HsaEX0019479	chr2:73957125-73957240	116	chr2:73950732,73957125-73957240,73958119+73958146	C2	41.32	38.46	22.42	23.99	29.71	29.32	30.86	33.48	32.76	27.89	44.83	38.4	36.51	34.43	29.39	-16.68
ELMOD3	HsaEX0022185	chr2:85371440-85371562	123	chr2:85371209,85371440-85371562,85377344	S	46.96	41.26	68.22	63.8	70.98	68.26	69.33	70.96	63.12	71.79	83.98	66.14	64.15	61.91	76.33	21.9
PRKD3	HsaEX0050220	chr2:37316237-37317179	943	chr2:37324681,37316237-37317179,37293271	C1	69.62	76	47.95	32.23	58.85	56.41	51.91	50	79.46	66.18	82.48	80.72	63.81	82.32	39.9	-32.72
FARSB	HsaEX0024920	chr2:222646801-222646970	170	chr2:222648740,222646801-222646970+222646996+222647325,222643005	S	8.49	5	22.63	33.33	17.89	20.99	16.67	12.62	10.34	10.97	6.88	5.64	3.63	12.03	46.67	21.23
RNF146	HsaEX0053915	chr6:127282287-127282395	109	chr6:127280340,127282287-127282395,127286050	C2	31.14	28.18	7.14	6.71	19.74	19.68	13.33	16.45	16.87	16.66	4.35	21.15	26.25	22.32	11.64	-22.73
RNF146	HsaEX0053917	chr6:127286050-127286177	128	chr6:127280340,127286050-127286177,127286616	C1	68.82	66.33	55.51	41.6	49.97	54.14	52.06	54.87	52.76	47.82	13.06	56.37	66.75	61.13	50.05	-19.02
DCLRE1B	HsaEX0018701	chr1:113906996-113907161	166	chr1:113905769+113905775,113906985+113906996-113907161,113907997+113908009	S	50.78	45.63	70.31	63.16	85.35	45.42	86.76	57.32	55.89	89.73	64.98	59.37	86.76	46.63	71.82	18.53
CYP20A1	HsaEX0018254	chr2:203272670-203272748	79	chr2:203266681,203272646+203272670-203272748,203278573	S	92	91.11	72.88	68.63	74.48	92.16	85	92.31	80.33	90	72.88	75.44	73.33	95.92	100	-20.8
C11orf61	HsaEX0009022	chr11:124779050-124779139	90	chr11:124799871+124800318,124779004+124779050-124779139,124774818+124774831+124774974	S	36.63	44.89	22.2	11.41	33.13	23.59	10.27	24.56	25.55	39.79	56.13	29.91	63.4	32.5	38.46	-23.95
MTRF1	HsaEX0040720	chr13:41261751-41261825	75	chr13:41263485+41263567,41261583+41261656+41261691+41261699+41261751-41261825,41260875+41260915	C2	49.7	53.8	30.44	37.19	53.67	61.58	50.88	45.08	49.16	56.42	6.25	68.29	47.38	42.37	48.23	-17.94
SORBS3	HsaEX0060997	chr8:22566345-22566484	140	chr8:22565872+22566193+22566243,22566345-22566484,22566661	S	79.91	72.96	97.91	97.36	91.65	93.18	94.8	96.95	95.9	96.45	96.3	90.4	97.04	97.18	91.18	21.2
ECHDC2	HsaEX0021502	chr1:52905034-52905078	45	chr1:52906173+52906519,52905034-52905078+52905090,52904833	C2	72.94	74.68	91.04	90.31	78.88	85.72	79.39	95.8	87.22	90.45	98.42	84.53	91.88	88.37	95.48	16.87
GTDC1	HsaEX0028909	chr2:143970653-143970762	110	chr2:144007182,143970653-143970762,143952843	C2	91.47	100	66.08	79.38	84.08	88.63	78.56	75.21	88.17	97.33	77.13	89.64	82.57	91.14	92.03	-23.01
GTDC1	HsaEX0028910	chr2:143957195-143957339	145	chr2:143970653,143957195-143957339,143952843	C1	88.54	94.63	57.27	79.02	70.18	64.34	58.91	58.02	77.38	93.45	49.39	56.87	63.3	87.56	56.25	-23.44
KIAA1191	HsaEX0033944	chr5:176359811-176359918	108	chr5:176361602,176359811-176359918,176359567	C1	67.99	76.48	54.43	57.58	69.2	67.56	66.68	61.6	60.71	61.07	74.64	77.47	74.18	70.27	85.95	-16.23
SERAC1	HsaEX0057325	chr6:158155315-158155351	37	chr6:158158273,158155315-158155351,158150589	S	72.96	79.13	57.65	55.19	68.63	94.59	60.87	44.51	79.86	76.47	32.71	51.47	72.41	56.76	64.7	-19.62
HNRNPA2B1	HsaEX0030281	chr7:26190993-26191128	136	chr7:26192495,26190993-26191128,26190460	S	82.83	76.9	49.5	50.26	60.95	62.39	80.91	84.14	68.83	57.96	33.55	84.25	72.27	74.75	70.64	-29.98
WRNIP1	HsaEX0071624	chr6:2768691-2768882	192	chr6:2766444+2766455,2768691-2768882,2779263	C3	75.86	80.62	58.33	61.24	80.9	76.98	79.24	79.23	82.41	73.91	6.82	68.77	75.68	83.93	78.72	-18.45
RBM42	HsaEX0052721	chr19:35632936-35633001	66	chr19:35631405,35632936-35633001,35633077+35633098+35633101	S	57.49	61.12	79.65	81.44	66.92	70.49	65.28	75.52	69.43	63.17	43.99	57.84	72.01	70.01	54.34	21.24
PRMT1	HsaEX0050262	chr19:49680140-49680238	99	chr19:49679925+49679929,49680140-49680238+49680253,49680487	S	21.6	12.9	35.88	41.57	17.48	21.01	33.33	27.27	19.44	18.37	46.67	21.6	34.38	25.49	24.24	21.48
C14orf135	HsaEX0009383	chr14:60107586-60108327	742	chr14:60092419,60107586-60108327,60114700	S	47.55	47.37	16.02	18.5	34.59	29.91	25.19	29.57	31.29	34.43	70	38.98	24.57	58.23	20.57	-30.2
TEP1	HsaEX0064477	chr14:20381553-20381686	134	chr14:20381913,20381553-20381686,20381401	S	34.43	33.33	72.73	60.53	72.09	72.41	52.11	63.64	55.84	50.68	76.32	30.77	65.22	42.47	24.53	32.75
TRPM4	HsaEX0067402	chr19:49167917-49168097	181	chr19:49158259,49167917-49168097,49168260	C2	80.49	82.98	100	97.73	93.62	100	97.47	94.12	100	97.94	88.24	96.55	100	97.96	97.85	17.13
ACAP3	HsaEX0001815	chr1:1294718-1294816	99	chr1:1295447,1294718-1294816,1294628	S	72.79	78.85	90.84	97.26	90.62	93.22	85.71	86.01	91.3	97.78	88.82	86.3	93.72	92.96	90.48	18.23
DHX30	HsaEX0019583	chr3:47815963-47816128	166	chr3:47810711,47815963-47816128,47818022	C1	26.88	22.95	10.67	6.29	18.47	40.98	26.39	26.7	24.8	22.58	18.18	22.62	22.45	19.66	30.64	-16.44
RRP8	HsaEX0055778	chr11:6600926-6601055	130	chr11:6603404,6600926-6601055,6600775	C2	71.83	84.62	98	100	86.3	94.74	80.77	93.48	94.67	82.14	98.13	94.12	92.73	92.59	94.67	20.78
ITGB4	HsaEX0032469	chr17:75755055-75755213	159	chr17:75754815,75755055-75755213,75755701	S	49.49	54.51	76.73	68.5	57.43	63.48	85.85	67.79	91.4	33.73	76.8	36.79	54.3	60.08	0	20.61
UNK	HsaEX0069419	chr17:75791760-75792019	260	chr17:75784984,75791760-75792019,75809760	C2	46.72	39.56	30.58	12.41	14.12	20.54	38.84	35.19	20.73	24.5	30.7	42.61	27.43	23.81	40.41	-21.64
UNK	HsaEX0069420	chr17:75792313-75792478	166	chr17:75784984,75792313-75792478,75809760	C3	39.6	42.69	25.19	21.12	24.3	20.57	37.98	35.61	13.95	25.71	22.05	44.36	29.58	29.46	44.06	-17.99
ANKRD5	HsaEX0004517	chr20:10035579-10035642	64	chr20:10035333,10035579-10035642,10038258	S	4.55	6.98	18.18	27.27	6.67	24.14	22.58	17.95	2.13	18.37	16.98	40	18.75	16.67	6.67	16.96
ARHGEF11	HsaEX0005606	chr1:156938418-156938513	96	chr1:156939548,156938418-156938513,156937496	S	90.59	96.97	76.47	72.6	85.11	86.82	68.29	86.52	87.65	87.88	100	79.8	78.95	90	87.5	-19.25
C16orf63	HsaEX0009675	chr16:15873491-15873627	137	chr16:15879804,15873491-15873627,15867516	S	95.7	95.19	74.73	80.68	94.8	82.32	92.75	95.07	93.43	95.28	90.98	92.03	90.14	87.4	89.7	-17.74
MORC2	HsaEX0039796	chr22:30963225-30963334	110	chr22:30967822,30963225-30963334,30958694	S	0	3.85	20.79	23.23	16.48	20.75	22.67	26.44	10.28	2.22	13.58	6.82	3.12	6.25	21.95	20.09
AGAP3	HsaEX0003039	chr7:151138143-151138313	171	chr7:151134568,151137730+151138143-151138313,151141898	C2	55.12	37.65	67.19	63.19	58.13	52.94	47.85	56.18	71.88	60.12	80.95	58.06	56.78	66.18	55.04	18.8
PPHLN1	HsaEX0049396	chr12:42351885-42352049	165	chr12:42335974,42351885-42352049,42355161	S	63.25	55.65	42.27	43.12	44.34	41.14	47.2	47.34	68.75	53.9	37.58	56.23	55.69	58.73	48.49	-16.75
ZCCHC11	HsaEX0072328	chr1:52463238-52463777	540	chr1:52465070,52463238-52463777,52461769	C1	27.78	35.48	13.04	1.96	9.09	3.23	0	7.69	4.35	5.56	6.94	10.2	20	14.29	5.71	-24.13
ELP2	HsaEX0022248	chr18:36138795-36138872	78	chr18:36138426,36138795-36138872,36141137	C1	98.18	92.52	81.25	61.54	86.01	91.3	72.28	63.77	89.83	90.98	74.31	92.31	90.77	94.74	91.21	-23.95
VILL	HsaEX0070350	chr3:38002396-38002575	180	chr3:38001860,38002396-38002575,38004255	C2	61.9	76.19	88.51	90	74.29	88.41	78.79	97.62	90.32	80.33	100	69.57	78.95	84	90.48	20.21
VILL	HsaEX0070351	chr3:38003168-38003313	146	chr3:38001860,38003168-38003313,38004255	C3	46.88	65	76.12	81.13	79.22	86.67	62.07	82.72	85.96	70.37	96.04	78.26	68.75	63.38	77.14	22.68
SLC2A8	HsaEX0059308	chr9:127402557-127402753	197	chr9:127400006,127402557-127402753,127403655+127403660+127403738+127403741	S	52.92	41.93	74.2	73.48	76.38	76.81	69.19	56.8	73.54	71.52	68.56	49.87	82.64	88.59	84.78	26.41
SLC2A8	HsaEX0059312	chr9:127405420-127405565	146	chr9:127404991,127405420-127405565,127407112+127407436	S	71.77	61.58	90.29	79.8	95.83	78.18	86.46	83.21	83.33	79.76	88.47	81.13	80	86.44	85.54	18.37
DENND4C	HsaEX0019205	chr9:19336686-19336832	147	chr9:19336414,19336686-19336832,19340992	S	53.6	61.41	74.02	81.48	57.51	76.75	48.53	55.21	57.55	64.52	64.17	57.9	65.34	55.51	82.71	20.25
NEK1	HsaEX0042475	chr4:169508769-169508852	84	chr4:169537809,169508769-169508852,169508331	S	27.78	38.1	11.11	8.33	18.18	14.29	20	28.3	12.28	18.52	39.39	13.51	34.69	27.66	21.43	-23.22
SPTBN5	HsaEX0061593	chr15:41879734-41879864	131	chr15:41880160,41879734-41879864,41879499	S	80.65	78.57	100	100	64.29	72.41	70	96.61	77.42	95.74	87.1	84.21	100	79.41	85.71	20.39
NAB1	HsaEX0041542	chr2:190653727-190653780	54	chr2:190649982,190653727-190653780,190659158+190659277	C2	38.49	40.9	26.09	14.96	21.6	26.84	30.49	16.81	30.1	42.58	37.44	30.42	26.02	32.24	34.62	-19.17
SEC31A	HsaEX0056948	chr4:82862534-82862572	39	chr4:82863318,82862534-82862572,82857764	C2	45.81	47.94	29.35	27.24	43.89	53.41	41.53	42.17	42.43	39.46	31.96	40.49	56.65	42.06	55.3	-18.58
PEX5	HsaEX0046666	chr12:7202262-7202351	90	chr12:7201841,7202241+7202262-7202351,7202612	S	33.77	31.88	49.32	57.58	37.88	37.4	36	39.73	40	40.26	62.39	45.13	33.33	61.47	42.86	20.62
GAS2L3	HsaEX0027070	chr12:100592374-100592449	76	chr12:100573785,100592374-100592449,100594875	C2	59.18	60	44.58	43.82	55.26	47.83	52.24	61.62	71.43	64.44	43.48	79.49	42.22	48.39	37.04	-15.39
SUOX	HsaEX0062919	chr12:55997615-55997723	109	chr12:55997339+55997537,55997615-55997723,56002212	C1	64.6	60.71	40.34	40.88	35.24	62.5	44.93	53.7	53	69.52	72.31	39.1	56.04	48.62	58.21	-22.05
ACVRL1	HsaEX0002218	chr12:51913559-51913770	212	chr12:51913350,51913559-51913770,51914439	C3	80.1	74.71	96.49	97.88	85.54	87.22	92.12	94.31	93.62	95.26	95.49	92.23	92.93	95.03	88.04	19.78
ACVRL1	HsaEX0002219	chr12:51913974-51914073	100	chr12:51913770,51913974-51914073,51914439	S	69.98	64.33	92.37	94.82	77.46	76.25	87.49	89.22	87.92	89.87	93.36	83.16	83.13	89.78	77.64	26.44
CSAD	HsaEX0017409	chr12:53161127-53161191	65	chr12:53161273,53161127-53161191,53160844	S	40.62	38.46	83.33	82.61	61.11	44.26	65.71	56	50.88	69.23	54.84	51.52	53.57	54.29	55.93	43.43
CSAD	HsaEX0017411	chr12:53172522-53172648	127	chr12:53173345,53172522-53172648,53170502	C2	87.95	80.25	100	100	91.49	88.98	95.98	100	96.44	97.18	94.44	93.41	95.56	90.91	94.5	15.9
CSAD	HsaEX0017412	chr12:53172346-53172436	91	chr12:53173345,53172346-53172436,53170502	C3	85.29	73.33	100	100	91.11	87.5	95.23	100	96.14	96.15	90.24	91.3	93.85	87.65	92.59	20.69
BNIP2	HsaEX0008284	chr15:59668103-59668138	36	chr15:59668892,59668103-59668138,59664120	S	42.64	41.22	24.75	26.48	28.31	28.99	27.47	33.83	38.3	33.99	52.09	31.47	20.5	37.63	7.69	-16.32
MAN2C1	HsaEX0037420	chr15:75360623-75360681	59	chr15:75361046,75360307+75360565+75360623-75360681+75360688,75360211	S	63.37	55.39	80.42	89.21	80.31	74.79	79.53	85.69	85.28	90.08	82.69	74.75	79.28	88.27	75.2	25.44
PRPSAP2	HsaEX0050411	chr17:18867282-18867334	53	chr17:18865952,18867257+18867282-18867334,18872583	S	91.67	87.79	77.27	67.62	94.12	82.35	80	82.54	85.31	84.76	72.8	87.26	87.73	87.69	84	-17.29
OSBPL1A	HsaEX0044892	chr18:24181145-24181279	135	chr18:24196125+24196136,24181145-24181279,24179835	S	100	100	87.5	79.49	91.67	90	100	71.43	100	89.74	92	93.75	91.67	100	96	-16.51
TMC6	HsaEX0065256	chr17:78120653-78120832	180	chr17:78121013,78120653-78120832,78119392+78119396	S	43.58	58.62	73.61	88.36	75.83	77.13	79.15	78.44	70.87	81.77	79.63	69.33	79.92	85.25	70.27	29.88
TRIM65	HsaEX0067175	chr17:75891813-75891878	66	chr17:75892011+75892015,75891813-75891878,75891347	S	42.21	39.6	88.57	73.93	65.52	58.02	52.8	77.14	68.64	70.46	72.08	68.76	71.69	55.66	73.54	40.34
ADAMTS10	HsaEX0002407	chr19:8608134-8608248	115	chr19:8610644,8608134-8608248+8608306,8605358	C2	29.36	32.09	61.85	65.44	32	42.49	36.58	37	48.89	57.71	84.71	42.89	51.13	73.5	55.82	32.92
CREB3L4	HsaEX0017181	chr1:153968930-153969176	247	chr1:153968639+153968682+153968699,153968930-153969176,153969334	S	83.47	77.37	96.71	100	100	100	100	100	89.27	100	100	100	95.88	91.88	93.82	17.93
AMMECR1L	HsaEX0003953	chr2:127867145-127867279	135	chr2:127869454,127867145-127867279,127866996	C1	2.78	5.88	20	25.77	8	3.03	8.74	17.19	12.36	12.12	49.47	22.73	14.29	2.56	9.09	18.55
PAM	HsaEX0045320	chr5:103025134-103025334	201	chr5:103019843,103025131+103025134-103025334,103028182+103028185	C1	61.66	62.81	44.75	48.94	52.33	54.16	58.7	61.89	58.33	57.07	39.4	60.83	66.72	64.13	60.15	-15.39
RMND5B	HsaEX0053788	chr5:178131237-178131376	140	chr5:178131054,178131237-178131376,178138108	S	69.7	72.73	86.26	86.78	77.57	73.13	78.38	79.82	77.78	96.72	75.68	80.49	75	85.88	80.95	15.3
FAM193B	HsaEX0024337	chr5:177553168-177553350	183	chr5:177554249,177553168-177553350,177539147	C2	57.78	50.86	70.62	72.49	68.81	55.97	58.3	57.6	59.54	62.55	73.81	57.78	39.85	70.33	51.49	17.23
NCAPG2	HsaEX0041967	chr7:158650832-158650972	141	chr7:158652293,158650714+158650832-158650972,158646563	S	94.92	83.89	81.69	58.33	82.69	87.5	81.63	77.36	85.71	85	65.85	81.54	86.21	85.71	88.24	-19.39
DIAPH2	HsaEX0019685	chrX:96763100-96763120	21	chrX:96758258,96763100-96763120,96881579	S	56.34	49.6	72.66	65.62	55.84	34.69	72.28	52.29	72.15	61.06	54.91	77.28	51.77	42.15	66.35	16.17
SURF2	HsaEX0062969	chr9:133359950-133360129	180	chr9:133357814,133359950-133360129,133360265+133360334	S	73.62	83.97	100	100	94.27	96.15	100	100	92.03	100	97.34	100	100	100	96.98	21.2
FAM188A	HsaEX0024274	chr10:15816835-15816915	81	chr10:15821656,15816835-15816915,15796172	S	79.75	80.65	96.72	100	77.36	92.59	95.12	78.57	84.78	79.22	86.84	92.16	76.81	96.15	89.83	18.16
FAM188A	HsaEX0024276	chr10:15838228-15838279	52	chr10:15841426,15838228-15838279+15838305,15837318	S	92.16	86.67	58.9	51.43	90.91	67.44	84.62	87.69	84.21	81.61	66.62	86.21	86.21	88.41	95.45	-34.25
IMMP1L	HsaEX0031576	chr11:31456260-31456386	127	chr11:31509519,31456260-31456386,31433570	C2	65.06	59.2	43.8	38.74	46.61	32	41.94	37.31	38.79	32.75	4.29	52.17	46.9	40.74	50.38	-20.86
CELF1	HsaEX0014515	chr11:47500861-47500905	45	chr11:47506858,47500861-47500905+47500932,47489024	C3	49.88	60.28	32.75	46.32	35.39	44.78	47.84	29.47	55.26	39.22	38.94	57.65	51.58	46.78	31.99	-15.54
TMEM25	HsaEX0065756	chr11:118533420-118533551	132	chr11:118533207,118533420-118533551,118533857	S	51.84	53.59	72.2	80.93	74.44	75.32	77.07	58.52	74.47	81.3	71.41	86.15	64.81	85.87	70.59	23.85
TRPT1	HsaEX0067439	chr11:64225786-64225869	84	chr11:64226050+64226062+64226098+64226191,64225786-64225869,64225580	S	39.48	47.81	64.17	64.44	61.63	64.38	68.91	79.73	56.48	58.48	70.31	57.37	59.62	40.5	51.02	20.66
PDK1	HsaEX0046393	chr2:172568741-172568817	77	chr2:172566933,172568741-172568817,172570726	S	100	100	79.37	84.18	80.92	100	92.41	100	71.66	100	87.66	81.32	100	94.21	78.12	-18.23
ROBO3	HsaEX0054213	chr11:124877937-124878131	195	chr11:124877658+124877752,124877937-124878131,124878298	C1	45.87	48.48	58.12	77.69	59.31	72.85	64.87	65.26	48.74	73.38	65.78	54.35	71.03	75.45	64.47	20.73
ROBO3	HsaEX0054214	chr11:124878298-124878436	139	chr11:124878131,124878298-124878436,124878584	C2	66.03	73.23	82.28	91.27	83.21	91.49	86.75	81.88	74.54	91.94	80.97	84.29	90.02	90.87	81.18	17.14
TBRG1	HsaEX0064065	chr11:124626473-124626609	137	chr11:124625903,124626473-124626609,124626813+124626904	C1	9.38	11.76	24.09	36.23	15.79	14.78	11.43	20	24.5	23.08	46.05	26.83	25.4	15.94	23.2	19.59
ABCA6	HsaEX0000292	chr17:69129610-69129751	142	chr17:69133641,69129610-69129751,69128804	S	91.58	100	62.82	68	91.3	84.49	84.81	94.12	90.52	92.5	16.67	88.03	94.03	100	91.4	-30.38
MPPE1	HsaEX0040009	chr18:11884879-11885043	165	chr18:11885676,11884879-11885043,11884622+11884627	S	10.76	20.71	31.37	36.43	15.28	42.35	34.36	31.14	35.89	7.06	59.89	31.15	27.41	22.92	18.06	18.16
RWDD2B	HsaEX0056007	chr21:29008240-29008307	68	chr21:29008395,29008240-29008307,29007956+29008118+29008123	S	85.8	87.59	54.67	67.03	80.86	87.67	72.28	67.53	72.97	82.05	44.44	80	68.32	89.58	84.62	-25.84
RPGR	HsaEX0055457	chrX:38287865-38288041	177	chrX:38290959,38287861+38287865-38288041,38276772	C2	62.82	70.21	35.03	34.33	45.98	50	39.76	49.25	50.85	52.94	40.91	68.75	60	69.44	59.52	-31.84
RPGR	HsaEX0055458	chrX:38287094-38287245	152	chrX:38290959,38287094-38287245,38276772	C2	60.53	65.62	36.41	40.4	44.38	45.24	47.92	47.83	50.43	58.78	53.19	61.36	58.97	64.38	48.57	-24.67
NRG1	HsaEX0043800	chr8:32742675-32742733	59	chr8:32728078,32742675-32742733,32754372	C2	36.91	43.11	19.39	22.9	39.32	26.4	28.88	24.21	29.47	51.9	27.11	21.02	55.32	31.6	39.56	-18.87
FUK	HsaEX0026590	chr16:70467886-70467966	81	chr16:70467471,70467886-70467966,70468849	S	82.53	73.58	95.83	100	91.31	100	95.19	100	84.14	86.15	100	81.1	100	86.69	85.08	19.86
UBXN11	HsaEX0069054	chr1:26294205-26294331	127	chr1:26296919,26294205-26294331,26286037	C1	52.66	59.18	79.37	74.36	67.71	66.67	51.26	46.05	63.61	81.13	100	86.78	75	63.5	77.36	20.95
GDPD5	HsaEX0027298	chr11:75452816-75452970	155	chr11:75456757,75452816-75452970,75449983	S	4.62	7.83	27.5	25.37	11.54	11.93	15.38	11.76	13.18	10.96	46.15	23.64	12.82	12.92	3.92	20.21
FAM160B2	HsaEX0024101	chr8:22101976-22102062	87	chr8:22101851,22101976-22102062,22102175	S	2.75	0.52	18.52	26.39	7.96	12.17	7.37	5.39	8.74	9.5	6.93	6.41	7.98	11.11	4.29	20.82
SON	HsaEX0060960	chr21:33572551-33572630	80	chr21:33569087+33569302,33572551-33572630,33573308	S	3.86	3.14	19.69	23.92	17.39	19.49	18.83	22.95	9.94	7.71	16.72	15.99	18.43	8.7	24.35	18.3
RGS12	HsaEX0053361	chr4:3428558-3428711	154	chr4:3428169,3428558-3428711,3430407	S	67.95	71.43	46.08	49.27	50.18	59.49	55.87	56.52	75.29	64.86	35.5	60.54	59.46	58.49	57.31	-22.02
C1orf91	HsaEX0010359	chr1:32217437-32217577	141	chr1:32221131,32217437-32217577,32217351	S	5.3	2.6	20.27	17.75	11.56	9.93	14.55	7.13	18.19	3.51	18	11.32	12.61	11.72	13.83	15.06
DEDD2	HsaEX0019064	chr19:42216680-42217045	366	chr19:42217608+42217632,42216680-42217045,42215252	S	53.49	54.67	73.43	68.89	71.9	61.54	81.4	81.02	57.05	71.43	74.5	61.54	56.52	85.96	86.05	17.08
FLAD1	HsaEX0025883	chr1:154989580-154989707	128	chr1:154988698+154988849,154989560+154989580-154989707,154990159+154990190	C1	69.07	64.29	88.68	89.36	78.12	71.88	90.38	76.39	69.75	66.97	87.83	86.67	69.47	91.49	82.78	22.34
FLAD1	HsaEX0025885	chr1:154990339-154990528	190	chr1:154990257,154990339-154990528,154992713	C1	74.19	74.65	87.63	91.55	92.21	75.56	94.37	88.03	85.19	76	95.06	87.3	92.5	93.65	88.33	15.17
CRTC2	HsaEX0017346	chr1:153953266-153953369	104	chr1:153953538,153953266-153953369,153952834	S	78.9	85.93	100	100	98.01	100	94.11	97.74	96	97.34	93.94	100	98.09	97.24	100	17.59
FDPS	HsaEX0025499	chr1:155310336-155310453	118	chr1:155308965+155309076,155310336-155310453,155312255	C2	35.56	19.98	14.39	5.01	21.44	17.54	21.83	11.17	26.07	24.43	53.79	15.71	8.4	32.53	16.75	-18.07
NFKBIL2	HsaEX0042776	chr8:144442677-144442806	130	chr8:144443138,144442677-144442806,144442151	C3	74.19	81.82	100	100	100	100	100	100	87.5	100	100	100	100	91.3	100	21.99
ZNF75A	HsaEX0074296	chr16:3308313-3308836	524	chr16:3305643,3308313-3308836,3311753	S	92.59	83.61	51.02	69.23	83.87	71.01	81.13	76.67	83.72	91.3	78.64	82.86	93.94	80.95	58.88	-27.98
ZNF75A	HsaEX0074299	chr16:3313049-3313175	127	chr16:3312768,3313049-3313175,3316634+3316912+3316939	C1	70	70.67	46.88	40.54	77.78	25.71	45.45	48.57	56.86	73.68	57.75	75.66	82.61	62.79	45.45	-26.62
ZNF326	HsaEX0073425	chr1:90007634-90007750	117	chr1:90005038+90005092,90007609+90007612+90007634-90007750,90010088	C1	71.7	69.7	55.75	52.94	61.77	71.93	65.85	77.53	56.67	79.09	49.62	58.76	48.42	65.22	57.63	-16.36
STK36	HsaEX0062525	chr2:218688391-218688493	103	chr2:218685228,218688391-218688493,218688697	S	7.86	6.79	33.77	20.26	23.54	15.78	23.34	15.37	16.87	30.91	16.37	21.18	25.71	8.66	39.6	19.69
HDAC11	HsaEX0029374	chr3:13483464-13483564	101	chr3:13481394,13483464-13483564,13496736+13496805	C1	78.57	68.89	92	86.96	68.18	100	69.57	81.48	88.89	96.15	95.35	100	83.78	95.12	76.92	15.75
GPR175	HsaEX0028376	chr3:127575749-127575809	61	chr3:127575940,127575749-127575809,127575505	C1	77.94	65.48	100	96.24	89.1	94.51	86.14	89.42	100	93.76	89.35	81.56	89.29	97.71	91.24	26.41
IFT122	HsaEX0031002	chr3:129458599-129458677	79	chr3:129451998,129458599-129458677,129463560	C2	87.35	88.07	66.67	61.93	68.43	49.23	56.39	55.81	74.79	57.32	63.69	86.67	68.43	64.86	72.73	-23.41
NHEDC2	HsaEX0042869	chr4:103028747-103028883	137	chr4:103031700,103028747-103028883,103026591	S	77.27	100	58.9	67.86	62.07	81.25	80.39	73.08	80.39	74.07	11.11	71.43	72	90.91	70.83	-25.26
TMEM144	HsaEX0065495	chr4:158212061-158212220	160	chr4:158211574,158212061-158212220,158212608+158212611	S	14.29	13.51	35.21	46.88	36.51	45.45	49.4	47.06	31.87	28.3	8.33	36.17	38.78	35.71	34.51	27.14
ARHGAP12	HsaEX0005405	chr10:31839637-31839711	75	chr10:31843461,31839637-31839711,31831800	C2	44.21	79	79.19	93.5	74.63	67.65	77.1	79.42	72.57	86.95	77.05	85.02	58.02	73.51	78.85	24.74
C10orf84	HsaEX0008926	chr10:118341727-118341927	201	chr10:118342270,118341727-118341927+118341948,118336420+118336423	S	67.01	76.83	48.37	49.01	67.88	63.81	66.58	52.18	57.26	56.49	66.69	68.05	64.39	65.93	54.99	-23.23
POLL	HsaEX0048978	chr10:101584878-101584919	42	chr10:101585316,101584878-101584919,101582891	C2	64.43	65.16	42.84	49.45	50.57	53.61	38.98	60.46	58.28	49.66	91.56	54.42	64.76	55.59	51.76	-18.65
ZNF606	HsaEX0074026	chr19:57999808-57999896	89	chr19:58000683,57999808-57999896,57988721	S	100	100	84.54	83.25	89.94	92.37	94.02	100	100	100	100	100	100	81.15	78.9	-16.11
CATSPER2	HsaEX0012647	chr15:43664418-43664543	126	chr15:43668028,43664418-43664543,43649879+43649900	C2	83.03	95.14	62.18	79.11	81.46	88.61	69.28	77.63	78	100	65.3	80	83.53	100	94.46	-18.44
XRCC6BP1	HsaEX0071858	chr12:57945628-57945669	42	chr12:57941779+57941888+57941928,57945628-57945669+57945673,57946995	S	100	100	69.23	79.31	89.47	86.67	82.35	86.05	93.94	94.29	87.1	87.88	93.33	90.91	84.62	-25.73
TRAPPC9	HsaEX0066962	chr8:140426615-140426641	27	chr8:140435112,140426615-140426641,140405698	S	34.69	22.08	56.04	40.92	35	23.36	32.51	41.65	18.75	42.92	45.95	50.51	18.48	30.59	28.89	20.09
ZNF83	HsaEX0074434	chr19:52616718-52616815	98	chr19:52618936,52616718-52616815+52616835+52616841+52616875,52614797	C1	68.24	73.85	50.81	57.59	61.35	66.45	66.13	53.98	73.54	68.47	74.15	60.04	74.7	69.66	69.94	-16.84
ING5	HsaEX0031661	chr2:241719483-241719612	130	chr2:241712071,241719483-241719612,241722939	S	4.23	3.57	44.44	48.57	26.32	22.45	10.14	21.52	8.33	13.21	41.94	22.5	6.25	3.7	12.33	42.61
RFWD3	HsaEX0053231	chr16:74664690-74664745	56	chr16:74666786+74666842,74664624+74664690-74664745,74661451	S	70.21	63.64	49.09	51.35	55.1	86.21	61.9	55.81	56.92	56.36	54.39	60.56	37.21	64	44.19	-16.7
MFSD7	HsaEX0039037	chr4:686089-686154	66	chr4:686532,686089-686154+686302,684856	C2	12.33	8.47	31.11	52.94	26.32	10.64	22.39	28	32.43	27.27	29.41	20	38.71	36	20	31.62
MFSD7	HsaEX0039038	chr4:685855-685911	57	chr4:686532,685835+685855-685911,684856	C2	12.5	9.8	32.35	57.14	34.29	4.76	16.67	20	35.48	25.93	40.54	23.53	47.83	28.12	27.27	33.59
SPNS1	HsaEX0061466	chr16:28981901-28982056	156	chr16:28981615,28981901-28982056,28982356	S	74.51	70.73	90.94	87.49	88.58	83.83	81.31	88.13	83.18	85.66	97.04	86.7	87.22	86.83	79.56	16.59
NFRKB	HsaEX0042792	chr11:129894359-129894438	80	chr11:129895496,129894359-129894438,129892870+129892888	C1	62.5	76.92	40.3	60.61	71.43	55.56	29.11	55.56	56.25	67.65	82.61	68.18	66.04	73.08	46.43	-19.25
SETMAR	HsaEX0057539	chr3:4313667-4313761	95	chr3:4303526+4303868,4313647+4313667-4313761,4316212	C1	31.18	50	52.01	67.03	44.68	55.93	44.74	51.9	49.58	43.18	51.75	47.06	57.89	50	51.57	18.93
STAT2	HsaEX0062329	chr12:56349163-56349261	99	chr12:56349345+56349426,56349163-56349261,56348804+56348851	C3	75.74	64.77	90.58	96.08	89.03	87.52	94.97	96.68	92.15	95.35	86.61	84.79	93.51	94.43	88.69	23.07
FUT10	HsaEX0026604	chr8:33388963-33389798	836	chr8:33453216,33388963-33389798,33372804	S	92.98	95.56	75.58	81.48	84.38	85.19	93.94	79.22	95.92	100	88.24	73.91	89.47	71.43	84.21	-15.74
EGFL7	HsaEX0021812	chr9:136670169-136670330	162	chr9:136670009,136670169-136670330,136670950	S	76.6	67.58	95.72	94.49	88.06	90.43	92.35	89.92	91.31	88.46	94.19	87.65	91.29	93.28	87.78	23.02
AC107883.1	HsaEX0001544	chr15:77365163-77365225	63	chr15:77420006,77365163-77365225,77286504	S	78.58	74.68	93.93	93.25	83.31	78.05	74.17	65.77	85.31	87.82	89.86	87.49	86.1	78.44	78.05	16.96
AC107883.1	HsaEX0001548	chr15:77283883-77284030	148	chr15:77284958,77283883-77284030,77252526	C2	45.45	52.17	16.64	27.54	30.91	35.81	45.95	31.39	40.54	37.75	2.13	21.43	32	26.83	49.37	-26.72
ADCY6	HsaEX0002752	chr12:48774402-48774518	117	chr12:48775303,48774402-48774518,48774098	C2	62.33	65.14	80.44	78.72	81.84	87.18	76.98	67.86	62.19	68.25	79.4	63.04	91.45	91.89	87.27	15.84
ADCY6	HsaEX0002753	chr12:48773975-48774098	124	chr12:48774402,48773940+48773975-48774098,48773647	C1	84.63	71.43	97.35	100	95.73	95.35	90.98	100	77.61	100	95.73	96.09	95.08	96.04	96.08	20.64
THAP6	HsaEX0064772	chr4:75521736-75521861	126	chr4:75516866+75516979,75521736-75521861,75526960+75527430	C1	100	100	77.09	78.78	70.84	74.12	82.12	75.78	81.12	73.79	90.16	100	76.66	88.99	73.19	-22.06
MCTP1	HsaEX0038329	chr5:94923962-94924021	60	chr5:94931953,94923962-94924021,94912976	C2	74.76	68.62	56.26	46.67	67.6	64.41	60.07	54.44	77.84	68.67	79.4	47.59	67.61	62.35	45.82	-20.23
MCTP1	HsaEX0038330	chr5:94917896-94917973	78	chr5:94923962,94917896-94917973,94912976	C2	66.8	67.39	52.53	44.94	68.22	64.01	58.6	50.83	70.46	60.06	75.71	47.1	61.7	61.9	43.23	-18.36
RPS6KB2	HsaEX0055640	chr11:67432356-67432492	137	chr11:67431515,67432353+67432356-67432492,67432528+67432600	S	10.04	5.53	26.42	23.31	17.63	13.42	14.68	10.39	9.07	13.42	22.09	10.81	13.77	10.91	12.47	17.08
CCDC57	HsaEX0013334	chr17:82179027-82179189	163	chr17:82183774,82179027-82179189,82178605	S	53.6	44.51	74.89	69.7	32.04	39.92	38.46	31.7	45.03	42.44	83.65	74.36	73.72	52.5	42.22	23.24
WDR25	HsaEX0071008	chr14:100380910-100381746	837	chr14:100376495+100376504+100376704,100380910-100381746,100468021	S	77.78	62.96	38.46	44.68	29.82	25.71	45.45	52.94	50	36.17	100	50	78.57	63.16	34.69	-28.8
WDR73	HsaEX0071353	chr15:84645973-84646085	113	chr15:84646184,84645973-84646085,84645761+84645836	S	17.51	9.82	40.82	24.93	23.78	23.9	31.92	19.27	19	21.31	54.39	21.72	29.03	14.96	31.53	19.21
SAMD9L	HsaEX0056171	chr7:93147088-93147146	59	chr7:93148194,93146883+93147088-93147146,93146040	C1	77.08	76.27	47.01	41.2	59.46	63.93	53.34	46.88	68.42	67.68	58.62	82.61	67.41	75.9	75	-32.57
ADAMTSL1	HsaEX0002588	chr9:18675857-18675907	51	chr9:18662073,18675857-18675907,18680312	S	52.17	63.64	76.47	76	95.92	61.29	66.67	56.76	75	62.16	82.35	71.43	51.35	69.23	57.89	18.33
AURKB	HsaEX0007345	chr17:8210177-8210225	49	chr17:8210530,8210177-8210225+8210249,8207840+8207901	S	68.52	74.6	81.06	92.41	67.68	80.33	56.46	78.95	86.49	81.82	77.27	71.2	74.65	75	45.45	15.17
AC136007.2	HsaEX0001620	chr2:70059643-70059680	38	chr2:70085547,70059643-70059680,70051305	C3	48.56	54.53	29.88	20.39	28.64	26.08	27.13	35.52	38.02	35.52	21.64	34.57	42.04	34.99	29.16	-26.41
ARSJ	HsaEX0006096	chr4:113902309-113903675	1367	chr4:113979456,113902309-113903675,113902212	C3	100	95.62	78.21	79.74	86.58	93.14	88.11	83.86	85.84	73.01	80.33	88.5	98.08	90.44	86.93	-18.84
D2HGDH	HsaEX0018397	chr2:241755045-241755609	565	chr2:241754746,241755045-241755609+241755648+241755742,241755849	C3	31.22	19.03	48.95	34.96	43.81	42.7	27.48	43.63	35.68	28.61	12.51	40.24	40.61	42.88	43.57	16.83
SLC26A11	HsaEX0059175	chr17:80248575-80248674	100	chr17:80248257,80248575-80248674+80248694,80251329	C2	84.54	81.82	100	100	100	93.22	94.12	100	100	100	100	100	95.4	100	100	16.82
C17orf101	HsaEX0009733	chr17:82394331-82394543	213	chr17:82398196,82394331-82394543,82392534	S	40.11	40.21	63.35	71.62	43.94	43.85	48.72	49.87	36.25	30.25	72.17	36.67	34.51	36.04	59.18	27.32
UBA7	HsaEX0068637	chr3:49809390-49809464	75	chr3:49809542+49809650,49809390-49809464,49809159	S	55	66.22	85.31	80.31	71.13	80.9	71.59	87.73	83.55	84.27	92	75.86	88.57	68.07	76	22.2
FES	HsaEX0025579	chr15:90890982-90891191	210	chr15:90890484,90890982-90891191,90891500+90891554	S	61.9	61.54	78.48	77.01	62.89	47.67	75.8	66.98	53.94	66.18	57.14	50	52.17	80.13	58.33	16.02
LYSMD4	HsaEX0037090	chr15:99731718-99732007	290	chr15:99733285+99733345,99731555+99731718-99732007,99720966	C3	80.49	90.84	67.44	56.76	93.33	67.74	61.54	87.88	94.26	68	94.29	88.89	67.57	78.11	92.59	-23.56
UTY	HsaEX0070154	chrY:13359088-13359222	135	chrY:13359767,13359088-13359222,13357969	C1	28.9	25.32	47.86	39.89	27.19	30	39.54	43.04	27.7	62.48	10	27.3	31.16	26.18	40.52	16.77
WDR27	HsaEX0071053	chr6:169663563-169663649	87	chr6:169664166,169663563-169663649+169663706+169663744+169663801,169662421+169662424	C1	75.2	80.98	93.62	94.04	92.5	95.54	86.91	88.44	87.23	81.13	97.72	77.71	82.56	82.15	96.97	15.74
WDR53	HsaEX0071205	chr3:196567191-196567307	117	chr3:196568439+196568519,196566877+196566890+196567191-196567307,196561491	C1	80.77	64.18	60	51.35	51.52	33.33	68.18	75.51	68.83	63.64	70.83	73.91	67.86	65.96	48.15	-16.8
KIF18B	HsaEX0034455	chr17:44934831-44934935	105	chr17:44935259,44934831-44934935,44934617	S	79.6	80.77	100	100	100	100	100	97.4	100	100	100	100	100	94.59	NA	19.81
CA5BP	HsaEX0011824	chrX:15692963-15693058	96	chrX:15688858,15692963-15693058,15702782	C2	62.39	84.47	49.65	49.54	47.96	46.49	69.87	46.19	76.12	66.87	56.05	75.19	59.32	76.29	63.21	-23.84
CA5BP	HsaEX0011825	chrX:15697240-15697765	526	chrX:15693058,15697240-15697765,15702782	C2	28.64	27.27	3.26	3.4	11.76	13.1	19.66	4.54	32.08	38.98	10.75	28.06	20	43.09	8.93	-24.62
POFUT2	HsaEX0048828	chr21:45266022-45266227	206	chr21:45267590,45266022-45266227+45266560,45265635	S	15.34	4.38	32.63	36.75	21.1	18.01	13.66	11.61	17.44	14.19	56.45	12.44	10.51	11.54	12.75	24.83
LYPD6	HsaEX0037053	chr2:149449049-149449147	99	chr2:149437826,149449049-149449147,149468645	S	100	100	78.57	87.1	100	90	100	100	94.12	85	100	90.91	94.29	66.67	100	-17.16
C11orf95	HsaEX0009111	chr11:63764868-63765254	387	chr11:63765807,63764868-63765254,63763869	C2	44.77	50.91	62.92	79.17	70.56	62.31	77.52	54.96	61.7	68.37	70.35	67.31	47.92	78.07	52.72	23.2
C11orf95	HsaEX0009112	chr11:63764038-63764598	561	chr11:63765807,63764038-63764598,63763869	C2	41.14	44.59	69.63	80.67	70.9	65.25	73.5	58.57	61.03	67.7	67.42	62.14	45.2	74.22	55.87	32.28
NCOR2	HsaEX0042132	chr12:124457106-124457162	57	chr12:124466173,124457106-124457162,124449867	S	94.17	97.78	80	80.18	94.07	80.95	76.86	81.82	87.34	89.68	86.44	86.67	83.73	91.67	90.59	-15.89
RP4-564F22.2	HsaEX0055260	chr20:38422096-38422241	146	chr20:38426419,38422087+38422092+38422096-38422241,38421098	C3	30.67	28.57	52.73	61.9	22.67	28	32.43	37.35	28.57	46.34	49.53	42.86	47.37	17.95	41.18	27.7
ZNF252	HsaEX0073263	chr8:144994479-144994592	114	chr8:144999603,144994479-144994592,144978553	C2	75	81.25	100	100	86.96	100	94.44	84.31	95.45	87.23	100	95.92	92.59	100	88.89	21.88
SYNGAP1	HsaEX0063196	chr6:33448789-33448868	80	chr6:33447933,33448789-33448868+33449095,33451760	S	29.1	52.45	58.99	67.38	54.82	45.89	50.69	60.81	45.73	41.94	71.81	73.33	80.05	68.63	60.81	22.41
ATG7	HsaEX0006667	chr3:11477134-11477268	135	chr3:11426926,11477134-11477268,11554811	S	22.35	15.49	35.97	34.05	30	24.3	26.86	33.99	21.89	15.46	14.56	16.46	22.45	18	14.85	16.09
ENTPD6	HsaEX0022558	chr20:25221232-25221333	102	chr20:25218614,25221232-25221333,25222838	S	60	64.5	84.36	83.33	68.15	72.03	71.08	69.59	67.67	73.66	99.21	72.57	80.56	70.42	72	21.59
SLC9A8	HsaEX0060071	chr20:49862934-49863067	134	chr20:49855581,49862929+49862934-49863067,49864728+49864739	S	86.67	81.25	100	100	88.73	100	100	92	97.01	93.44	100	89.47	91.11	100	84.62	16.04
KIF13B	HsaEX0034404	chr8:29075281-29075343	63	chr8:29092745,29075281-29075343,29072316	S	66.1	51.81	83.87	78.26	80.56	75	68.42	71.83	59.46	74.68	67.5	74.03	60	74.65	77.42	22.11
SPG7	HsaEX0061398	chr16:89540944-89541027	84	chr16:89532636,89540944-89541027,89544648	S	14.01	10.41	33.07	22.99	19.35	9.64	23.08	24.65	16.28	12	42.86	25.16	15.24	10.04	26.83	15.82
IRAK4	HsaEX0032202	chr12:43760925-43760972	48	chr12:43759016+43759200,43760925-43760972,43768103	S	50.94	72.41	33.33	54.72	44.78	29.41	38.73	62.62	51.78	33.33	70	51.35	34.69	45.45	55.56	-17.65
IRAK4	HsaEX0032206	chr12:43771220-43771365	146	chr12:43768272,43771220-43771365,43772180	C1	57.85	54.34	36.82	31.14	48.96	44.58	42.55	46.86	47.38	49.28	17.88	55.07	50.73	66.98	41.35	-22.12
SFI1	HsaEX0057597	chr22:31602607-31602785	179	chr22:31589577,31602607-31602785,31606328	C3	93.75	100	78.82	72	77.43	87.62	100	86.03	94.44	88.57	87.88	100	95.68	86.73	92	-21.46
SFI1	HsaEX0057604	chr22:31580272-31580364	93	chr22:31578452,31580272-31580364,31583875	S	100	81.82	83.33	66.67	68.42	70	100	85.71	87.5	92.31	83.33	100	71.43	90.91	86.67	-15.91
HIBCH	HsaEX0029952	chr2:190208880-190208913	34	chr2:190212956,190208880-190208913,190205232	S	83.58	73.68	49.46	57.78	57.99	71.61	37.89	48.52	79.51	73.66	55.43	70.57	66.56	76.65	74	-25.01
NOTCH4	HsaEX0043416	chr6:32202076-32202146	71	chr6:32203770,32202038+32202076-32202146+32202599,32201500	S	66.44	61.9	82.21	93.54	87.8	90.98	83.33	92.34	83.86	90.33	96.27	77.36	78.26	83.16	92.39	23.7
AGER	HsaEX0003069	chr6:32181351-32181477	127	chr6:32181524+32181606,32181351-32181477,32181235+32181239	S	76.26	75.76	90.86	96.41	90.83	85.05	87.79	95.6	96.75	93.92	96.25	90.28	93.52	88.34	75.85	17.62
BAT3	HsaEX0007684	chr6:31644307-31644352	46	chr6:31644525,31644307-31644352+31644414,31644194+31644227	S	40.08	37.88	55.84	54.91	39.08	42.68	51.58	44.72	49.93	49.31	56.19	47.21	44.48	55.52	54.53	16.39
RANBP17	HsaEX0052153	chr5:171161407-171161466	60	chr5:171158494,171161407-171161466,171170130	C3	25	16.28	5.88	0	15.79	10.2	3.7	13.04	29.41	0	12	18.52	18.75	11.54	5	-17.7
RP11-428C6.1	HsaEX0054808	chr5:73752909-73753202	294	chr5:73749984,73752909-73753202,73773855	S	96.58	90.91	77.64	77.44	90.3	93.47	89.99	84.47	95.04	90.8	93.67	89.74	89.32	94.61	87.54	-16.21
MTMR9L	HsaEX0040659	chr1:32241137-32241245	109	chr1:32241407,32241137-32241245+32241261,32240664+32240847	C1	46.16	29.87	85.77	79.56	73.17	59.57	82.43	66.29	78.32	53.61	59.39	73.16	68.23	78.38	76.83	44.65
LL0XNC01-157D4.1	HsaEX0035945	chrX:102845857-102846020	164	chrX:102839863+102839972,102845857-102846020,102865042	C1	100	75.83	46.82	58.85	54.14	58.48	63.74	47.63	94.11	65.14	76.83	77.51	100	100	100	-35.08
RP1-199J3.3	HsaEX0054301	chr6:99531363-99531536	174	chr6:99526109,99531363-99531536,99531632	S	58	60.56	36.36	30.61	48.94	31.03	73.08	43.48	65.71	37.84	5	55.56	41.54	58.49	66.67	-25.8
GUSBL1	HsaEX0029121	chr6:26926738-26926771	34	chr6:26956389,26926738-26926771,26925275	S	87.45	66.94	67.81	43.59	83.83	92.49	78.31	61.36	76.82	79.55	52.95	66.04	64.18	74.47	69.4	-21.5
RP11-453E17.1	HsaEX0054858	chr4:67720422-67720621	200	chr4:67701484,67720422-67720621+67720632+67721051,67728540	S	30.61	34.88	8.16	22.73	25	23.63	25.49	33.33	23.26	26.09	56.92	40.43	44.13	24	19.23	-17.3
ALG11	HsaEX0003664	chr13:52024586-52024937	352	chr13:52012462+52012574,52024586-52024937,52028319	C1	82.8	62.71	47.06	41.46	70	51.58	35.29	43.09	77.78	84.85	62.96	74.29	78.18	76.47	53.62	-28.5
ZNF195	HsaEX0073151	chr11:3361743-3361889	147	chr11:3370975,3361743-3361889,3360565	C1	65.87	52.68	32.12	39.13	38.33	44.63	25.56	24.83	40.53	50.61	58.23	36.64	29.29	29.4	44.42	-23.65
LAMP2	HsaEX0035314	chrX:120439076-120439293	218	chrX:120441730,120433995+120439076-120439293,120431462	S	33.44	34.18	11.75	15.01	35.3	29.9	39.95	37.81	28.39	32.24	23.6	36.91	41.46	28.5	31.96	-20.43
PKD1	HsaEX0047813	chr16:2116833-2117053	221	chr16:2117489,2116833-2117053,2116644	C1	76.22	74.66	93.72	94.72	89.21	92.89	93.28	94.72	95.33	93.35	84.16	86.24	93.37	96.87	90.26	18.78
USP28	HsaEX0069686	chr11:113854258-113854335	78	chr11:113875445,113854258-113854335,113852633	C1	73.33	80.65	55.56	66.04	69.49	67.44	73.33	71.09	69.25	54.55	90.24	96.08	74.65	73.77	63.64	-16.19
CCDC85A	HsaEX0013474	chr2:56342879-56342955	77	chr2:56193440,56342879-56342955,56384266	C1	83.1	78.18	54.76	51.25	54.89	74.74	71.43	53.03	67.39	61.04	70.79	75	61.7	58.49	63.83	-27.63
HDAC7	HsaEX0029432	chr12:47802224-47802274	51	chr12:47819767,47802224-47802274,47798972	C1	54.28	59.72	38.21	39.19	47.72	47.96	41.85	42.37	49.65	44.59	57.28	52.44	54.95	61.26	49.93	-18.3
SPEN	HsaEX0061342	chr1:15876202-15876678	477	chr1:15873136,15876202-15876678,15909321	C2	96.55	96.49	81.67	64.71	94.29	83.33	96.55	94.39	93.26	92.5	100	88.37	92.11	85.71	91.67	-23.33
IP6K2	HsaEX0032002	chr3:48694459-48694525	67	chr3:48694694,48694459-48694525,48694240	C3	32.19	33.22	69.8	50.23	53.2	38.91	43.18	51.93	30.77	42.88	43.77	43.74	57.26	46.19	61.96	27.31
SH3BP2	HsaEX0057962	chr4:2831923-2831978	56	chr4:2831679,2831923-2831978,2832331	S	78.79	81.63	93.17	98.75	87.43	95.08	98.46	93.38	86.67	84.62	87.69	92.59	88.78	90.91	94.03	15.75
EPB41L1	HsaEX0022627	chr20:36173764-36173954	191	chr20:36154896,36173764-36173954,36175551	C2	47.62	54.55	29.73	20	41.67	38.46	36.36	28	42.11	26.83	74.19	27.78	56.1	38.1	26.83	-26.22
C20orf30	HsaEX0010495	chr20:5111500-5111605	106	chr20:5112730,5111500-5111605,5109445	C2	47.13	52.63	33.75	34.96	35.85	40.21	32.5	29.23	52	42.86	34.19	29.41	52.54	56.25	65.33	-15.53
ZBTB25	HsaEX0072128	chr14:64502901-64503127	227	chr14:64503661,64502901-64503127,64502815	C3	33.33	40.54	7.79	4.55	7.32	9.37	10.53	22.25	22.58	20.67	37.48	8.33	46.34	33.65	20.93	-30.77
RBM23	HsaEX0052649	chr14:22905606-22905659	54	chr14:22906195,22905606-22905659,22905453	S	56.82	69.23	76.6	83.67	56.98	59.06	56.2	74.29	78.48	84.11	100	84.13	73.1	60.56	66.07	17.11
DNAJC5	HsaEX0020353	chr20:63931109-63931182	74	chr20:63931022,63931109-63931182,63931465	S	12.82	14.37	37.91	48.77	29.38	22.95	29.41	28.62	26.72	30.82	39.16	21.83	24.07	22.42	32.26	29.74
TSC22D1	HsaEX0067518	chr13:44436504-44436649	146	chr13:44437176,44436504-44436649,44436095	C1	77.11	71.86	57.08	56.15	76.17	72.34	65.36	57.71	63.83	60.86	62.54	62.26	64.13	58.42	68.18	-17.87
DMPK	HsaEX0019989	chr19:45771350-45771396	47	chr19:45771568,45771350-45771396,45771060	C2	68.52	69.01	84.42	83.91	86.85	94.61	79.73	86.67	80.19	86.15	67.85	80.55	93.32	91.57	91.27	15.4
MEGF8	HsaEX0038767	chr19:42371350-42371482	133	chr19:42370831,42371350-42371482,42375507	S	44.74	46.83	75.11	89.92	58.5	62.72	52.35	61.64	59.5	61.85	79.94	54.28	58.85	57.35	63.19	36.73
PLEKHA1	HsaEX0048216	chr10:122428276-122428316	41	chr10:122427031,122428276-122428316,122429624	S	86.6	88.19	73.68	65.62	90	87.93	85.04	81.83	93.64	88.92	73.04	59.42	94.43	94.18	48.11	-17.75
FAM190	HsaEX0024309	chr10:84499875-84499959	85	chr10:84477664,84499875-84499959,84513449	C1	48.91	50	17.94	20.25	42.36	52.24	24.73	21.6	40.28	41.63	25.19	27.44	36.6	52.05	12.1	-30.36
WSB1	HsaEX0071632	chr17:27307744-27307919	176	chr17:27306882,27307233+27307744-27307919,27309100	S	72.42	66.06	53.92	43.02	73.91	73.39	76.08	79.1	78.3	69.41	26.67	57.17	85.4	83.25	65.35	-20.77
CAMKK2	HsaEX0012260	chr12:121244573-121244615	43	chr12:121245140,121244573-121244615,121240869	C1	9.67	8.47	28.09	27.14	9.11	4.81	19.42	17.8	5.08	11.1	9	16.37	23.18	4.36	8.66	18.55
GALE	HsaEX0026852	chr1:23798887-23799012	126	chr1:23799366,23798887-23799012,23798730	S	68.66	64.94	82.03	95.4	78.96	73.16	68.53	74.01	77.7	74.93	86.37	76.28	92.36	94.16	80.53	21.91
FAM45A	HsaEX0024459	chr10:119104764-119105022	259	chr10:119104197,119104764-119105022,119105311	C3	20.32	15.18	32.35	51.39	42.06	62.44	31.78	46.68	21.05	30.17	48.03	20.99	14.19	23.02	50.49	24.12
RWDD3	HsaEX0056011	chr1:95244211-95244698	488	chr1:95234315,95244211-95244698,95246542	C2	86.32	81.82	31.8	34.96	63.29	51.95	40.13	45	70.21	80	49.53	74.65	89.47	91.04	39.01	-50.69
ARMCX5	HsaEX0005974	chrX:102600920-102601032	113	chrX:102599847,102600920-102601032,102601464	C2	26.53	24.11	42.3	40.39	13.03	23.97	21.64	44.09	23.62	43.16	66.48	47.19	23.59	34.61	18.92	16.02
PALLD	HsaEX0045299	chr4:168877723-168878394	672	chr4:168832171,168877723-168878394+168889636,168890922	C1	100	100	82.8	87.15	96.99	93.48	92.38	94.09	95.32	87.75	87.06	94.37	88.85	98.6	100	-15.02
SERGEF	HsaEX0057334	chr11:17959470-17959636	167	chr11:17988597,17959470-17959636,17878244	S	68.18	61.17	32.41	25	47.31	54.34	33.33	54.98	47.09	47.75	76	55.7	59.22	87.5	42.15	-35.97
ZRANB2	HsaEX0074528	chr1:71065678-71065752	75	chr1:71066776,71065678-71065752,71065137	S	62.59	54.15	83.2	79.89	83.23	85.05	74.5	80	71.05	74.66	76.65	71.02	75.14	62.76	82.68	23.17
FLNB	HsaEX0025930	chr3:58141858-58141929	72	chr3:58138529,58141858-58141929,58142650	S	75.21	71.4	92.06	93.51	74.18	73.5	61.64	66.28	82.48	83.79	91.73	65.32	57.73	73.57	42.11	19.48
CDK5RAP2	HsaEX0014321	chr9:120407012-120407248	237	chr9:120408347,120407012-120407248,120404113	S	73.64	87.68	50.52	56.96	76.83	74.51	87.43	81.59	74.59	66.21	96.42	76.8	92.15	81.11	72.58	-26.92
POC1B	HsaEX0048787	chr12:89497171-89497342	172	chr12:89525120,89497171-89497342,89492115	S	63.28	46.97	39.49	28.57	61.61	44.78	45.82	52.99	47.14	31.05	22.43	47.85	40.76	43.35	74.97	-21.09
ZNF434	HsaEX0073678	chr16:3393649-3393814	166	chr16:3397192,3393649-3393814,3390517	C2	60.73	72.11	46.18	49.92	62.19	69.99	56.69	81.21	72.94	68.56	71.37	70.47	76.85	59.42	77.72	-18.37
USP21	HsaEX0069640	chr1:161160366-161160506	141	chr1:161159678,161160366-161160506,161160620	S	18.15	20.27	40.85	41.92	20.65	15.96	39.46	39.64	28.17	29.5	62.42	30.84	33.97	29.08	24.84	22.17
LYPLAL1	HsaEX0037072	chr1:219193130-219193251	122	chr1:219179246,219193082+219193130-219193251,219210532	S	95.79	87.95	83.29	65.75	91.6	89.19	94.45	84.17	92.24	89.74	46.69	82.61	80.72	82.09	93.95	-17.35
SLC25A26	HsaEX0059049	chr3:66346364-66346408	45	chr3:66263379,66346364-66346408,66362860	C1	100	100	79.66	74.19	93.1	100	100	94.74	85	81.82	94.87	71.43	100	84.62	81.92	-23.07
FBXO25	HsaEX0025272	chr8:432886-432935	50	chr8:431444,432886-432935,435615	S	77.37	74.32	60.12	58.9	73.05	68.93	61.67	54.63	55.57	63.93	54.13	73.93	72.69	82.13	65.93	-16.34
C9orf103	HsaEX0011592	chr9:83628181-83628211	31	chr9:83623221,83628181-83628211,83628873	C1	91.38	92.34	69.81	65.5	81.05	89.25	90.61	82.65	70.64	62.2	76.24	62.3	91.41	86.99	100	-24.2
FRG1B	HsaEX0026357	chr20:30378203-30378385	183	chr20:30377721,30378203-30378385,30379585	C2	40.76	49.7	26.74	27.11	33.79	32.2	30.92	36.89	31.46	33.51	20.84	31.98	36.24	39.81	30.2	-18.3
CC2D1B	HsaEX0012799	chr1:52354365-52354454	90	chr1:52354608,52354365-52354454,52353647	S	4.8	1.69	19.72	17.34	4.84	2.98	12.34	8.24	6.35	4.88	23.71	10.56	11.1	6.89	5.5	15.29
FAM189B	HsaEX0024288	chr1:155254084-155254194	111	chr1:155254400,155254084-155254194,155253978	C1	76.93	67.96	91.99	91.25	94.08	96.92	94.51	86.8	95.85	100	93.11	84.5	93.32	100	77.09	19.18
FAM189B	HsaEX0024289	chr1:155253859-155253978	120	chr1:155254084,155253859-155253978,155253732	C2	34.17	42.92	53.41	56.86	55.99	59.26	43	46.02	54.18	64.91	59.93	53.83	59.26	50.94	59.23	16.59
C7orf47	HsaEX0011463	chr7:100435631-100435767	137	chr7:100435848,100435631-100435767,100435533	S	72.31	77.64	87.28	93.81	89.21	86.28	89.86	81.94	89.87	90.39	87.17	78.33	90.91	98.49	91.67	15.57
SHROOM1	HsaEX0058241	chr5:132826277-132826587	311	chr5:132827461,132826277-132826587,132826182	C2	11.14	11.51	28.65	46.51	12.51	22.58	21.57	21.47	24.66	20.75	27.15	16.47	4.85	28.68	11.11	26.26
BTRC	HsaEX0008704	chr10:101430345-101430452	108	chr10:101354228,101430345-101430452,101461981	C1	43.9	71.85	29.16	39.74	61.89	54.9	53.3	57.77	40.23	61.31	51.79	41.18	61.1	69.77	48.36	-23.43
C11orf74	HsaEX0009063	chr11:36636051-36636117	67	chr11:36610239,36636051-36636117,36648016	C1	66.67	48.57	47.71	36.51	45.68	40.63	51.64	45.57	45.75	51.64	31.83	51.24	62.07	45.95	57.85	-15.51
ENGASE	HsaEX0022440	chr17:79082729-79082877	149	chr17:79082063,79082689+79082727+79082729-79082877,79083020	S	4.55	0	21.05	19.51	12.33	17.33	25.81	26.83	9.68	15.94	38.46	11.11	20.45	35.71	4.17	18.01
CPT1C	HsaEX0017080	chr19:49691821-49691889	69	chr19:49691340,49691821-49691889,49692239	C1	42.48	45.59	55.94	62.6	50.41	49.33	46.82	58.16	50.16	57.36	73.2	50	46.94	45.37	44.93	15.24
ZNF562	HsaEX0073939	chr19:9659379-9659467	89	chr19:9660720,9659379-9659467,9658135	C1	94.66	94.76	76.87	79.24	100	100	79.25	83.57	81.58	80.07	96.76	70.53	100	85.8	100	-16.66
BPTF	HsaEX0008345	chr17:67928959-67929120	162	chr17:67928601,67928959-67929120,67929336	S	37.16	25.48	49.89	55.09	49.2	52.76	54.77	46.13	44.65	35.54	5.79	40.94	41.78	27.52	54.08	21.17
ZNF621	HsaEX0074075	chr3:40529319-40529445	127	chr3:40525864,40529319-40529445+40529575,40530209	S	57.5	55	76.81	74.55	78.57	85	56.25	53.85	78.83	65.71	79.49	65.45	63.64	58.62	76.47	19.43
EGFL7	HsaEX0021810	chr9:136668241-136668362	122	chr9:136665817,136668241-136668362,136668557	C2	35.42	22.32	66.79	77.56	56.79	56.85	66.09	65.44	53.73	42.19	48.8	46.3	54.8	61	47.2	43.3
MGA	HsaEX0039059	chr15:41668828-41669958	1131	chr15:41660525,41668828-41669958,41696075	S	64.1	64.71	94.59	78.26	53.85	100	85.71	73.58	85.71	77.78	72.22	78.72	77.78	53.49	75	22.02
DLEU1	HsaEX0019856	chr13:50083142-50083194	53	chr13:50082557,50083142-50083194,50104704	S	43.12	52.59	29.48	25.8	37.61	37.21	13.51	39.8	49.4	42.61	56.98	29.34	28.84	47.07	30.65	-20.21
ARIH2	HsaEX0005834	chr3:48968061-48968177	117	chr3:48967275,48968061-48968177,48968534	S	27.56	13.31	0	0	0	0.76	0	0.71	0	0	9.05	0	0	0	0	-20.43
GRAMD1C	HsaEX0028515	chr3:113939886-113939996	111	chr3:113938143,113939886-113939996,113940240	S	100	84.89	71.38	65.9	70.95	61.05	60.44	58.59	81.7	84.5	64.66	72.3	85.39	65.7	70.84	-23.8
TMEM107	HsaEX0065373	chr17:8174520-8174616	97	chr17:8175757,8174520-8174616,8174272	C2	57.1	53.2	72.97	67.56	56.2	54.64	73.55	60.93	67.42	70.21	79.84	67.01	58.96	74.66	58.58	15.11
TMTC2	HsaEX0066103	chr12:82857010-82857580	571	chr12:82687669,82857010-82857580,82895818	S	100	72.09	85.19	55.56	76	78.95	89.47	64.44	78.95	76.19	100	73.91	89.47	77.14	80.77	-15.67
SOCS4	HsaEX0060939	chr14:55031863-55031991	129	chr14:55027471,55031863-55031991,55042952	S	29.17	26.32	52.04	60	44.83	37.14	37.35	33.33	36	26.67	22.64	42.11	20	28.85	46.39	28.27
PCGF5	HsaEX0045879	chr10:91271638-91271697	60	chr10:91264520,91271638-91271697,91278269	S	68.77	67.49	50.69	52.27	50.3	35.66	53.79	65.71	67.41	85.89	53.24	56.95	66.13	48.39	65.25	-16.65
TNRC18	HsaEX0066352	chr7:5421060-5421489	430	chr7:5423441,5421060-5421489,5394595	S	72.5	84.78	57.05	56.3	75.58	75.26	53.02	55.19	76.06	65.22	62.35	70.7	60	75.31	55.1	-21.96
C11orf54	HsaEX0009008	chr11:93743018-93743307	290	chr11:93741728,93741963+93743018-93743307+93746480,93747297	C1	15.79	26.67	3.23	6.9	1.89	12.5	9.52	11.9	18.03	8.47	28.57	6.45	15	14.29	26.32	-16.16
WDR27	HsaEX0071018	chr6:169689127-169689308	182	chr6:169701551,169689127-169689308,169689012	S	75.18	76.58	53.68	53.6	52	52.17	60.87	56.12	60.22	57.25	16.18	63.2	51.9	67.35	53.99	-22.24
RAD51L3	HsaEX0051916	chr17:35107366-35107447	82	chr17:35118501,35107366-35107447,35107122	C2	78.42	73.85	94.07	93.55	100	86.15	90.12	80.65	100	100	100	100	88.36	94.92	88.89	17.68
LYRM7	HsaEX0037082	chr5:131182229-131182299	71	chr5:131180167,131182229-131182299,131187028	C1	100	100	85.19	83.33	100	100	100	100	90.48	100	86.67	82.61	87.5	92.86	88.24	-15.74
C1orf85	HsaEX0010333	chr1:156294759-156295016	258	chr1:156295526,156294759-156295016,156294565	S	77.61	76.17	91.35	93.55	88	86.74	95.82	92.87	90.99	90.64	95.67	86.72	87.91	88.76	90.08	15.56
ATG9A	HsaEX0006668	chr2:219229010-219229174	165	chr2:219229535,219229010-219229174,219228485	C2	40.07	38.85	55.23	53.85	44.37	37.15	28.33	46.01	38.02	42.54	56.05	50.63	36.4	34.05	44.45	15.08
SAMD13	HsaEX0056144	chr1:84303203-84303287	85	chr1:84298567,84303203-84303287,84325637	C2	64.92	70.63	93.81	89.54	85.42	90.52	100	70.5	62.28	63.68	81.87	74.22	73.33	81.01	65.86	23.9
AP1G2	HsaEX0004888	chr14:23566562-23566686	125	chr14:23567111,23566562-23566686,23566419	S	69.81	80.39	96.76	95.41	53.97	41.75	76.07	72.99	83.05	88.89	69.41	71.76	83.92	87.76	72.88	20.98
AC027763.2	HsaEX0001233	chr17:7009796-7009889	94	chr17:7012196,7009796-7009889,7002620	C1	57.58	52.38	70.73	80.39	51.72	69.01	71.43	49.09	54.67	50	42.86	64.1	51.81	58.82	48.15	20.58
GLTPD1	HsaEX0027733	chr1:1326836-1327032	197	chr1:1325102,1326836-1327032,1327241	S	71.91	60.98	83.93	80	73.06	82.47	83.63	83.12	77.4	68.83	98.28	80.56	70.59	78.49	67.2	15.52
AC044860.3	HsaEX0001248	chr15:85205778-85205806	29	chr15:85207468,85205778-85205806,85205474	S	31.25	36.04	15.02	7.37	12.22	13.47	4.02	24.67	25.42	45.51	30.5	21.47	15.51	22.98	17.03	-22.45
NAIP	HsaEX0041612	chr5:70986745-70986802	58	chr5:70987793,70986745-70986802,70985886	C1	100	100	75.86	85.71	100	81.08	100	88.52	100	100	86.54	100	81.94	100	90	-19.21
ZNF260	HsaEX0073278	chr19:36525155-36525373	219	chr19:36528219,36525155-36525373,36515699	S	80.49	66.67	100	88.89	71.88	100	93.65	89.47	83.53	74.29	96.72	86.36	80	85.71	93.94	20.87
AP2M1	HsaEX0004932	chr3:184180645-184180650	6	chr3:184180251,184180645-184180650,184180849	MIC	52.1	49.54	70.26	75.06	75.76	79.15	73.66	75.89	71.04	75.84	56.17	59.09	82.13	77.78	78.55	21.84
SYNRG	HsaALTA0008410-2/2	chr17:37541972-37542565	138	chr17:37553115,37541972-37542427+37542565	Alt3	83.05	78.69	62.96	57.14	58.23	69.81	54.64	60.8	71	68.92	69.01	63.01	74.07	61.4	57.72	-20.82
PKD1	HsaALTA0006345-2/2	chr16:2097728-2097780	3	chr16:2097868,2097728-2097777+2097780	Alt3	75.93	85.96	57.78	73.02	72.73	86.36	82.05	74.6	76.92	71.43	72.94	70.73	70	72.22	50	-15.54
SDCCAG8	HsaALTA0007544-2/2	chr1:243270092-243270257	13	chr1:243256240,243270092+243270105-243270257	Alt3	2.7	2	17.07	24.14	6.52	4.35	9.68	16.92	7.69	9.09	12.12	12.07	8.62	13.24	15	18.25
ATP11A	HsaALTA0000781-2/3	chr13:112881816-	60	chr13:112875941,112881813+112881816+112881876-	Alt3	33.28	28.05	15.74	6.58	15.11	31.5	7.86	18.34	12.99	30.64	25.01	18.93	12.71	13.95	11.26	-19.5
C5orf22	HsaALTA0001308-3/3	chr5:31538260-31538517	224	chr5:31535893,31538260+31538481+31538484-31538517	Alt3	71.43	85	56.52	64.29	77.5	65	80.49	58.33	84.21	91.18	65.57	74.19	92.98	85.71	62.96	-17.81
TDRD3	HsaALTA0008548-2/2	chr13:60573613-	3	chr13:60567650,60573613+60573616-	Alt3	76.67	85.71	55.26	72.73	75.56	65.45	61.76	70.18	76.74	69.39	69.23	70.73	73.44	57.58	80	-17.2
FDXACB1	HsaALTA0003327-2/2	chr11:111838249-111838399	21	chr11:111840655,111838249-111838378+111838399	Alt3	20	32.26	40.54	52.17	36.36	36.84	13.81	27.5	23.27	26.47	24.84	26.09	16.67	44	15.41	20.23
TRMT2A	HsaALTA0009024-2/2	chr22:20115349-20115554	107	chr22:20115672,20115349-20115447+20115554	Alt3	0	0	12.49	29.01	6.79	5.25	17.22	16.26	21.71	4.98	11.52	3.24	15.24	4.63	6.71	20.75
TIMM9	HsaALTA0008657-2/2	chr14:58424008-58424095	5	chr14:58427054,58424008-58424090+58424095	Alt3	64.29	57.58	38.49	33.33	63.46	39.66	33.33	65.67	47.37	35	47.97	78.95	58.33	70.83	71.43	-25.02
FMR1	HsaALTA0003402-2/2	chrX:147948683-	51	chrX:147945616,147948683+147948734-	Alt3	51.47	44.68	64.44	62.79	59.22	54.17	61.11	51.02	49.35	52	56.36	52	48.48	50	60.56	15.54
AC024575.2	HsaALTA0000098-2/2	chr19:11359532-11359720	75	chr19:11357739,11359532+11359607-11359720	Alt3	85.96	82.69	65.79	66.67	84.62	68.09	86.67	71.95	80	75.32	84.44	92.31	79.69	78.85	75.36	-18.09
ZMIZ1	HsaALTA0009709-2/2	chr10:79293363-79293653	18	chr10:79292356,79293363+79293381-79293653	Alt3	27.8	23.6	48.94	48.97	28.78	34.62	29.23	32.4	40.92	27.76	47.69	44.96	29	28.06	36.31	23.26
ELF2	HsaALTA0002867-2/2	chr4:139071866-139072039	36	chr4:139073454,139071866-139072003+139072039	Alt3	30.24	22.17	49.21	50.37	42.08	34.99	31.13	33.41	37.96	45.76	40.9	32.09	27.69	38.14	45.05	23.59
FBXL4	HsaALTA0003271-2/2	chr6:98926482-98927060	474	chr6:98927705,98926482-98926586+98927060	Alt3	100	100	67.8	78.79	94.45	96.67	95.24	88.91	100	91.44	66.67	88.91	100	100	64.29	-26.71
LPHN2	HsaALTA0004811-2/2	chr1:81987260-81987341	29	chr1:81985355,81987260+81987289-81987341	Alt3	62.42	53.38	36.76	28.97	47.21	41.33	31.31	62.11	35.63	28.76	26.05	24.41	53.5	60.11	44.22	-25.04
CIT	HsaALTA0001885-2/2	chr12:119690401-119690454	3	chr12:119697659,119690401-119690451+119690454	Alt3	50.53	52.38	66.21	70.1	52.7	73.88	63.23	46.81	40.68	54.1	30.32	68.18	68.31	72.93	38.6	16.7
PCID2	HsaALTA0006118-2/2	chr13:-113178008	32	chr13:113178174,-113177976+113178008	Alt3	47.5	40	3.42	2	10.14	9.47	8.2	4.76	29.23	28.81	17.28	20	58.57	30.77	3.23	-41.04
RBM42	HsaALTA0007066-2/2	chr19:35633077-35633252	21	chr19:35633001,35633077+35633098-35633252	Alt3	60.53	62.14	81.29	81.82	69.13	70.15	69.32	76.72	73.08	62.99	50.41	62.99	75.65	68.94	54.17	20.22
NUP214	HsaALTA0005896-2/2	chr9:131146129-131146304	33	chr9:131144754,131146129+131146162-131146304	Alt3	74.45	66.02	91.07	87.93	89.74	89.01	85	75.79	90.67	75.22	86.77	81.04	82.93	69.08	76.14	19.27
PHF20L1	HsaALTA0006242-2/3	chr8:132804612-132804740	3	chr8:132804032,132804581+132804612+132804615-132804740	Alt3	43.24	43.59	26.67	24.59	32.26	32.35	23.44	22.09	27.35	21.35	23.08	25.76	38.71	43.37	24.64	-17.79
MTSS1L	HsaALTA0005438-2/2	chr16:70674306-70674528	96	chr16:70676881,70674306-70674432+70674528	Alt3	61.22	50.94	37.5	28.57	57.61	62.69	49.23	46.07	47.44	50	60	50.85	50	47.92	58.93	-23.05
KIAA0907	HsaALTA0004536-2/2	chr1:155916625-155916737	28	chr1:155917499,155916625-155916709+155916737	Alt3	59.09	50	78.18	71.11	54.41	59.65	52.83	51.72	42.11	52	53.62	60.53	58.82	40	57.41	20.1
KRBA1	HsaALTA0004641-2/2	chr7:149721380-149721535	3	chr7:149720990,149721380+149721383-149721535	Alt3	26.67	34.78	61.54	56.47	57.89	75.86	40.91	43.59	51.72	51.43	43.75	33.47	35.29	26.09	51.47	28.28
TUBGCP4	HsaALTA0009152-2/2	chr15:43398038-43398179	3	chr15:43397321,43398038+43398041-43398179	Alt3	25	29.17	37.5	50	13.04	50	9.09	31.82	23.53	41.18	25	27.78	5.88	17.65	63.64	16.66
RBM26	HsaALTA0007052-2/2	chr13:79354439-79354570	9	chr13:79355220,79354439-79354561+79354570	Alt3	87.88	85.37	59.38	56.6	65.15	67.86	70.59	71.43	69.84	85.48	72.34	73.68	70.42	77.14	83.72	-28.63
PK4P	HsaALTA0006340-3/3	chr2:158624878-158625304	247	chr2:158621421,158624878+158624955+158625125-158625304	Alt3	96	93.1	68.91	73.91	81.2	71.01	69.89	82.31	91.94	93.6	72.88	83.96	91.01	86.43	83.33	-23.14
RASA1	HsaALTA0007003-2/2	chr5:87333267-87333337	4	chr5:87332642,87333267+87333271-87333337	Alt3	90.91	83.33	70.59	61.11	53.85	80	85.71	81.25	71.88	81.48	100	76.92	91.67	85.71	80	-21.27
HMBOX1	HsaALTA0004037-2/3	chr8:29048957-29049048	3	chr8:29047453,29048954+29048957+29048960-29049048	Alt3	24	17.65	51.28	35.29	37.04	33.33	7.14	38.24	25.58	28.76	51.72	36.84	40.91	63.64	33.33	22.46
CSNK1G3	HsaALTA0002211-2/2	chr5:123590410-123590558	3	chr5:123588511,123590410+123590413-123590558	Alt3	35.03	25.55	47.78	46.17	54.72	53.1	47.39	40.7	47.39	48.64	38.78	27.24	51.84	33.07	52.01	16.69
CC2D1B	HsaALTA0001531-2/3	chr1:52359705-52359836	16	chr1:52360074,52359705-52359820+52359836+52359883	Alt3	5.33	14.52	21.62	30.61	9.21	10.67	21.74	16.44	10.84	15.49	10.13	12.9	13.04	4.23	9.64	16.19
CC2D1B	HsaALTA0001531-3/3	chr1:52359705-52359883	63	chr1:52360074,52359705-52359820+52359836+52359883	Alt3	94.67	85.48	78.38	69.39	90.79	89.33	78.26	83.56	89.16	84.51	89.87	87.1	86.96	95.77	90.36	-16.19
IFNAR2	HsaALTA0004189-2/2	chr21:33241840-33241977	46	chr21:33230216,33241840+33241886-33241977	Alt3	40.41	33.72	52.87	52.41	35.12	28.97	42.78	40	28.48	43.5	6.25	30.37	37.68	33.78	42.86	15.58
LRRC14	HsaALTA0004837-2/2	chr8:144519615-144520054	86	chr8:144518041,144519615+144519701-144520054	Alt3	40	54.17	21.52	25.81	21.74	41.38	29.09	34.72	43.63	26.47	26.81	21.28	52.17	38.89	32.56	-23.42
TOPBP1	HsaALTA0008889-2/2	chr3:133652463-133652629	15	chr3:133653345,133652463-133652614+133652629	Alt3	65.91	60.98	90.91	78.57	58.33	50	82.35	72.09	76.89	66.67	100	80.33	62.5	64.86	76.92	21.3
POLR2H	HsaALTA0006527-3/3	chr3:184362873-184363249	353	chr3:184362146,184362873+184363116+184363226-184363249	Alt3	64.15	73.23	51.78	39.11	53.28	39.61	74.19	34.03	45.64	47.84	82.35	42.91	30.85	40.48	47.46	-23.24
C3orf63	HsaALTA0001280-2/2	chr3:-56623843	277	chr3:56624479,-56623566+56623843	Alt3	92.05	91.18	68.09	71.62	81.08	71.74	69.23	73.33	80.46	80.28	74.68	75.95	82.86	87.34	80.25	-21.76
TMUB2	HsaALTA0008833-2/2	chr17:44188935-44189299	87	chr17:44188009,44188935+44189022-44189299	Alt3	67.78	71.08	49.64	45.83	70.41	69.17	51.53	54.69	54	63.96	48.6	63.77	61.16	60.82	52.89	-21.7
CHD3	HsaALTA0001846-2/2	chr17:7894115-7894265	12	chr17:7893935,7894115+7894127-7894265	Alt3	51.43	44.39	69.52	66	61.74	58.15	48.74	53.94	54.94	49.92	53.87	52.66	65.52	54.19	53.16	19.85
ZDHHC16	HsaALTA0009659-3/3	chr10:97455602-97455757	112	chr10:97452923,97455602+97455639+97455714-97455757	Alt3	81.4	87.33	53.85	58.58	72.61	87.33	58.88	82.06	74.71	64.15	37.96	61.4	70.47	54.4	82.68	-28.15
USP19	HsaALTA0009328-2/2	chr3:49115724-49115944	6	chr3:49116047,49115724-49115938+49115944	Alt3	86.45	82.25	65.81	68.49	60.02	68.13	73.54	64.77	76.52	87.28	74.24	69.84	73.78	93.72	61.8	-17.2
CD34	HsaALTA0001657-2/2	chr1:207886539-207888118	195	chr1:207888682,207886539-207887923+207888118	Alt3	36.12	32.05	49.49	61.9	50.44	49.46	37.05	35.99	35.16	36.91	27.69	33.72	31.81	36.17	53.49	21.61
D2HGDH	HsaALTA0002322-2/2	chr2:241743622-241743815	17	chr2:241742574,241743622+241743639-241743815	Alt3	66.67	64.71	87.5	95.65	75	91.3	92.31	93.33	80.77	72.73	85	62.5	90.91	85.71	100	25.88
ZNF746	HsaALTA0009903-2/2	chr7:-149475483	3	chr7:149476922,-149475480+149475483	Alt3	43.48	48.57	61.11	61.11	42.42	66.67	63.89	62.22	61.11	50	56.52	64.52	75	57.89	66.07	15.08
ALKBH2	HsaALTA0000377-2/2	chr12:109092507-109092937	150	chr12:109093247,109092507-109092787+109092937	Alt3	57.14	62.5	7.41	17.19	46.51	28.57	25	16.36	52.5	52.94	46.3	66.67	55.17	66.67	18.37	-47.52
GRK6	HsaALTA0003808-2/2	chr5:177441735-	2	chr5:177441053,177441735+177441737-	Alt3	37.04	20.83	54.95	53.33	31.25	40.82	62.5	60.81	21.74	31.75	29.41	46.88	43.48	14.71	36.59	25.2
C8orf83	HsaALTA0001376-2/2	chr8:92916967-92917010	3	chr8:92954406,92916967-92917007+92917010	Alt3	60.68	72	79.98	87.89	84	61.67	75.64	55.56	63.57	77.42	48.46	58.68	80	61.7	100	17.59
ZBED1	HsaALTA0009607-2/2	chrX:-2490772	3	chrX:2500817,-2490769+2490772	Alt3	84.13	82.43	69.44	64.58	66.13	77.05	65.38	65.03	69.15	67.05	61.22	76.79	70.3	78.57	63.75	-16.27
ACAD11	HsaALTA0000136-2/2	chr3:132578833-132579056	175	chr3:132579492,132578833-132578881+132579056	Alt3	23.08	32.43	62.96	60	29.27	37.93	16.67	26.67	25	21.95	6.06	50	26.15	24.14	53.33	33.73
RB1CC1	HsaALTD0005315-2/2	chr8:52628032-52628168	9	chr8:52628032+52628041-52628168,52624787	Alt5	54.05	69.7	39.13	34.48	46	51.22	58.97	39.53	47.62	51.61	49.21	48.98	56.52	61.54	48.57	-25.07
ZNF800	HsaALTD0007519-2/2	chr7:127392060-127392118	5	chr7:127392060+127392065-127392118,127391615	Alt5	78.95	75	94.44	91.43	92.31	100	90.91	74.29	82.61	100	89.19	55.56	92	77.27	84.85	15.96
OPN3	HsaALTD0004498-2/2	chr1:241604260-241604579	160	chr1:241604260+241604420-241604579,241597997	Alt5	78.26	83.33	98.08	100	97.87	93.88	93.48	98.21	93.88	100	76.92	96	100	97.44	92.05	18.25
MRPL43	HsaALTD0004029-2/2	chr10:100986687-100986819	62	chr10:100986687+100986749-100986819,100983817	Alt5	21.74	10.77	53.57	40.62	28.41	23	41.94	42.11	20.29	12.5	34.15	18.64	15.28	22.39	34.09	30.84
GTF3C1	HsaALTD0002930-2/2	chr16:27464320-27464836	75	chr16:27464320+27464395-27464836,27463592	Alt5	65.78	71.63	26.56	27.34	47.18	49.09	41.7	23.58	47.23	67.43	42.17	44.3	46.46	83.19	37.91	-41.75
MLLT10	HsaALTD0003950-2/2	chr10:-21534520	26	chr10:-21534494+21534520,21534645	Alt5	75	73.68	42.86	50	48.28	77.78	57.89	78.95	77.78	80.77	82.14	81.25	57.58	50	52.38	-27.91
GOLGA3	HsaALTD0002825-2/2	chr12:132816540-132816812	120	chr12:132816540+132816660-132816812,132813419	Alt5	53.86	51.66	38.26	33.46	32.78	33.23	44.11	31.57	26.68	51.31	45.64	43.71	35.78	35.89	35.28	-16.9
TIMM9	HsaALTD0006531-2/2	chr14:58427049-58427242	5	chr14:58427049+58427054-58427242,58424095	Alt5	34.65	40.38	58.5	60.49	33.72	58.58	59.57	33.25	49.65	61.07	50.32	20.59	39.11	26.78	27.72	21.98
HM13	HsaALTD0003058-2/2	chr20:31547465-31547692	86	chr20:31547465-31547606+31547692,31548677	Alt5	53.69	76.58	37.05	35.49	56.04	60.23	49.83	43.32	59.92	63.71	46.17	39.68	39.73	26.42	37.32	-28.87
ATG2A	HsaALTD0000544-2/2	chr11:64902510-64902680	6	chr11:64902510+64902516-64902680,64902386	Alt5	30.61	42.75	57.61	61.36	30.61	36.8	44.72	45.92	57.34	40.02	24.44	51.89	40.31	39.76	30.94	22.8
C1orf109	HsaALTD0000890-2/2	chr1:37689606-37689689	52	chr1:37689606+37689658-37689689,37686452	Alt5	87.16	100	72	83.33	100	100	100	90.91	100	100	94.89	100	100	91.46	85.11	-15.92
RPL21	HsaALTD0005521-3/3	chr13:27251597-27251850	194	chr13:27251597-27251656+27251699+27251850,27253765	Alt5	9.81	19.9	30.18	44.4	39.91	36.9	26.68	27.16	17.47	8.01	48.78	18.05	14.5	21.31	21.92	22.44
BEX2	HsaALTD0000703-2/3	chrX:103310860-	36	chrX:103310586+103310860+103310896-,103310433	Alt5	100	100	81.82	87.5	92.59	94.74	100	80	94.12	100	100	100	94.44	100	100	-15.34
BEX2	HsaALTD0000703-3/3	chrX:103310586-	310	chrX:103310586+103310860+103310896-,103310433	Alt5	0	0	18.18	12.5	0	0	0	6.67	2.94	0	0	0	5.56	0	0	15.34
KIAA0427	HsaALTD0003438-2/2	chr18:48757919-48758411	6	chr18:48757919-48758405+48758411,48761390	Alt5	30.4	26.12	52.15	57.69	50.41	55.8	53.19	57.44	48.22	38.22	57	38.3	27.83	47.5	59.65	26.66
RASA1	HsaALTD0005303-2/2	chr5:87332507-87332646	4	chr5:87332507-87332642+87332646,87333271	Alt5	9.09	16.67	29.41	38.89	46.15	20	14.29	18.75	28.12	18.52	0	23.08	8.33	14.29	20	21.27
SORBS2	HsaALTD0006135-2/2	chr4:185775227-185775276	4	chr4:185775227+185775231-185775276,185690611	Alt5	66.23	67.92	49.84	43.97	44.69	42.72	77.06	40.87	52.03	75.93	65.03	59.55	39.7	79.27	66.21	-20.17
ABCG1	HsaALTD0000041-2/2	chr21:42287889-42288073	36	chr21:42287889-42288037+42288073,42288211	Alt5	28.26	20.96	51.47	34.65	34.65	41.42	26.12	31.62	36.13	27.34	38.48	57.69	30.65	33.29	22.84	18.45
YDJC	HsaALTD0007267-2/2	chr22:21629543-21629761	59	chr22:21629543+21629602-21629761,21629407	Alt5	72.5	69.98	54.72	38.6	53.83	49.28	63.43	49.28	57.63	64.2	52.22	78.36	61.38	54.12	45.95	-24.58
RACGAP1	HsaALTD0005251-2/2	chr12:50025328-	70	chr12:50025328+50025398-,50016719	Alt5	48.39	51.85	21.43	4.17	20	41.18	11.76	27.03	29.63	33.33	44.44	31.43	23.08	43.55	0	-37.32
KIAA1430	HsaALTD0003460-2/2	chr4:185203785-185204001	113	chr4:185203785+185203898-185204001,185191212	Alt5	14.35	13.18	39.88	38.2	14.63	34.82	25.86	20.57	36.36	31.87	23.61	30.63	41.79	27.62	20.22	25.27
NLGN4Y	HsaALTD0004322-2/2	chrY:14524574-14524936	228	chrY:14524574-14524708+14524936,14622009	Alt5	29.55	51.43	16.67	24.59	31.43	20	33.33	16.67	28.77	30.77	38.81	26.32	41.18	43.24	24.44	-19.86
IRF2BP2	HsaALTD0003311-2/2	chr1:234608447-	48	chr1:234608447+234608495-,234607852	Alt5	49.07	44.16	28.54	27.53	36.48	31.46	28.21	32.03	34.41	32	45.89	38.53	48.24	38.32	32.51	-18.58
ZNF518B	HsaALTD0007464-2/2	chr4:10454594-10454988	211	chr4:10454594+10454805-10454988,10446539	Alt5	40	62.64	22.58	19.57	26.83	7.69	16.22	15.25	50.15	45.83	33.33	39.45	47.37	46.67	16	-30.25
RBM10	HsaALTD0005324-2/2	chrX:47179880-47180040	3	chrX:47179880-47180037+47180040,47180212	Alt5	71.01	38.86	92.01	69.09	52.57	46.97	49.88	79.47	49.64	41.06	38.24	70.14	54.91	83.94	44	25.62
WDR53	HsaALTD0007199-3/3	chr3:196566877-196567307	314	chr3:196566877+196566890+196567191-196567307,196561491	Alt5	61.54	70.83	37.5	50	45.71	47.06	40	37.25	46.88	54.55	66.67	51.61	40.91	33.33	41.38	-22.43
AGER	HsaALTD0000196-2/2	chr6:32181524-32181632	82	chr6:32181524+32181606-32181632,32181239	Alt5	24.57	32.82	11.45	5.69	14.31	17.43	35.19	3.73	2.78	5.15	7.2	17.84	10.26	10.92	27.54	-20.12
TTLL3	HsaALTD0006893-2/3	chr3:9833104-9833273	28	chr3:9833104-9833245+9833273+9833371,9834681	Alt5	52	50	74.97	76.39	50	57.89	55.56	65.48	60	60	56.52	66.67	60.82	78.26	68.69	24.68
AASDH	HsaINT0000282	chr4:56345291-56349262	3972	chr4:56349263-56350058=56345127-56345290:-	IR-C	42.53	36.47	73.65	70.6	70.5	54.57	70.44	47.15	44.83	28.78	74.19	54.29	28.32	35.02	74.86	32.62
ABCD4	HsaINT0001487	chr14:74286530-74286700	171	chr14:74286701-74286816=74285277-74286529:-	IR-S	64.93	73.08	21.45	21.4	40.29	34.23	32.71	25.06	49.76	40.87	44.28	53.45	53.45	53.85	34.93	-47.58
ABHD11	HsaINT0001633	chr7:73737392-73737561	170	chr7:73737562-73737735=73737221-73737391:-	IR-C	31.03	36.59	13.98	14.67	22.81	11.86	19.05	19.35	23.4	11.48	21.95	35.71	30.23	56.25	22.03	-19.48
ACAP3	HsaINT0002290	chr1:1300203-1300508	306	chr1:1300509-1300692=1300158-1300202:-	IR-S	26.61	44.7	8.83	16.26	27.12	19.92	16.63	21.57	25.74	15.19	17.73	32.93	30.9	14.63	17.17	-23.11
ACAP3	HsaINT0002293	chr1:1299357-1299830	474	chr1:1299831-1299905=1299345-1299356:-	IR-S	100	100	77.71	74.82	84.58	100	100	100	70.63	50.35	82.05	73.88	100	100	71.31	-23.73
ACIN1	HsaINT0002517	chr14:23066009-23069475	3467	chr14:23069476-23069617=23065966-23066008:-	IR-S	56.81	45.72	31.25	32.72	54.05	41.96	40.24	39.58	61.38	47.15	51.97	46.1	47.47	50.94	45.01	-19.28
ADAMTS4	HsaINT0004174	chr1:161195636-161196170	535	chr1:161196171-161196303=161195465-161195635:-	IR-C	27.27	25.71	9.09	4	0	14.29	3.45	13.33	2.04	2.22	11.86	33.33	9.59	29.41	0	-19.95
ADCY6	HsaINT0004671	chr12:48773648-48774401	754	chr12:48774402-48774518=48773469-48773647:-	IR-C	75.72	55.05	90.48	91.67	89.61	84.42	64.02	90.24	74.51	93.33	70.47	89.74	85	83.8	81.17	25.69
ADPGK	HsaINT0004937	chr15:72756448-72760406	3959	chr15:72760407-72760527=72756251-72756447:-	IR-S	24.07	24.86	53.7	68.29	13.33	19.75	22.39	16.02	26.26	23.71	24.65	27.27	24.06	36.65	25.39	36.53
AFAP1L2	HsaINT0005129	chr10:114296069-114296977	909	chr10:114296978-114297100=114294824-114296068:-	IR-S	20.45	8.62	54.86	58.91	22.14	24.14	40.17	36.39	21.75	14.16	23.91	2.55	18.73	24.81	31.08	42.35
AFG3L1P	HsaINT0005230	chr16:89984600-89988851	4252	chr16:89984531-89984599=89988852-89988951:+	IR-C	90.16	94.29	73.58	62.5	81.82	85.71	88.24	92.86	95.12	76.92	73.33	66.67	72.55	69.23	93.33	-24.18
AGPAT3	HsaINT0005598	chr21:43981188-43982303	1116	chr21:43980989-43981187=43982304-43987594:+	IR-S	6.2	5.36	30.49	28.28	16.5	12.02	19.17	17.87	7.39	5.16	4.08	4.96	11.72	4.74	13.46	23.61
AGPAT4	HsaINT0005604	chr6:161153500-161154148	649	chr6:161154149-161154310=161153346-161153499:-	IR-S	43.16	50	31.03	22.58	31.03	18.7	24.41	33.96	41.67	35.59	33.33	32.53	43.53	27.43	25	-19.78
AGPAT6	HsaINT0005622	chr8:41609956-41610735	780	chr8:41609655-41609955=41610736-41610810:+	IR-S	29.68	24.25	61.51	57.67	31.26	29.04	36.37	31.15	36.94	20.31	44.6	25.13	33.32	39.02	27.88	32.62
AHSA2	HsaINT0005969	chr2:61185619-61186445	827	chr2:61185502-61185618=61186446-61186497:+	IR-S	86.84	88.33	70.33	69.08	77.02	71.57	70.98	74.87	79.96	82.55	57.66	77.02	74.15	83.87	80.88	-17.88
AKAP8L	HsaINT0006322	chr19:15399411-15400294	884	chr19:15400295-15400358=15399302-15399410:-	IR-C	29.46	25.6	72.2	79.8	54.16	54.76	67.61	53.38	52.16	49.77	62.74	49.75	68.67	57.56	61.58	48.47
AKAP8L	HsaINT0006323	chr19:15397856-15399301	1446	chr19:15399302-15399410=15397714-15397855:-	IR-S	36.01	27.46	66.62	68.03	59.96	63.15	72.5	59.07	57.87	51.66	66.83	55.15	55.78	55.48	69.3	35.59
AKAP9	HsaINT0006334	chr7:92040899-92042045	1147	chr7:92040674-92040898=92042046-92042186:+	IR-C	15.01	30.24	39.66	63.81	33.36	27.59	40.91	30.27	30.94	14.74	20.13	21.16	27.47	27.33	41.31	29.11
AKAP9	HsaINT0006335	chr7:92042187-92042667	481	chr7:92042046-92042186=92042668-92042771:+	IR-S	16.42	41.15	42.3	60.52	31.64	38.75	26.33	20.72	26.79	34.48	17.29	29	40.46	30.67	41.47	22.62
ALS2CL	HsaINT0007418	chr3:46679288-46680429	1142	chr3:46680430-46680541=46679210-46679287:-	IR-S	55.93	65.52	76.09	88.73	80.39	65.71	80	75.61	69.23	66.67	86.67	57.58	68.12	82.98	68.42	21.69
ANAPC4	HsaINT0007921	chr4:25391016-25392337	1322	chr4:25390911-25391015=25392338-25392421:+	IR-S	51.59	61.04	26.09	31.26	42.21	34.87	51.46	47.76	37.97	25.98	37.22	29.94	36.02	26.32	55.39	-27.64
ANKFY1	HsaINT0008237	chr17:4167912-4169197	1286	chr17:4169198-4169288=4163371-4167911:-	IR-C	37.78	18.85	54	40.48	36.4	25.97	30.49	35.87	22.67	22.57	27.29	24.46	22.67	35.26	22.57	18.92
ANKFY1	HsaINT0008243	chr17:4206487-4207932	1446	chr17:4207933-4208082=4206321-4206486:-	IR-S	26.32	26.67	10.89	4.55	7.83	6.38	3.7	4	20.59	9.76	41.67	16.22	14.29	10.2	9.52	-18.77
ANKS3	HsaINT0009251	chr16:4727178-4729979	2802	chr16:4729980-4730151=4726979-4727177:-	IR-C	52.63	59.74	38.33	38.04	39.91	25.9	35.08	34.58	42.39	34.48	17.61	31.25	31	41.82	40.7	-18
ANKZF1	HsaINT0009274	chr2:219235313-219235473	161	chr2:219234826-219235312=219235474-219235585:+	IR-S	73.06	75	56.13	59.63	69.66	60.22	44.36	52.05	65.31	56.14	71.05	58.76	57.04	69.57	61.6	-16.15
AP1G2	HsaINT0009984	chr14:23565893-23566063	171	chr14:23566064-23566160=23565816-23565892:-	IR-S	64.05	60.29	43.99	47.19	64.85	43.2	58.3	56.96	49.61	40.76	41.35	59.25	56.1	44.64	60.92	-16.58
AP1G2	HsaINT0009986	chr14:23565200-23565605	406	chr14:23565606-23565701=23565119-23565199:-	IR-S	46.07	28.57	60.47	49.37	46.27	41.94	49.3	57.45	54.84	58.33	44.83	35	44.64	64.36	47.83	17.6
AP4B1	HsaINT0010220	chr1:113904794-113904941	148	chr1:113904942-113905119=113904605-113904793:-	IR-C	24.32	18.92	37.14	53.49	24.14	27.27	18.18	13.85	25.58	23.08	19.35	23.33	19.15	39.53	13.21	23.7
APBB3	HsaINT0010375	chr5:140563916-140564196	281	chr5:140564197-140564604=140563752-140563915:-	IR-S	47.62	58.62	28.85	22.12	43.48	61.4	26.15	28.36	44.78	36.67	61.19	39.13	41.94	43.18	33.33	-27.63
ARAP1	HsaINT0010946	chr11:72688538-72693324	4787	chr11:72693325-72693470=72688455-72688537:-	IR-C	23.72	15.42	40.38	35.98	21.74	19.29	31.13	18.14	24.66	30.03	12.54	21.56	20.52	22.17	22.67	18.61
ARFGAP1	HsaINT0011061	chr20:63285714-63286365	652	chr20:63285654-63285713=63286366-63286442:+	IR-C	26.28	12.75	41.56	39.47	30.97	32.51	42.69	39.93	27.88	20.24	22.74	20.58	26.53	29.35	34.53	21
ARFIP2	HsaINT0011192	chr11:6478199-6478737	539	chr11:6478738-6478959=6478041-6478198:-	IR-S	11.58	12.44	26.5	29.01	17.01	11.34	13.16	17.47	17.16	11.32	15.26	13.26	14.03	11.18	14.11	15.75
ARHGAP12	HsaINT0011280	chr10:31809129-31809229	101	chr10:31809230-31809307=31808994-31809128:-	IR-S	17.57	10.82	36.77	32.29	9.62	13.17	15.48	16.71	10.1	17.44	6.98	16.05	10.63	1.18	7.33	20.34
ARHGEF17	HsaINT0011939	chr11:73363834-73364171	338	chr11:73363747-73363833=73364172-73364239:+	IR-S	56.49	50	36.52	36.31	38.81	60.96	42.16	37.99	52.41	40.11	42.22	41.53	42.22	46.28	42.05	-16.83
ARHGEF7	HsaINT0012159	chr13:111280678-111283138	2461	chr13:111280538-111280677=111283139-111283363:+	IR-C	54.93	42.86	34.51	26.05	42.86	36.54	36.84	34.47	42.95	35.24	20	34.17	35.26	36.84	33.58	-18.62
ARID5A	HsaINT0012315	chr2:96549806-96550187	382	chr2:96549753-96549805=96550188-96550285:+	IR-S	40.54	36.23	22.22	12.5	19.71	21.9	16.67	17.07	20.34	19.69	8.33	29.11	33.33	26.67	18.56	-21.02
ARMC5	HsaINT0012536	chr16:31464888-31465849	962	chr16:31464394-31464887=31465850-31465982:+	IR-S	19.35	24	39.76	44.09	26.03	28.57	25.27	37.25	19.57	25.25	21.57	33.33	18.99	29.58	25	20.25
ARNTL2	HsaINT0012701	chr12:27387321-27389178	1858	chr12:27387228-27387320=27389179-27389296:+	IR-S	1.51	5.1	14.17	25.15	4.01	1.74	5.87	7.2	4.01	1.31	4.71	3.32	1.44	11.16	3.97	16.36
ARVCF	HsaINT0012975	chr22:19979081-19979742	662	chr22:19979743-19980242=19978897-19979080:-	IR-C	37.6	32.08	52.4	52.32	45.38	41.72	44.74	43.12	44.74	45.43	34.6	36.3	32.48	41.84	37.97	17.52
ASAP3	HsaINT0013118	chr1:23441731-23442185	455	chr1:23442186-23442271=23441655-23441730:-	IR-S	29.18	25.68	16.64	3.21	20.95	16.95	10	11.88	15.97	1.82	6.43	29.49	14.45	22.22	40.16	-17.5
ASPSCR1	HsaINT0013500	chr17:82016528-82016799	272	chr17:82016476-82016527=82016800-82016869:+	IR-S	32.96	21.73	14.59	6.91	19.83	21.56	16.17	19.72	17.92	16.47	19.05	16.1	18.5	11.35	10.54	-16.59
ATG16L2	HsaINT0013938	chr11:72824123-72824733	611	chr11:72824060-72824122=72824734-72824842:+	IR-S	50	53.23	72.19	78.87	55.81	46.94	52.31	54.02	49.73	42.31	49.3	41.79	60.16	49.53	63.38	23.91
ATG2A	HsaINT0013961	chr11:64901093-64901961	869	chr11:64901962-64902176=64900884-64901092:-	IR-S	31.9	25.37	15.98	8.48	14.41	10.65	15.55	6.71	17.74	15.41	2.94	13.59	1.63	5.58	7.85	-16.41
ATG4D	HsaINT0014066	chr19:10544326-10544782	457	chr19:10543971-10544325=10544783-10544866:+	IR-S	35.14	31.82	13.04	18.52	5.56	14.29	18.92	14.29	17.86	13.51	21.95	14.29	5.88	15.15	24.14	-17.7
ATG4D	HsaINT0014070	chr19:10547254-10548903	1650	chr19:10547189-10547253=10548904-10549034:+	IR-S	28.3	21.21	10.64	4.17	31.91	11.63	8.7	20.69	26.09	15.38	6.45	11.11	7.5	8	20	-17.35
ATHL1	HsaINT0014139	chr11:290601-290677	77	chr11:290390-290600=290678-291113:+	IR-S	37.2	46.56	22.63	28.12	38.35	42.26	26.36	26.25	28.69	21.32	30.17	35.11	26.52	21.21	29.36	-16.51
ATP11A	HsaINT0014364	chr13:112875942-112878216	2275	chr13:112875776-112875941=112878217-112878303:+	IR-C	65.33	64.71	94.39	97.44	88.68	63.64	84.13	90.91	78.26	63.89	65.31	94.03	85	74.19	81.25	30.89
ATP7B	HsaINT0015279	chr13:51946479-51949661	3183	chr13:51949662-51949796=51946284-51946478:-	IR-C	33.33	21.43	19.92	0	16.67	11.11	12	8.11	14.29	23.81	23.53	18.75	20	10	4	-17.42
ATR	HsaINT0015611	chr3:142561422-142562231	810	chr3:142562232-142563109=142561243-142561421:-	IR-S	9.09	13.33	43.28	73.33	37.14	42.86	57.89	42.31	6.12	6.98	43.75	18.18	5.26	8.11	60	47.09
ATRIP	HsaINT0015626	chr3:48465084-48465486	403	chr3:48464831-48465083=48465487-48465655:+	IR-C	24.32	11.11	40.43	51.52	50	15.79	38.46	21.05	41.94	23.81	12.2	24.14	31.15	11.11	19.05	28.26
ATRIP	HsaINT0015633	chr3:48460800-48463744	2945	chr3:48460110-48460799=48463745-48463881:+	IR-C	29.63	18.37	45.76	38.1	20	20	40.74	33.33	24.64	20	35.71	14.75	15.15	33.33	26.67	17.93
B9D1	HsaINT0016295	chr17:19343462-19343789	328	chr17:19343790-19343857=19343170-19343461:-	IR-S	17.85	22.81	47.99	42.55	19.31	21.92	12.82	40.52	29.67	27.68	47.22	35.24	23.71	29.87	32.73	24.94
BBS10	HsaINT0016883	chr12:76347788-76348161	374	chr12:76348162-76348442=76344486-76347787:-	IR-S	53.27	41.33	22.73	14.63	28.85	15.79	20	14.53	26	20	47.46	38.1	55.2	40.48	37.7	-28.62
BCKDHB	HsaINT0017154	chr6:80343813-80345974	2162	chr6:80343664-80343812=80345975-80346270:+	IR-S	50.62	44.26	72.84	68.25	61.45	56.76	61.7	75.86	38.46	36	70.91	46.43	43.75	52.38	59.52	23.1
BCKDK	HsaINT0017172	chr16:31112028-31112120	93	chr16:31111869-31112027=31112121-31112791:+	IR-S	31.29	32.32	18.6	13.39	24.17	21.61	25.85	24.89	22.36	27.96	25.71	30.19	22.64	22.1	17.92	-15.81
BDH2	HsaINT0017400	chr4:103085463-103086479	1017	chr4:103086480-103086540=103085349-103085462:-	IR-S	45.41	35.29	66.75	60.28	49.82	51.66	62.4	64.18	61.12	54.02	43.75	35.46	59.8	46.67	58.97	23.16
BLOC1S3	HsaINT0017920	chr19:45178832-45179287	456	chr19:45178745-45178831=45179288-45181800:+	IR-S	47.69	69.62	16.06	16.28	37.36	22.16	26.87	18.64	49.77	46.2	41.71	35.94	39.47	43.28	26.24	-42.48
BMP1	HsaINT0017961	chr8:22197421-22201802	4382	chr8:22197240-22197420=22201803-22201928:+	IR-C	46.19	34.03	58.73	52.82	45.48	33.74	33.18	46.68	38.62	33.23	28.46	38.84	42.83	39.25	44.8	15.66
BNC2	HsaINT0018148	chr9:16419650-16435554	15905	chr9:16435555-16437524=16409503-16419649:-	IR-C	14.89	17.95	1.64	0	6.25	16.13	9.68	6.82	4	7.14	9.8	5.56	10.81	11.86	6.17	-15.6
C12orf4	HsaINT0020083	chr12:4505381-4517060	11680	chr12:4517061-4517189=4505306-4505380:-	IR-S	28.12	35.11	8.18	15.38	17.95	14.29	12.16	16.67	21.68	20.93	8.09	31.71	13.21	31.38	15.77	-19.84
C14orf138	HsaINT0020546	chr14:50116180-50116286	107	chr14:50116287-50116579=50116069-50116179:-	IR-S	13.43	20	42.42	35.59	25	47.37	38.46	41.86	46.67	37.78	17.14	21.31	29.23	14.63	44.62	22.29
C15orf44	HsaINT0020964	chr15:65607443-65610795	3353	chr15:65610796-65611069=65607159-65607442:-	IR-C	44.68	52.63	14.85	26.67	31.03	34.29	25	25.45	34.48	33.33	34.55	18.37	21.21	32.2	32.39	-27.89
C16orf72	HsaINT0021174	chr16:9103260-9116667	13408	chr16:9102984-9103259=9116668-9119698:+	IR-S	28.69	24.91	9.57	10.34	19.29	15.6	14.93	15.12	23.19	22.22	18.86	23.84	22.8	22.1	15.95	-16.84
C17orf101	HsaINT0021246	chr17:82392535-82398195	5661	chr17:82398196-82398319=82389210-82392534:-	IR-C	10.42	5.62	23.53	35.85	11.5	9.35	19.27	12.57	8.72	5.95	3.45	8.51	7.2	9.73	16.67	21.67
C17orf56	HsaINT0021344	chr17:81231477-81231577	101	chr17:81231578-81231691=81231398-81231476:-	IR-S	63.21	56.41	31.24	38.58	54.9	42.24	39.68	48.65	57.22	40.6	52.48	59.48	46.78	54.98	52.57	-24.9
C17orf90	HsaINT0021519	chr17:81665585-81666517	933	chr17:81666518-81666588=81665036-81665584:-	IR-S	72.77	71.43	38.89	38.34	54.89	52.38	47.08	47.03	67.33	65.78	62.77	69.51	58.39	66.2	37.4	-33.48
C19orf29	HsaINT0021719	chr19:3610972-3611903	932	chr19:3611904-3612413=3610645-3610971:-	IR-S	94.76	88.81	66.59	63.59	74.23	76.76	74.45	68.34	89.5	83.82	71.29	76.57	81.06	94.67	66.63	-26.7
C1orf124	HsaINT0022112	chr1:231351572-231352609	1038	chr1:231351304-231351571=231352610-231354243:+	IR-S	11.39	20.63	30.91	36.08	43.4	34.15	23.08	22.22	24.14	17.99	27.47	21.31	10.84	18.99	60	17.48
C1orf31	HsaINT0022458	chr1:234373841-234374229	389	chr1:234373683-234373840=234374230-234374389:+	IR-S	61.19	53.85	30.43	17.5	46.67	34.21	40.74	15.91	34.69	42.11	50.68	62.96	25	64	29.73	-33.55
C1orf38	HsaINT0022471	chr1:27880055-27881970	1916	chr1:27879644-27880054=27881971-27883043:+	IR-C	51.02	56.86	24.44	16.67	13.21	33.33	17.95	20	26.47	25	8.33	33.33	41.38	47.95	27.27	-33.38
C1orf9	HsaINT0022623	chr1:172589927-172590983	1057	chr1:172588760-172589926=172590984-172591071:+	IR-S	8.29	5.51	27.62	42.77	17.36	7.49	19.54	11.84	12.55	6.21	7.83	11.53	8.21	5.21	24.71	28.29
C1orf9	HsaINT0022630	chr1:172553371-172555868	2498	chr1:172553260-172553370=172555869-172556023:+	IR-C	0	4.76	16.67	33.33	10.14	2.33	3.8	11.32	12.24	6.17	11.63	6.06	17.65	4.65	2.17	22.62
C20orf194	HsaINT0022896	chr20:3375127-3376177	1051	chr20:3376178-3376302=3375030-3375126:-	IR-S	32.74	39.31	15.6	17.29	15.65	31.34	18.04	18.48	15.08	20.44	27.93	31.31	47.24	19.12	31.75	-19.58
C22orf9	HsaINT0023282	chr22:45212108-45212264	157	chr22:45212265-45212466=45211956-45212107:-	IR-C	88.1	81.34	75.85	50.44	55.02	58.67	78.21	90.23	78.9	68.81	100	81.96	37.73	82.37	88.99	-21.57
C2CD2L	HsaINT0023309	chr11:119114366-119116044	1679	chr11:119114080-119114365=119116045-119117117:+	IR-S	15.38	11.63	30.77	33.33	12.33	2.04	33.33	13.64	14.29	12.94	22.73	27.59	21.88	23.08	27.27	18.55
C2orf60	HsaINT0023509	chr2:199936493-199938932	2440	chr2:199938933-199939070=199936405-199936492:-	IR-S	83.33	64.44	50	42.86	51.27	48.84	51.52	66.67	53.57	31.71	50	46.94	40.34	42.31	37.5	-27.45
C2orf60	HsaINT0023510	chr2:199936048-199936404	357	chr2:199936405-199936492=199935931-199936047:-	IR-S	65.28	62.42	26.73	35.79	20.51	50.63	32.85	34.23	21.25	29.52	22.84	32.77	19.54	43.47	51.91	-32.59
C2orf68	HsaINT0023566	chr2:85611787-85611877	91	chr2:85611878-85612056=85611668-85611786:-	IR-C	32.2	44.44	13.39	7.94	12.82	8.51	14.75	16.47	17.83	13.16	12.57	24.21	13.7	20.61	14.71	-27.66
C6orf130	HsaINT0024549	chr6:41068954-41070075	1122	chr6:41070076-41070134=41068841-41068953:-	IR-C	2.44	8.11	19.15	31.03	7.69	7.14	6.49	2.78	6.25	11.63	5.88	7.69	3.57	5.75	6.38	19.82
C8orf33	HsaINT0025125	chr8:145052498-145052585	88	chr8:145052438-145052497=145052586-145052897:+	IR-S	36.3	38.58	51.81	57.98	39.89	32.1	37.29	44.87	28.57	32.37	73.33	42.61	28.89	34.48	49.21	17.45
C9orf7	HsaINT0025521	chr9:133465448-133467920	2473	chr9:133465322-133465447=133467921-133468028:+	IR-C	6.02	7.32	27.47	29.73	10.48	12.2	11.11	11.36	4.42	5.26	21.74	14.29	11.69	4.35	4.35	21.93
CAPN2	HsaINT0027443	chr1:223769910-223770446	537	chr1:223769841-223769909=223770447-223770525:+	IR-S	14.44	7.7	29.91	24.5	20.35	18.48	18.49	19.7	24.6	18.63	32.78	14.64	26.7	19.98	23.74	16.14
CASD1	HsaINT0027916	chr7:94544531-94545544	1014	chr7:94544411-94544530=94545545-94545701:+	IR-S	26.83	24.53	6.25	12.28	12.09	20	11.11	31.71	10.34	13.21	45.1	4	21.57	12.5	19.23	-16.41
CASP1	HsaINT0027999	chr11:105030504-105031164	661	chr11:105031165-105031280=105030330-105030503:-	IR-C	3.45	1.69	15.56	31.25	5.26	7.69	6.67	11.11	7.84	14.81	14.29	2.7	10.14	8.15	21.05	20.84
CCDC107	HsaINT0028743	chr9:35660859-35660939	81	chr9:35660766-35660858=35660940-35661503:+	IR-S	79.3	73.06	28.69	24.6	41.12	41.35	38.17	42.01	53.47	50.57	39.48	57.19	54.6	53.3	28.17	-49.53
CCDC132	HsaINT0028978	chr7:93257465-93258158	694	chr7:93257394-93257464=93258159-93258276:+	IR-S	8.33	11.74	25.71	28.21	24.44	5.56	31.03	5.08	12.82	27.78	31.58	6.67	22.22	12.5	12.5	16.92
CCDC142	HsaINT0029083	chr2:74474803-74474915	113	chr2:74474916-74475115=74472832-74474802:-	IR-S	63.64	37.78	6.85	9.09	24	31.03	23.08	18.18	7.89	25	20	22.81	48.57	56.52	18.99	-42.74
CCDC159	HsaINT0029335	chr19:11351974-11352056	83	chr19:11351906-11351973=11352057-11352133:+	IR-S	18.84	18.6	33.33	34.88	28.44	31.25	23.23	30	23.23	12.5	15.49	34.48	27.27	28.57	17.78	15.39
CCDC76	HsaINT0029930	chr1:100148327-100148624	298	chr1:100147894-100148326=100148625-100150498:+	IR-S	20	41.38	56.9	62.67	37.63	53.25	46.88	49.33	39.02	33.33	84.81	43.59	38.71	37.7	39.29	29.09
CCNT2	HsaINT0030525	chr2:134954380-134954480	101	chr2:134953230-134954379=134954481-134957014:+	IR-S	63.24	63.64	21.88	10.2	40.12	40.28	24.14	29.49	51.05	50.46	47.66	48.03	54.46	58.06	26.05	-47.4
CCNT2	HsaINT0030530	chr2:134942675-134946100	3426	chr2:134942612-134942674=134946101-134946146:+	IR-S	69.81	47.62	22.08	32.2	48.05	34.88	38.46	55.56	60	65.96	47.06	45.83	47.17	42.37	47.22	-31.57
CCNT2	HsaINT0030531	chr2:134946147-134947735	1589	chr2:134946101-134946146=134947736-134947899:+	IR-S	54.17	54.84	29.15	40.02	54.6	48.15	71.56	65.77	61.34	36.22	77.43	31.88	61.25	50.33	40.59	-19.92
CDC16	HsaINT0031489	chr13:114242281-114243256	976	chr13:114242121-114242280=114243257-114243348:+	IR-S	26.32	16.73	50.5	41.89	36.75	30.4	37.64	40.71	33.33	31.16	38.46	21.43	32.98	35.96	34.93	24.67
CDC16	HsaINT0031490	chr13:114243349-114243855	507	chr13:114243257-114243348=114243856-114243989:+	IR-S	15.32	14.45	28.3	34.51	19.54	18.35	19.87	21.68	19.23	13.34	45.75	18.44	19.8	17.4	21.06	16.52
CENPV	HsaINT0033480	chr17:16348686-16349930	1245	chr17:16349931-16350029=16348616-16348685:-	IR-S	42.86	40	28.77	22.22	14.81	11.76	33.33	25	22.73	20	13.51	21.05	27.66	27.27	25	-15.94
CEP135	HsaINT0033554	chr4:55999418-55999490	73	chr4:55999302-55999417=55999491-55999645:+	IR-S	23.08	4.76	43.48	25	40.54	23.08	17.07	4	21.21	5.66	29.03	12	20	16.13	26.32	20.32
CEP135	HsaINT0033569	chr4:55964403-55965643	1241	chr4:55964274-55964402=55965644-55965859:+	IR-C	16.67	24.95	3.4	3.99	7.47	19.75	5.75	14.63	8.92	28.15	29.68	11.55	13.22	11.09	31.37	-17.12
CEP57	HsaINT0033836	chr11:95821979-95822498	520	chr11:95821871-95821978=95822499-95822576:+	IR-S	52.58	35.92	38.98	17.53	25.51	18.25	20.88	27.65	43.96	14.19	30.48	23.94	25.98	27.95	44.71	-16
CEP57	HsaINT0033837	chr11:95822577-95827785	5209	chr11:95822499-95822576=95827786-95828027:+	IR-C	44.95	45.13	26.13	25.79	29.51	26.32	24.95	26.67	35.26	25.59	22.15	26.57	21.44	23.95	38.04	-19.08
CHCHD7	HsaINT0034393	chr8:56211838-56212761	924	chr8:56211756-56211837=56212762-56212889:+	IR-C	14.02	14.29	26.98	36.11	18.75	10	15.32	19.54	9.62	23.26	14.29	13.95	19.19	32.14	12.12	17.39
CHPF2	HsaINT0035088	chr7:151236591-151237373	783	chr7:151236408-151236590=151237374-151238819:+	IR-S	14.99	17.14	32.4	31.45	22.76	20.43	28.21	24.9	18.34	19.54	30.77	18.71	22.25	15.73	22.26	15.86
CHST1	HsaINT0035272	chr11:45650966-45651992	1027	chr11:45651993-45652090=45648877-45650965:-	IR-S	25.53	30.91	4.76	15.79	8.13	7.27	11.11	6.94	12.1	9.09	13.21	10.13	14.29	17.87	4.88	-17.95
CHST10	HsaINT0035278	chr2:100393783-100395508	1726	chr2:100395509-100395614=100391860-100393782:-	IR-S	9.09	1.69	21.65	29.63	8.05	16.98	20.75	16.83	8.82	3.7	5.88	8.11	4	7.25	28	20.25
CLCN7	HsaINT0035990	chr16:1452894-1453833	940	chr16:1453834-1453894=1452755-1452893:-	IR-S	16.4	12.01	34.46	29.88	23.62	18.59	24.64	23.14	17.93	19.69	21.14	23.31	23.8	25.31	18.8	17.96
CLK2	HsaINT0036438	chr1:155268360-155268707	348	chr1:155268708-155268792=155268293-155268359:-	IR-S	75.44	69.36	58.53	54.29	58.22	55.84	60.69	60.59	62.47	54.25	45.77	56.16	65.91	64.29	63.89	-15.99
COG3	HsaINT0037776	chr13:45516264-45518761	2498	chr13:45516143-45516263=45518762-45518850:+	IR-S	40.84	43.73	26.98	23.79	19.03	30.16	35.74	26.7	27.98	47.99	13.39	17.53	32.69	30	20.22	-16.9
COL18A1	HsaINT0038296	chr21:45473982-45475475	1494	chr21:45473895-45473981=45475476-45475535:+	IR-S	6.63	5	21.68	21.41	15.07	13.81	10.49	12.26	7.73	6.29	30.65	8.8	10.21	10.36	14.37	15.73
COQ10A	HsaINT0040169	chr12:56267941-56269058	1118	chr12:56267794-56267940=56269059-56269251:+	IR-S	59.32	56	31.25	28	33.33	30.3	52.73	53.12	33.33	31.91	30.91	50	42.37	54.84	60.87	-28.04
CORO7	HsaINT0040320	chr16:4361470-4361984	515	chr16:4361985-4362160=4361361-4361469:-	IR-S	27.84	21.46	59.62	47.92	21.18	26.3	42.43	45.62	25.82	36.36	29.03	24.14	42.72	30.81	31.76	29.12
CRAMP1L	HsaINT0041191	chr16:1662836-1665056	2221	chr16:1662761-1662835=1665057-1665138:+	IR-S	27.66	27.8	12.26	10.85	14.37	19.3	17.42	12.53	22.63	17.31	5.51	14.86	9.25	15.67	9.48	-16.18
CRAMP1L	HsaINT0041195	chr16:1667401-1667961	561	chr16:1667335-1667400=1667962-1668193:+	IR-S	31.2	29.5	9.88	14.47	33.81	37.84	17.2	24.21	30.14	31.6	17.86	29.07	45.74	23.37	17.44	-18.18
CRTC1	HsaINT0041704	chr19:18774987-18775640	654	chr19:18774900-18774986=18775641-18775821:+	IR-S	29.92	23.32	11.86	11.02	18.41	16.39	17.35	18.24	12.51	9.51	23.28	11.89	26.89	24.85	15.98	-15.18
CSGALNACT2	HsaINT0042053	chr10:43160596-43163865	3270	chr10:43160494-43160595=43163866-43164044:+	IR-C	20	27.87	7.32	9.89	15	10	9.91	12.96	30.23	20	16.56	12.73	24.32	23.53	5.88	-15.33
CSNK1E	HsaINT0042361	chr22:38291939-38293254	1316	chr22:38293255-38293319=38290691-38291938:-	IR-S	30.04	31.43	48.36	47.47	31.28	26.25	26.18	35.31	30.03	33.62	35.14	38.7	34.38	38.4	29.49	17.18
CUL9	HsaINT0043488	chr6:43188119-43188522	404	chr6:43187713-43188118=43188523-43188715:+	IR-S	27.98	19.71	9.9	6.77	23.17	34.08	8.72	11.82	12.73	26.38	14.52	17.73	18.4	25.5	18.04	-15.51
CYP2R1	HsaINT0044319	chr11:14885918-14891980	6063	chr11:14891981-14892205=14885776-14885917:-	IR-C	100	73.33	21.21	45.45	70.21	80.95	47.37	49.15	60	71.43	76.19	77.78	77.78	78.95	52.94	-53.34
CYorf15A	HsaINT0044659	chrY:19589613-19590082	470	chrY:19589521-19589612=19590083-19590423:+	IR-S	73.12	75.76	93.23	93.78	93.31	92.87	92.71	89.86	82.5	84.39	89.61	71.68	72.98	85.85	91.92	19.06
DCAF10	HsaINT0045177	chr9:37857352-37860047	2696	chr9:37857241-37857351=37860048-37860193:+	IR-S	25.66	23.47	6.86	9.16	9.22	10.9	14.57	4.6	4.97	14.4	4.52	26.93	18.46	16.94	14.49	-16.55
DCAKD	HsaINT0045298	chr17:45035000-45051552	16553	chr17:45051553-45051610=45034774-45034999:-	IR-C	37.78	57.58	19.3	22.58	56.52	26.83	16.67	19.23	60	33.33	60	43.75	25	30.43	41.18	-26.74
DGAT1	HsaINT0047110	chr8:144317110-144317186	77	chr8:144317187-144317252=144317022-144317109:-	IR-S	32.9	23.16	47.63	39.1	31.46	36.38	26.26	35.21	43.55	28.04	52.41	25.6	26.05	32.92	52.06	15.34
DGCR8	HsaINT0047165	chr22:20080384-20085686	5303	chr22:20080232-20080383=20085687-20086683:+	IR-S	17.76	38.18	40.82	50.82	30.12	45.76	52.11	49.43	30.43	18.84	32.5	44.19	36.51	44.55	45.28	17.85
DGKA	HsaINT0047200	chr12:55938053-55938510	458	chr12:55937978-55938052=55938511-55938560:+	IR-S	22.89	30.43	8.05	6.06	6.52	20	19.05	19.23	23.23	8.33	5.88	6.67	9.3	12.82	8.26	-19.61
DGKH	HsaINT0047318	chr13:42166675-42168439	1765	chr13:42166515-42166674=42168440-42168548:+	IR-S	16.67	4	47.37	31.03	18.52	60	12.5	21.43	11.11	5.88	42.42	13.51	9.09	19.05	14.29	28.87
DGKQ	HsaINT0047399	chr4:967803-967879	77	chr4:967880-968027=967728-967802:-	IR-S	34.5	23.34	10.97	9	16.78	22.48	18.39	5.36	9.34	19.68	28.43	6.12	7.56	15.62	18.26	-18.94
DHX33	HsaINT0047689	chr17:5461110-5462318	1209	chr17:5462319-5462546=5460939-5461109:-	IR-C	46.88	34.48	23.64	21.52	27.47	36.23	33.33	40.91	26.98	17.78	34.18	39.68	29.28	43.21	19.33	-18.1
DHX57	HsaINT0047853	chr2:38858837-38860998	2162	chr2:38860999-38861837=38858661-38858836:-	IR-S	1.41	2.19	14.37	38.94	8.46	3.81	17.57	24.69	3.47	9.01	19.51	7.04	0	0	41.15	24.86
DLG5	HsaINT0048591	chr10:77820019-77821081	1063	chr10:77821082-77822101=77819895-77820018:-	IR-C	10.09	7.89	35.05	26.65	35.72	25.09	27.97	22.39	19.44	12.84	11.13	21.67	16.19	16.07	9.52	21.86
DLG5	HsaINT0048592	chr10:77819466-77819894	429	chr10:77819895-77820018=77819321-77819465:-	IR-S	8.7	2.22	31.15	33.33	8.47	12.73	18.92	19.48	8.41	15.56	17.24	18.75	1.2	17.95	7.07	26.78
DMXL1	HsaINT0049043	chr5:119098105-119101934	3830	chr5:119097979-119098104=119101935-119102006:+	IR-S	15.01	15.74	0	0	6.08	0	0	0	6.49	0	5.12	13.93	4.63	4.63	0	-15.38
DNAJB2	HsaINT0050212	chr2:219284836-219285986	1151	chr2:219284632-219284835=219285987-219286900:+	IR-S	59.83	61.53	46.92	41.57	60.85	56.09	52.73	54.39	60.88	54.89	49.29	57.19	51.43	57.39	51	-16.44
DOK4	HsaINT0051467	chr16:57479689-57486304	6616	chr16:57486305-57486473=57479442-57479688:-	IR-C	54.84	52	66.89	71.74	80.18	68.29	76.47	60.63	72.97	62.07	54.29	58.82	64.03	73.21	26.32	15.89
DYRK1B	HsaINT0053334	chr19:39826988-39827284	297	chr19:39827285-39827425=39826952-39826987:-	IR-C	7.66	18.81	25.07	32.84	14.53	9.13	12.13	18.99	17.02	16.75	9.21	8.96	14.78	25.1	12.29	15.72
E2F8	HsaINT0053577	chr11:19232372-19234359	1988	chr11:19234360-19234521=19232234-19232371:-	IR-S	20	35.29	3.45	11.76	50	33.33	14.29	21.43	0	4.76	25	0	11.11	20	28.57	-20.04
E4F1	HsaINT0053587	chr16:2229676-2232170	2495	chr16:2229570-2229675=2232171-2232364:+	IR-S	48.57	48	34.75	31.67	36.45	26.5	24.27	41.94	33.86	32.67	29.2	38.46	36.26	46.79	42.03	-15.07
EFCAB4A	HsaINT0054204	chr11:827712-828229	518	chr11:827585-827711=828230-828772:+	IR-C	66.67	75.61	48.05	37.5	56.25	53.85	75	61.29	70.27	51.52	54.17	64.71	77.22	62.73	63.16	-28.37
EFCAB4A	HsaINT0054210	chr11:830714-831223	510	chr11:830621-830713=831224-831295:+	IR-S	81.08	84.13	96.9	100	92.08	79.71	91.92	89.29	94.12	86.67	88.24	84	100	92.38	94.59	15.84
EHBP1L1	HsaINT0054686	chr11:65590593-65591799	1207	chr11:65590493-65590592=65591800-65591873:+	IR-S	54.87	46.89	67.99	79.92	60.58	69.41	46.41	52.54	52.94	56.29	58.06	44.92	54.81	55.12	64.82	23.07
EIF2C3	HsaINT0054982	chr1:36040442-36043446	3005	chr1:36040307-36040441=36043447-36043548:+	IR-S	35.29	15.38	9.68	2.04	15	6.67	12.5	27.27	18.75	15.56	11.11	7.14	16.13	3.23	6.25	-19.48
ELMOD3	HsaINT0055678	chr2:85377475-85389750	12276	chr2:85377344-85377474=85389751-85389827:+	IR-C	27.4	32.55	8.41	18.63	26.19	25.75	22.61	24.83	34.08	25.56	24.95	21.18	32.52	20.55	14.58	-16.45
EME2	HsaINT0055871	chr16:1773842-1774259	418	chr16:1773705-1773841=1774260-1774352:+	IR-S	35.71	41.18	14.75	23.08	30.43	30.77	3.45	11.48	25	44.44	29.03	11.63	31.82	29.03	16	-19.53
ENTPD6	HsaINT0056534	chr20:25221334-25222837	1504	chr20:25221232-25221333=25222838-25222978:+	IR-C	14.69	13.85	38.22	37.5	22.06	23.81	19.75	17.28	22.49	15.73	40.29	14.73	19.35	17.83	22.05	23.59
EPOR	HsaINT0057236	chr19:11378596-11378690	95	chr19:11378691-11378778=11377205-11378595:-	IR-S	27.78	18.03	8.86	4.76	4.08	15.38	18.18	9.76	9.09	13.04	5.56	22.22	11.83	3.3	7.69	-16.09
EPT1	HsaINT0057414	chr2:26386537-26389004	2468	chr2:26386354-26386536=26389005-26395891:+	IR-S	3.23	3.45	15.38	23.08	10.71	3.7	7.69	17.95	24.32	18.18	14.89	0	2.56	5.88	3.03	15.89
EVI5L	HsaINT0058474	chr19:7863281-7863423	143	chr19:7863185-7863280=7863424-7864976:+	IR-S	30.79	35.94	6.78	11.02	13.47	6.92	5.63	0	28.73	16.29	1.74	25.31	18.92	17.04	3.26	-24.47
EXD3	HsaINT0058591	chr9:137366633-137367935	1303	chr9:137367936-137367989=137366493-137366632:-	IR-S	16.21	19.86	51.15	65.11	29.6	39.96	39.41	29.31	38.18	25.14	36.76	30.74	19.33	19.16	43.17	40.09
EXD3	HsaINT0058592	chr9:137356369-137366492	10124	chr9:137366493-137366632=137356268-137356368:-	IR-C	31.55	13.33	49.2	54.55	33.33	43.48	48.58	36.23	29.58	48.72	33.33	47.83	45.68	38.6	49.07	29.43
EXOG	HsaINT0058791	chr3:38496531-38497628	1098	chr3:38496272-38496530=38497629-38497778:+	IR-C	28.95	37.5	6.67	11.43	22.81	17.65	26.53	11.34	25.93	21.13	43.86	26.67	32.31	12	23.33	-24.18
EXOSC2	HsaINT0058832	chr9:130699395-130700866	1472	chr9:130699329-130699394=130700867-130700935:+	IR-S	40.62	29.67	20	8.86	12.87	22.39	31.43	20	28.77	12.94	17.39	13.98	17.24	34.78	30	-20.71
FAM105B	HsaINT0059477	chr5:14687647-14690038	2392	chr5:14687521-14687646=14690039-14690308:+	IR-S	8.57	8.64	26.15	32.43	8.89	3.33	16.22	16.31	15.66	12.33	21.35	7.37	14.29	4.62	16.22	20.68
FAM111A	HsaINT0059512	chr11:59144897-59145826	930	chr11:59144779-59144896=59145827-59145856:+	IR-C	82.24	93.04	64.17	73.22	80.37	55.59	75.95	68.72	80.21	64.46	76.68	76.42	93.8	75.34	82.23	-18.95
FAM131A	HsaINT0059806	chr3:184338530-184341723	3194	chr3:184338387-184338529=184341724-184341817:+	IR-C	54.28	49.28	35.5	34.34	40.15	37.78	49.28	38.09	58.62	42.15	33.96	41.52	36.58	54.28	35.05	-16.86
FAM149B1	HsaINT0060010	chr10:73228185-73230421	2237	chr10:73228060-73228184=73230422-73230525:+	IR-S	21.88	26.32	42.47	38.78	32.08	20.69	25.81	15.62	24.39	24.32	25.37	22.39	19.1	40	21.43	16.52
FAM158A	HsaINT0060099	chr14:24139615-24140888	1274	chr14:24140889-24140965=24139545-24139614:-	IR-S	42.22	30.91	22.58	14.29	18.87	25.33	18.75	20	32.35	21.43	30	25.58	20	18.03	9.43	-18.13
FAM173A	HsaINT0060284	chr16:721437-721597	161	chr16:721158-721436=721598-721702:+	IR-S	60.84	53.85	30.91	31.84	27.14	45.24	19.37	29.89	28.29	38.25	54.73	33.56	60.44	21.18	39.01	-25.97
FAM3A	HsaINT0060959	chrX:154515813-154515909	97	chrX:154515910-154516242=154515760-154515812:-	IR-S	80.1	75.1	62.8	59.63	61.15	61.28	70.34	64.52	66.29	65.23	45.91	69.42	53.29	79.22	66.72	-16.39
FAM40A	HsaINT0061004	chr1:110049239-110049459	221	chr1:110049112-110049238=110049460-110049560:+	IR-S	42.9	29.57	21.21	12.56	22.32	30.24	28.21	33.5	23.57	20.23	7.86	23.04	19.74	27.84	24.25	-19.35
FAM76A	HsaINT0061476	chr1:27759628-27760494	867	chr1:27759526-27759627=27760495-27762912:+	IR-C	8.11	6.25	25.93	35.48	26.67	23.08	39.13	8.11	23.81	11.11	18.52	44	36.84	25	50	23.52
FANCA	HsaINT0061771	chr16:89738709-89738881	173	chr16:89738882-89738974=89737551-89738708:-	IR-C	22.09	13.55	35.37	38.34	18.2	30.31	37.51	23.15	30.94	23.73	17.79	15.53	13.92	6.76	50.49	19.04
FANCG	HsaINT0061853	chr9:35075083-35075278	196	chr9:35075279-35075325=35074927-35075082:-	IR-S	27.04	33.82	14.14	14.69	8.04	19.06	14.01	15.61	11.39	14.14	7.62	18.33	17.2	30.82	11.47	-16.02
FASTK	HsaINT0062137	chr7:151079022-151080684	1663	chr7:151080685-151080864=151078842-151079021:-	IR-C	78.18	71.43	91.86	97.42	90.48	67.2	87.88	79.91	83.26	74.86	84.16	64.91	61.43	84.95	75.69	19.84
FBXL4	HsaINT0062695	chr6:98927061-98927704	644	chr6:98927705-98927822=98926477-98927060:-	IR-S	1.01	6.9	18.37	24.69	13.68	6.48	23.49	21.5	5.4	6.02	6.98	16	0	7.91	33.22	17.57
FBXL4	HsaINT0062696	chr6:98917720-98926476	8757	chr6:98926477-98927060=98917374-98917719:-	IR-S	10.4	12.19	24.97	33.72	10.65	15.58	17.38	20.7	11.64	5.17	9.09	20.86	4.25	7.31	25.3	18.05
FBXO18	HsaINT0062792	chr10:5895188-5903019	7832	chr10:5895056-5895187=5903020-5903175:+	IR-C	77.78	87.1	57.89	59.18	70.91	78.38	58.97	53.33	81.82	86.21	57.89	44.68	58.82	48.72	47.83	-23.91
FBXO33	HsaINT0062884	chr14:39401862-39402400	539	chr14:39402401-39402511=39401176-39401861:-	IR-S	6.38	7.14	20	24.14	6.19	8.57	8.7	10.53	6.45	0	7.94	1.45	11.11	0	1.18	15.31
FHOD1	HsaINT0064161	chr16:67238308-67238379	72	chr16:67238380-67238447=67238202-67238307:-	IR-S	26.03	32.2	9.52	16.13	13.51	9.68	24.14	14.63	28.4	12.5	15.38	16.88	11.32	15.91	20.48	-16.29
FLJ35220	HsaINT0064589	chr17:80415251-80415649	399	chr17:80415167-80415250=80415650-80415821:+	IR-S	35.9	28.89	11.24	16.67	22.58	13.39	13.58	26.92	11.59	23.48	16.67	9.47	23.4	29.87	15.91	-18.44
FLJ35776	HsaINT0064599	chr18:3594241-3594419	179	chr18:3594114-3594240=3594420-3594484:+	IR-C	46.67	35.85	22.39	17.24	18.37	32.58	23.53	22.22	29.03	43.66	17.56	23.71	34.12	39.73	18.18	-21.45
FMNL2	HsaINT0065127	chr2:152619159-152619508	350	chr2:152618846-152619158=152619509-152619718:+	IR-C	58.39	35.98	75.47	58.77	59.48	50.85	45.79	47.58	46.6	47.28	37.44	36.4	30.72	44.68	51.69	19.93
GAB1	HsaINT0066964	chr4:143433717-143437998	4282	chr4:143433491-143433716=143437999-143438600:+	IR-S	6.67	2.94	27.59	18.75	9.84	17.24	21.05	20	7.37	11.76	15.38	9.33	13.33	11.48	25	18.37
GALE	HsaINT0067375	chr1:23796587-23796696	110	chr1:23796697-23796782=23796509-23796586:-	IR-S	28.62	22.71	5.97	8.5	14.72	16.63	20.2	12.94	23.76	15.78	12.71	3.98	18.3	14.81	15.16	-18.43
GALNS	HsaINT0067404	chr16:88841972-88842705	734	chr16:88842706-88842829=88841897-88841971:-	IR-S	6	4.58	18.55	22.09	10.13	14.96	13.13	15.47	11.02	7.57	15.01	2.75	5.46	8.58	13.94	15.03
GALT	HsaINT0067630	chr9:34648895-34648997	103	chr9:34648762-34648894=34648998-34649081:+	IR-S	47.85	46.67	28.73	31.92	36.38	26.04	47.5	28.33	31.75	10.7	21.03	36.71	38.2	20.65	36.97	-16.94
GCA	HsaINT0068187	chr2:162359553-162360216	664	chr2:162359494-162359552=162360217-162362638:+	IR-S	6.17	9.33	20.69	27.27	13.73	12.87	14.85	6	13.64	7.55	10.34	13.04	9.68	16.36	9.62	16.23
GCC2	HsaINT0068215	chr2:108472900-108475534	2635	chr2:108472827-108472899=108475535-108475635:+	IR-S	20	29.73	7.41	11.76	7.25	16.67	15.56	16.27	16.67	14.58	16.13	16.92	33.33	18.03	13.79	-15.28
GEMIN8	HsaINT0068616	chrX:14021512-14029776	8265	chrX:14029777-14029916=14021464-14021511:-	IR-C	62.5	69.23	50	16.67	41.94	69.23	73.33	56.25	55	17.65	80	67.74	35	58.97	60	-32.53
GGA3	HsaINT0068816	chr17:75240413-75240811	399	chr17:75240812-75241057=75240342-75240412:-	IR-S	34.42	41.32	50.42	57.43	45.53	37.07	42.59	44.88	39.79	35.52	42.36	39.67	46.72	49.86	42.55	16.05
GGA3	HsaINT0068821	chr17:75238390-75238651	262	chr17:75238652-75238762=75236599-75238389:-	IR-C	29.87	22.57	42.04	51.82	32.43	34.85	32.96	39.73	23.32	22.49	39.03	34.82	24.56	32.99	39.31	20.71
GLS	HsaINT0069672	chr2:190910322-190921023	10702	chr2:190910263-190910321=190921024-190921056:+	IR-C	22.32	36.27	9.06	18.69	25.69	25.12	17.81	37.79	26.98	22.51	10.21	16.43	32.96	14.79	35.64	-15.42
GMPR2	HsaINT0069958	chr14:24232978-24233218	241	chr14:24232897-24232977=24233219-24233340:+	IR-C	73.98	60.08	58.23	38.16	77.91	69.89	68.7	79.43	73.98	70.95	62.07	44.44	53.78	64.71	67.87	-18.84
GNB3	HsaINT0070135	chr12:6845803-6846791	989	chr12:6845586-6845802=6846792-6847393:+	IR-C	46.34	45.83	10.89	18.64	26.15	24.71	22.5	18.47	31.43	41.18	22.45	30.43	36	25.37	17.99	-31.32
GPR173	HsaINT0071623	chrX:53049485-53076524	27040	chrX:53049324-53049484=53076525-53080614:+	IR-S	91.49	91.67	77.05	52.94	80.28	89.47	86.96	75	89.74	95.83	76.74	85.71	73.17	92.16	82.46	-26.58
GSDMB	HsaINT0072879	chr17:39906272-39908175	1904	chr17:39908176-39908214=39906111-39906271:-	IR-C	72.04	82.27	43.33	64.99	48.95	73.83	58.97	53.93	62.84	72.51	87.72	51.02	69.25	56.4	53.57	-23
GSTM2	HsaINT0073074	chr1:109669572-109671286	1715	chr1:109669471-109669571=109671287-109671382:+	IR-S	51.09	39.21	75.88	83.18	55.4	50.37	42.91	43.4	62.25	55.96	65.12	57.14	52.36	67.57	55.02	34.38
HDAC1	HsaINT0074535	chr1:32327678-32329067	1390	chr1:32327536-32327677=32329068-32329160:+	IR-C	44.32	48.62	30.42	28.11	36.59	26.52	33.33	30.34	35.07	25.75	13.33	18.67	30.21	25.62	29.79	-17.21
HDAC1	HsaINT0074536	chr1:32329161-32330577	1417	chr1:32329068-32329160=32330578-32330686:+	IR-C	47.68	47.41	35.06	27.39	32.43	29.51	34.48	32.22	29.88	25.37	8.4	22.75	30.98	25.37	37.01	-16.32
HDAC10	HsaINT0074555	chr22:50248752-50249102	351	chr22:50249103-50249168=50248662-50248751:-	IR-C	75.87	77.67	92.4	100	92.33	88.78	93.2	89.38	91.88	96.87	84.84	87.05	96.57	97.21	82.57	19.43
HDAC6	HsaINT0074653	chrX:48815052-48815383	332	chrX:48814962-48815051=48815384-48815490:+	IR-S	64.25	55.91	36.58	42.93	62.2	49.88	49.52	58.79	61.04	38.06	43.21	42.31	55.15	44.05	53.07	-20.33
HHEX	HsaINT0075986	chr10:92690348-92692367	2020	chr10:92689924-92690347=92692368-92692546:+	IR-S	16.41	18.06	34.75	35.17	16.96	19.27	17.1	16.63	19.58	15.99	12.64	13.77	14.17	17.8	17.03	17.73
HNRPLL	HsaINT0077142	chr2:38577533-38581912	4380	chr2:38581913-38581985=38577461-38577532:-	IR-S	9.68	3.08	24.24	22.73	8.94	14.94	17.95	6.49	14.45	14.75	10.84	6.25	9.57	9.91	8.89	17.11
HOXD3	HsaINT0077316	chr2:176164169-176169030	4862	chr2:176164077-176164168=176169031-176169655:+	IR-S	38.89	31.43	16.81	11.34	39.29	18.84	20	23.88	38.27	28	38.46	11.54	30.43	31.25	18.97	-21.09
HOXD4	HsaINT0077318	chr2:176152067-176152607	541	chr2:176151385-176152066=176152608-176153221:+	IR-S	25.49	18.52	58.24	64.96	31.02	35.61	36.9	33.57	34.34	34.13	25.23	32.31	35.68	34.39	36.12	39.59
HSF4	HsaINT0077784	chr16:67163853-67164018	166	chr16:67163385-67163852=67164019-67164144:+	IR-C	51.52	50	32.08	35.29	54.17	36	25	31.82	23.94	56.1	24.44	29.41	25	45.16	41.46	-17.08
HSF4	HsaINT0077789	chr16:67164935-67165521	587	chr16:67164441-67164934=67165522-67165630:+	IR-S	84.21	84	100	100	85.37	100	100	100	100	94.12	100	100	100	100	93.33	15.89
HSPA12B	HsaINT0077880	chr20:3750908-3751510	603	chr20:3750804-3750907=3751511-3753111:+	IR-S	33.8	28.92	69.44	68.34	46.13	42.69	58.96	48.57	43.55	39.03	68.61	46.07	45.48	31.8	58.12	37.53
HSPA12B	HsaINT0077887	chr20:3749319-3749749	431	chr20:3749232-3749318=3749750-3749854:+	IR-S	4.35	6.9	37.74	55.84	10.4	13.21	20.55	27.59	8.7	11.11	15.25	25	27.04	10.34	7.69	41.16
ING5	HsaINT0080798	chr2:241712072-241722938	10867	chr2:241711978-241712071=241722939-241723074:+	IR-C	16	6.25	36.17	62.07	17.07	23.08	33.33	15	18.03	23.81	48.39	15.56	4	11.11	38.46	38
ING5	HsaINT0080800	chr2:241723272-241724988	1717	chr2:241723210-241723271=241724989-241729481:+	IR-S	11.86	4.35	33.33	35.71	40	29.63	20	30.34	8.33	12	13.79	11.86	35.14	21.52	30.16	26.41
INO80D	HsaINT0080856	chr2:206005534-206007283	1750	chr2:206007284-206007441=205993721-206005533:-	IR-S	4	11.11	18.75	29.41	9.68	7.69	12.5	33.33	3.03	5.26	0	7.69	14.29	4.76	13.33	16.52
INPP5A	HsaINT0080946	chr10:132726906-132749516	22611	chr10:132726821-132726905=132749517-132749612:+	IR-S	1.27	0	14.29	18.75	15.7	8.86	5.56	5.88	6.06	4	8.43	2.33	5.45	2.78	8.33	15.88
INTS1	HsaINT0081166	chr7:1482708-1483741	1034	chr7:1483742-1483853=1482546-1482707:-	IR-S	22.43	18.38	47.87	34.84	26.22	39.06	31.21	31.69	32.81	14.96	29.33	23.97	19.71	23.36	27.83	20.95
IQGAP3	HsaINT0081880	chr1:156562666-156563133	468	chr1:156563134-156563312=156562587-156562665:-	IR-S	35.7	32.69	23.08	13.93	22.22	2.37	23.48	23.12	4.42	3.35	1.37	18.52	20.94	21.46	16.27	-15.69
IRF7	HsaINT0082068	chr11:615260-615344	85	chr11:615345-615647=615097-615259:-	IR-S	78.95	35.14	20.59	13.33	12.9	16.67	26.83	28	20.39	17.33	23.81	30.23	28.57	16.48	33.33	-40.09
ITGB4	HsaINT0082875	chr17:75736695-75737321	627	chr17:75736565-75736694=75737322-75737444:+	IR-C	10.83	2.16	24.14	31.45	10.83	25.37	26.7	9.28	0	7.49	10.83	10.83	12.53	6.49	100	21.3
IVNS1ABP	HsaINT0083459	chr1:185305644-185307013	1370	chr1:185307014-185307139=185305536-185305643:-	IR-C	37.84	35.71	53.21	53.5	39.48	40	53.01	54.8	52.07	50.5	36.42	42.62	47.31	36.33	47.03	16.58
JUB	HsaINT0083887	chr14:22975105-22976455	1351	chr14:22976456-22976518=22974974-22975104:-	IR-S	26.53	27.5	11.27	5.75	31.76	21.95	17.43	20.93	20.97	22.73	14.29	22.41	28.26	19.53	19.35	-18.5
KANK3	HsaINT0084007	chr19:8334117-8334319	203	chr19:8334320-8334419=8333910-8334116:-	IR-S	44.04	57.08	18.26	20.37	32.48	26.69	20.54	26.37	29.65	32.78	28.63	34.02	45.95	34.38	38.96	-31.25
KDM5D	HsaINT0085232	chrY:19716474-19716595	122	chrY:19716596-19716715=19716279-19716473:-	IR-S	30.23	31.91	13.92	16.5	22.96	12.5	11.36	7.32	15.69	12.77	12.09	20.79	11.11	13.33	29.73	-15.86
KDM5D	HsaINT0085244	chrY:19706641-19706793	153	chrY:19706794-19706863=19706441-19706640:-	IR-S	26.32	45.16	6.25	8.82	13.56	8.43	15.07	4.76	9.24	9.38	3.16	15.22	11.11	10.14	21.74	-28.21
KHSRP	HsaINT0085427	chr19:6414121-6415140	1020	chr19:6415141-6415301=6413108-6414120:-	IR-S	85.24	86.28	66.21	55.82	76.31	73.87	66.54	59.48	79.74	74.6	77.48	74.43	74.81	84.38	83.69	-24.75
KIAA0195	HsaINT0085590	chr17:75491901-75492473	573	chr17:75491691-75491900=75492474-75492789:+	IR-S	20.45	18.77	34.55	37.93	20.9	30.17	30.25	26.52	29.79	18.3	19.71	23.43	30.17	25.53	20.54	16.63
KIAA0195	HsaINT0085615	chr17:75489663-75490233	571	chr17:75489576-75489662=75490234-75490350:+	IR-S	25.58	8.85	41.23	25.76	19.79	16.75	18.77	18.03	19.84	19.12	8.42	9.28	19.84	18.82	14.7	16.28
KIAA0355	HsaINT0085776	chr19:34348043-34349015	973	chr19:34347877-34348042=34349016-34349153:+	IR-S	25.03	16.3	37.98	38.51	32.38	39.09	29.06	17.31	27.6	19.69	40.34	22.75	35.51	37.52	32.23	17.58
KIAA0427	HsaINT0085871	chr18:48758412-48761389	2978	chr18:48757919-48758411=48761390-48761689:+	IR-C	51.4	40.38	67.93	64.77	49.6	54.05	57.2	63.9	58.54	42.67	63.26	35.16	49.84	36.45	57.4	20.46
KIAA0528	HsaINT0085988	chr12:22472808-22474750	1943	chr12:22474751-22474891=22472744-22472807:-	IR-S	13.36	15.1	32.93	41.14	14.03	8.22	22.32	34.58	20.5	20.08	15.47	14.94	16.78	12.72	24.6	22.8
KIAA0528	HsaINT0085990	chr12:22472066-22472285	220	chr12:22472286-22472347=22471967-22472065:-	IR-S	17.24	17.24	34.62	30.61	9.8	8.57	10.2	14.81	31.71	11.11	11.11	18.75	1.75	9.68	7.69	15.38
KIAA0664	HsaINT0086130	chr17:2696536-2696718	183	chr17:2696719-2696942=2696434-2696535:-	IR-S	33.29	38.74	14.29	19.4	17.24	9.68	20	10.2	12.28	21.31	12.68	40.49	21.43	19.15	20.93	-19.17
KIAA0907	HsaINT0086237	chr1:155916738-155917498	761	chr1:155917499-155917672=155916625-155916737:-	IR-S	52.98	59.3	25.11	17.53	40.76	28.7	50.58	48.86	58.31	41.52	28.25	50.34	42.15	54.34	46.29	-34.82
KIAA0907	HsaINT0086239	chr1:155914321-155915872	1552	chr1:155915873-155915964=155913045-155914320:-	IR-S	46.09	56.73	24.71	28.33	42.33	48.78	50.42	45.07	39.13	33.93	36.46	47.23	44.52	40.07	46.52	-24.89
KIAA1370	HsaINT0086740	chr15:52605247-52608567	3321	chr15:52608568-52610383=52605133-52605246:-	IR-S	10.14	10.57	33.33	22.58	29.03	4.65	25.58	31.2	7.58	8.51	14.05	20.39	8.11	14.56	70.83	17.6
KIAA1530	HsaINT0086946	chr4:1383941-1385867	1927	chr4:1383766-1383940=1385868-1388049:+	IR-S	27.27	16	52.21	62.5	38.64	44.12	58.49	44.68	40.59	35.14	13.51	26.53	51.35	29.03	49.02	35.72
KIF18B	HsaINT0087617	chr17:44926187-44926413	227	chr17:44926414-44926499=44926080-44926186:-	IR-S	92.53	97.83	64.37	55.91	81.38	81.62	51	70.27	85.61	75.95	66.93	73.35	82.44	86.02	54.84	-35.04
KIFC2	HsaINT0088252	chr8:144472707-144472794	88	chr8:144472577-144472706=144472795-144474116:+	IR-S	49.21	38.75	25.12	20.99	20.59	19.25	29.76	19.46	21.27	11.73	18.74	30.69	22.08	12.33	27.11	-20.93
KLHDC2	HsaINT0088551	chr14:49779676-49779747	72	chr14:49779595-49779675=49779748-49779806:+	IR-S	16.27	17.37	50.35	38.49	18.7	23.33	18.02	38.41	33.18	26.58	20.25	20.77	26.6	18.26	24.03	27.6
KLHDC5	HsaINT0088578	chr12:27791902-27797714	5813	chr12:27791708-27791901=27797715-27803040:+	IR-S	46.67	42.31	23.5	24.42	38.21	36.08	20	42.48	44.23	42.34	45.71	45.45	33.91	56.19	40.85	-20.53
KLHL36	HsaINT0088771	chr16:84657945-84659759	1815	chr16:84656871-84657944=84659760-84659917:+	IR-S	37.98	40	17.33	21.28	29.07	31.39	29.41	21.5	23.08	28.28	27.57	21.74	33.93	36.28	23.08	-19.68
KPNA5	HsaINT0089179	chr6:116729742-116732135	2394	chr6:116729563-116729741=116732136-116732368:+	IR-S	17.7	37.97	1.41	12.82	11.26	5	12.08	4.35	10.14	1.69	20.19	2.78	10.67	7.33	10.71	-20.72
LIAS	HsaINT0091763	chr4:39467647-39470018	2372	chr4:39467518-39467646=39470019-39470164:+	IR-S	37.13	36.2	7.74	7.14	22.41	17.84	24.88	13.62	8.22	8.81	39.36	17.72	7.8	35.63	33.66	-29.23
LOC100128881	HsaINT0092791	chr16:89716905-89717343	439	chr16:89716471-89716904=89717344-89718165:+	IR-S	100	90.48	50.4	65.71	60	63.16	74.47	76	73.13	76	87.5	74.47	70.37	70.73	64.71	-37.19
LOC253039	HsaINT0093609	chr9:120843440-120844992	1553	chr9:120843042-120843439=120844993-120845196:+	IR-S	81.82	71.43	42.37	50.88	69.23	83.78	53.49	52.54	79.71	75	61.29	42.86	86.67	65.52	48.57	-30
LOC642852	HsaINT0094853	chr21:45289439-45290470	1032	chr21:45289351-45289438=45290471-45297354:+	IR-S	30	15.79	50.94	57.89	25	23.81	60	36.47	34.38	13.6	36.07	29.41	6.35	56.52	26.98	31.52
LONRF3	HsaINT0095508	chrX:119013202-119014206	1005	chrX:119013039-119013201=119014207-119014356:+	IR-S	28.77	11.54	46.85	36.36	39.73	44.83	42.86	32.08	33.77	35.71	35.71	26.76	43.59	41.82	25.37	21.45
LRP11	HsaINT0096284	chr6:149820704-149826263	5560	chr6:149826264-149826359=149818758-149820703:-	IR-C	39.13	32.81	18.99	16.18	19.77	15.51	24.53	30.32	31.82	23.38	37.7	16.87	38.82	47.83	9.09	-18.38
LRRC8D	HsaINT0097081	chr1:89821292-89843637	22346	chr1:89821014-89821291=89843638-89843782:+	IR-C	28	51.72	75.44	78.46	37.5	64.29	57.38	79.63	40	84.62	57.58	75	66.15	54.22	54.29	37.09
LRRK1	HsaINT0097204	chr15:101021183-101021844	662	chr15:101021053-101021182=101021845-101021957:+	IR-S	68.18	58.82	54.1	29.17	50.72	66.67	53.85	47.95	66.1	26.32	36.36	57.58	42.86	53.33	50	-21.86
LRSAM1	HsaINT0097316	chr9:127495419-127495963	545	chr9:127495320-127495418=127495964-127496095:+	IR-S	15.1	6.88	30.66	21.55	15.56	25.64	11.99	26.21	19.69	18.48	10.97	21.03	14.38	14.89	13.91	15.12
LRSAM1	HsaINT0097318	chr9:127497335-127501009	3675	chr9:127497253-127497334=127501010-127501143:+	IR-S	10.64	10.26	26.41	34.54	12.76	21.52	30.99	21.48	23.51	19.32	44.7	24.79	16.6	14.53	14.02	20.02
LSS	HsaINT0097452	chr21:46210745-46213024	2280	chr21:46213025-46213052=46210688-46210744:-	IR-S	10.64	6.42	29.05	25.73	10.69	5.6	13.77	8.78	12.31	8.18	17.81	11.34	3.84	5.38	4.38	18.86
MAGI1	HsaINT0098479	chr3:65448058-65453257	5200	chr3:65453258-65453340=65448022-65448057:-	IR-C	27	34.43	10.24	11.55	15.77	17.39	10.6	5.49	23.83	24.68	3.09	10.09	29.68	28.76	6.66	-19.82
MAN2C1	HsaINT0098796	chr15:75368199-75368482	284	chr15:75368483-75368600=75368073-75368198:-	IR-S	59.36	62.53	28.86	21.31	36.9	32.96	37.85	31.01	42.17	40.48	41.67	38.58	45.81	51.36	34.4	-35.86
MAP3K12	HsaINT0099060	chr12:53486623-53486946	324	chr12:53486947-53487155=53486439-53486622:-	IR-S	64.64	65.08	44.19	44.36	46.04	41	41.18	48.84	52.63	48.44	41.79	57.69	54.91	63.72	60	-20.59
MAP4K2	HsaINT0099353	chr11:64801184-64801578	395	chr11:64801579-64801621=64801111-64801183:-	IR-S	7.12	14.45	24.46	28.22	17.56	19.09	10.53	17.75	7.95	14.78	15.28	11.6	10.26	13.48	18.4	15.55
MAP4K3	HsaINT0099362	chr2:39299802-39307942	8141	chr2:39307943-39308005=39299743-39299801:-	IR-S	0	0	20.68	22.04	6.79	12.36	14.14	10.49	7.98	2.52	4.71	8.56	9.86	17.56	19.73	21.36
MAPK12	HsaINT0099580	chr22:50257194-50258242	1049	chr22:50258243-50258301=50257082-50257193:-	IR-C	44.31	31.82	72.3	68.12	50.94	53.38	51.11	57.34	62	47.06	65.85	57.21	51.33	55.03	61.49	32.14
MAPK7	HsaINT0099649	chr17:19381687-19381780	94	chr17:19380608-19381686=19381781-19382466:+	IR-S	36.94	30.83	15.93	15.49	18.75	19.08	31.03	18.05	31.74	31.31	20.43	25.14	29.08	38.82	25.13	-18.18
MAU2	HsaINT0100307	chr19:19343941-19344848	908	chr19:19343837-19343940=19344849-19344926:+	IR-C	4.23	3.78	20.04	23.52	14.96	9.65	19.25	12.44	12.21	16.75	19.26	9.55	10.27	13.19	27.67	17.77
MBD4	HsaINT0100383	chr3:129434137-129436442	2306	chr3:129436443-129437308=129434062-129434136:-	IR-S	18.4	27.07	46.24	39.15	26.48	15.47	29.75	23.15	33.92	18.52	24.61	30.04	24.42	26.67	33.52	19.96
MBD5	HsaINT0100401	chr2:148470462-148483109	12648	chr2:148468341-148470461=148483110-148483436:+	IR-S	16.67	3.03	41.82	39.53	29.03	21.05	44.83	60	28	29.41	30.77	58.33	15.79	2.33	42.11	30.82
MEGF6	HsaINT0101818	chr1:3506237-3507794	1558	chr1:3507795-3507923=3506108-3506236:-	IR-S	14.41	14.21	31.37	28.47	31.22	25.84	24.11	30.18	21.26	23.75	23.71	24.15	17.98	30.95	16.14	15.61
METRN	HsaINT0102121	chr16:716993-717070	78	chr16:716933-716992=717071-717480:+	IR-S	36.84	36.51	18.46	17.14	20.66	17.24	34.38	16.13	24.05	11.88	29.27	28.09	12.07	20.59	32.04	-18.88
METTL3	HsaINT0102211	chr14:21499372-21499491	120	chr14:21499492-21499600=21499306-21499371:-	IR-S	67.92	60.68	53.9	39.91	55.11	42.69	58.04	51.3	64.94	44.52	57.14	48.24	84.29	50.86	58.43	-17.39
MEX3B	HsaINT0102245	chr15:82044614-82045449	836	chr15:82045450-82046020=82041787-82044613:-	IR-S	9.26	11.39	34.51	25.84	19.03	24.82	14.72	16.58	19	25.97	20.9	15.49	26.67	21.01	14.47	19.85
MFSD8	HsaINT0102461	chr4:127920837-127921523	687	chr4:127921524-127921771=127917805-127920836:-	IR-C	45.08	53.68	65.82	80.07	53.79	52.05	62.63	52.61	57.02	59.41	62.87	51.53	53.82	44.81	53.1	23.56
MICALL2	HsaINT0102928	chr7:1448762-1450239	1478	chr7:1450240-1450288=1448620-1448761:-	IR-S	19.08	21.04	49.21	45.48	30.41	37.66	52.79	39.4	38.6	35.92	25.94	41.12	28.78	39.13	38.14	27.29
MICALL2	HsaINT0102933	chr7:1440685-1442191	1507	chr7:1442192-1442484=1440591-1440684:-	IR-S	40.38	38.03	71.62	70.94	64.5	49.05	64.24	54.4	50.22	57.58	23.19	49.38	56.55	59.04	60	32.07
MLH3	HsaINT0103423	chr14:75042478-75046375	3898	chr14:75046376-75049718=75042379-75042477:-	IR-S	8.57	3.83	29.03	28.17	10.14	19.93	14.29	17.46	8.18	8.54	13.31	14.29	10	12.25	18.75	22.4
MORC3	HsaINT0104374	chr21:36360259-36362182	1924	chr21:36360184-36360258=36362183-36362228:+	IR-S	33.33	23.53	9.76	3.85	15.07	14.29	22.81	18.84	8.86	10.34	11.11	9.09	16.28	18.64	20.48	-21.62
MOV10	HsaINT0104496	chr1:112698479-112698714	236	chr1:112698287-112698478=112698715-112698789:+	IR-S	21.09	17.99	44.58	32.67	32.65	27.04	28.57	31.49	31.25	21.8	28.17	21.57	23.73	24.78	29.03	19.09
MSI2	HsaINT0105581	chr17:57677060-57679548	2489	chr17:57676987-57677059=57679549-57679938:+	IR-S	15.58	11.71	49.69	33.78	12.35	13.75	18.58	17.62	10.71	14.23	12.46	13.99	22.68	16.36	12.97	28.09
MTMR14	HsaINT0106218	chr3:9685248-9687820	2573	chr3:9685211-9685247=9687821-9687891:+	IR-S	8.43	6.16	39.9	21.64	13.28	5.81	16.02	16.56	10	3.87	11.5	6.96	10.11	15.55	5.31	23.48
MTMR14	HsaINT0106221	chr3:9689083-9701789	12707	chr3:9688944-9689082=9701790-9702394:+	IR-C	20.31	22.48	47.84	43.91	8.46	23.02	7.29	25.06	27.77	18.81	65.06	14.24	15.51	28.82	10.22	24.48
MTMR9LP	HsaINT0106341	chr1:32234815-32234951	137	chr1:32234952-32235210=32234704-32234814:-	IR-S	35.1	37.73	21.4	19.57	23.15	22.77	21.88	23.87	22.74	18.84	15.68	22.09	22.57	23.36	28.07	-15.93
MTRF1	HsaINT0106458	chr13:41260916-41263484	2569	chr13:41263485-41263577=41260493-41260915:-	IR-C	90.62	89.47	50.88	63.93	81.82	84	69.49	84.38	88.41	87.5	25.37	82.86	70.97	74.55	75.44	-32.64
MYO15B	HsaINT0108319	chr17:75594760-75594839	80	chr17:75594701-75594759=75594840-75594972:+	IR-S	85.07	88.74	63.86	70.73	81.58	93.94	64.63	67.27	73.03	70	69.23	80.95	63.83	80	72	-19.61
MZF1	HsaINT0109443	chr19:58569587-58570343	757	chr19:58570344-58570527=58569516-58569586:-	IR-C	57.69	51.72	44.83	33.33	45.88	42.22	24	30.34	37.66	42.47	13.79	22.39	39.68	40.98	27.59	-15.62
NAA40	HsaINT0109610	chr11:63952566-63952755	190	chr11:63952407-63952565=63952756-63952839:+	IR-C	14.29	27.08	44.68	43.59	30.2	35	29.67	40.15	42.53	22.67	9.43	51.11	17.53	27.78	27.56	23.45
NAB2	HsaINT0109686	chr12:57091999-57092447	449	chr12:57091125-57091998=57092448-57092581:+	IR-S	9.2	6.67	26.12	20.22	13.04	17.83	18.47	12.36	14.58	13.29	12.24	17.17	15.56	12	18.81	15.24
NARG2	HsaINT0110028	chr15:60449842-60453602	3761	chr15:60453603-60453784=60448848-60449841:-	IR-C	11.59	16.03	36.08	33.33	17.24	13.29	29.76	34.1	13.37	6.45	25.58	14.29	7.39	7.69	27.66	20.89
NBPF3	HsaINT0110668	chr1:21471784-21472842	1059	chr1:21471569-21471783=21472843-21472915:+	IR-S	42.38	46.13	17.57	28.43	41.31	29.93	20.47	31.9	27	36.34	24.68	36.63	39.69	40.89	46.16	-21.25
NCDN	HsaINT0110987	chr1:35557884-35558155	272	chr1:35557792-35557883=35558156-35558223:+	IR-C	44.63	36.98	20.99	21.45	36.75	22.94	30.97	43.75	54.64	52.49	12.84	15.63	30.85	44.37	16.45	-19.59
NCRNA00085	HsaINT0111440	chr19:51702653-51703020	368	chr19:51702629-51702652=51703021-51703098:+	IR-S	69.6	89.05	53.44	35.25	39.56	47.9	56.68	51.34	73.67	55.75	78.1	65.15	51	64.35	37.53	-34.98
NDOR1	HsaINT0111727	chr9:137205913-137206231	319	chr9:137205667-137205912=137206232-137206309:+	IR-S	55.34	66.67	37.43	30.83	46.38	45.45	51.58	32.03	44.19	42.22	42.57	67.16	44.65	65.66	47.22	-26.88
NDOR1	HsaINT0111729	chr9:137216189-137216271	83	chr9:137216094-137216188=137216272-137219361:+	IR-C	69.86	60.66	34.69	29.41	33.88	28.89	30.95	31.09	50.54	41.94	43.53	36.26	45.32	39.73	34.74	-33.21
NFE2L1	HsaINT0113045	chr17:48051629-48056385	4757	chr17:48050607-48051628=48056386-48056598:+	IR-C	5.35	3.91	17.99	22.45	9.41	10.35	8.31	9.86	5.7	5.04	3.98	8.19	4.11	6.7	10.35	15.59
NIPBL	HsaINT0113675	chr5:37063979-37064526	548	chr5:37063790-37063978=37064527-37065819:+	IR-S	33.53	34.82	75.43	69.98	59.24	64.52	61.48	57.52	51.93	58.93	63.73	46.29	30.94	35.27	73.01	38.53
NLRC5	HsaINT0113967	chr16:57081182-57081526	345	chr16:57081098-57081181=57081527-57081610:+	IR-S	9.44	16.23	32.29	30.69	43.66	16.76	21.99	8.67	12.86	23.66	0	22.79	26.46	3.56	0	18.66
NOP2	HsaINT0114656	chr12:6560327-6560446	120	chr12:6560447-6560569=6560098-6560326:-	IR-S	58.97	37.5	17.99	13.79	18.75	29.41	32.14	22.89	40	22.22	24.71	30.84	22.11	36.36	19.35	-32.34
NPHP3	HsaINT0115226	chr3:132716910-132718993	2084	chr3:132718994-132719144=132716757-132716909:-	IR-S	77.14	61.4	56.32	36.11	50.72	74.07	62.07	52.78	57.89	47.22	28.89	76.92	73.33	70.67	64.95	-23.05
NSD1	HsaINT0116077	chr5:177135201-177135940	740	chr5:177135087-177135200=177135941-177136030:+	IR-S	25.93	28.57	5	6.87	17.58	12.62	7.25	10.66	16.67	22.4	20	17.65	40.24	15.79	8.57	-21.31
NUDT18	HsaINT0116641	chr8:22107896-22108132	237	chr8:22108133-22108346=22106872-22107895:-	IR-S	41.22	37.56	15.43	11.69	29.78	15.36	20.27	17.81	27.43	22.69	37.76	26.16	41.69	28.78	32.14	-25.83
NUP43	HsaINT0117131	chr6:149727199-149731612	4414	chr6:149731613-149731735=149724321-149727198:-	IR-S	49.78	37.89	33.58	23.99	31.71	32.08	30.63	32.92	18.6	24.69	31.28	22.51	26.99	29.32	21.24	-15.05
OBSL1	HsaINT0117674	chr2:219567576-219567717	142	chr2:219567718-219567969=219567273-219567575:-	IR-S	27.13	35.26	13	13.23	13.93	16.58	10.42	8.85	14.5	18.31	9.99	10.83	14.78	17.23	16.76	-18.08
OCEL1	HsaINT0117728	chr19:17226870-17226993	124	chr19:17226693-17226869=17226994-17227199:+	IR-S	50.54	58.05	34.76	38.26	32.88	42.73	36.15	22.87	48.7	34.64	45.05	51.2	37.35	42.4	44.39	-17.79
OGFOD2	HsaINT0118072	chr12:122975868-122976252	385	chr12:122975811-122975867=122976253-122976401:+	IR-S	34.22	29.76	20.29	10.63	29.86	10.63	13.04	12.84	14.66	16.95	13.55	30.75	21.96	26.88	10.33	-16.53
OGFR	HsaINT0118079	chr20:62807606-62808246	641	chr20:62807537-62807605=62808247-62808325:+	IR-S	16.72	8.02	29.41	28.88	17.16	16.28	20.09	18.3	16.41	9.96	14.71	12.45	13.51	19.8	13.56	16.77
PCMTD1	HsaINT0121344	chr8:51833690-51845660	11971	chr8:51845661-51845763=51833518-51833689:-	IR-C	41.75	45.78	20.57	29.51	28.73	32.27	24.49	30.1	29.74	26.09	36.01	24.76	50.23	27.68	22.6	-18.73
PCNT	HsaINT0121386	chr21:46425972-46427621	1650	chr21:46425831-46425971=46427622-46427795:+	IR-S	7.32	7.59	22.18	27.39	18.35	32.04	6.76	8.31	7.82	21.65	18.38	2.86	3.87	6.76	15.07	17.33
PCNX	HsaINT0121437	chr14:70978649-70988566	9918	chr14:70976942-70978648=70988567-70988699:+	IR-S	0	1.8	22.41	27.03	2.5	12.49	8.25	9.78	1	2.18	4	0	0.99	6.01	16.97	23.82
PCSK7	HsaINT0121648	chr11:117223309-117224077	769	chr11:117224078-117224216=117223208-117223308:-	IR-S	11.11	11.39	26.15	27.59	30.86	18.25	23.81	17.56	21.39	14.84	37.8	22.11	33	30	15.2	15.62
PDE2A	HsaINT0121969	chr11:72590581-72591296	716	chr11:72591297-72591356=72590427-72590580:-	IR-S	8.87	9.21	40.96	23.34	4.17	6.34	16.97	55.99	43.97	9.09	30.21	18.07	10.53	7.24	33.98	23.11
PEX6	HsaINT0123246	chr6:42965790-42966043	254	chr6:42966044-42966105=42965681-42965789:-	IR-S	51.29	33.68	29.19	21.21	27.51	36.67	19.7	21.94	34.8	20.19	29.21	22.95	17.73	33.87	43.65	-17.29
PFAS	HsaINT0123286	chr17:8266354-8266752	399	chr17:8266234-8266353=8266753-8266898:+	IR-S	12.25	7.54	26.12	34.65	44.3	38.64	22.98	15.61	31.25	15.51	16.94	19.27	21.57	10.34	4.5	20.49
PGAP1	HsaINT0123495	chr2:196847201-196847946	746	chr2:196847947-196848037=196847003-196847200:-	IR-S	0	15.62	21.43	38.4	22.94	19.08	30	25.53	6.48	13.85	65.22	9.68	14.92	16.67	0	22.11
PHF6	HsaINT0124073	chrX:134425331-134425660	330	chrX:134425201-134425330=134425661-134428792:+	IR-S	28.65	15	46.41	45.45	38.1	25.76	34.78	39.7	15.21	14.44	29.17	27.07	24.09	25	37.93	24.11
PHF8	HsaINT0124106	chrX:53938060-53939161	1102	chrX:53939162-53939246=53936680-53938059:-	IR-S	90.8	94.03	58.7	57.58	81.82	76.12	73.91	81.54	81.1	91.18	80	77.42	77.78	91.55	55.56	-34.28
PHKA1	HsaINT0124187	chrX:72602274-72603118	845	chrX:72603119-72603220=72602158-72602273:-	IR-S	15.78	16.86	68.48	40.13	46.2	42.21	60.64	23.43	50.75	11.41	18.85	4.23	24.46	31.52	31.57	37.98
PHKG2	HsaINT0124277	chr16:30751282-30751548	267	chr16:30751106-30751281=30751549-30751603:+	IR-S	59.57	57.8	38.73	38.74	48.84	52.5	51.4	51.11	47.45	44	40.23	60	62.5	66	61.22	-19.95
PHKG2	HsaINT0124278	chr16:30751604-30753231	1628	chr16:30751549-30751603=30753232-30753297:+	IR-C	44.78	55.07	30.38	24.94	31.19	32.92	38.94	28.02	44.1	27.39	38.38	48.18	33.61	45.86	37.87	-22.27
PICALM	HsaINT0124678	chr11:85976683-85981128	4446	chr11:85981129-85981228=85976623-85976682:-	IR-C	34.42	45.21	56.02	64.73	24.1	34.4	26	39.34	40.05	29.34	20.49	34.6	63.73	33.65	39.48	20.56
PIF1	HsaINT0124706	chr15:64818092-64818256	165	chr15:64818257-64818344=64817946-64818091:-	IR-S	29.73	27.53	13.56	13.51	20.63	29.03	17.24	28.41	11.63	26.67	17.24	17.35	21.43	16.67	15.31	-15.1
PIF1	HsaINT0124711	chr15:64821521-64822265	745	chr15:64822266-64822391=64821367-64821520:-	IR-C	75.55	62.42	89.19	87.53	71.54	79.2	90.24	78.69	73.53	73.45	65	76.14	63.93	73.71	53.95	19.38
PIF1	HsaINT0124713	chr15:64821089-64821166	78	chr15:64821167-64821281=64820982-64821088:-	IR-S	35.29	22.81	13.04	5.08	33.33	16.28	10.53	17.95	18.92	24.14	16.13	14.29	11.11	24.14	14.29	-19.99
PIGF	HsaINT0124737	chr2:46588180-46592474	4295	chr2:46592475-46592583=46588075-46588179:-	IR-C	67.14	79	83.62	100	73.04	86.49	67.56	87.28	53.67	43.74	100	38.75	75.3	64.35	60.35	18.74
PIGV	HsaINT0124872	chr1:26795235-26797562	2328	chr1:26794113-26795234=26797563-26798396:+	IR-S	12.2	5.56	30.43	20	22.73	6.38	17.95	27.66	13.51	11.54	6.52	1.69	10.53	5.88	25.93	16.34
PITRM1	HsaINT0125554	chr10:3148292-3149620	1329	chr10:3149621-3149753=3148171-3148291:-	IR-S	30.09	29.48	17.85	10.7	20.83	16.52	25.07	21.46	23.29	19.38	26.93	16.54	25.01	22.65	20.5	-15.51
PLA2G16	HsaINT0126290	chr11:63614069-63614384	316	chr11:63614385-63614469=63614000-63614068:-	IR-S	62.03	58.33	78.27	75.45	74.93	72.78	67.54	67.03	69.38	66.36	59.01	54.43	74.28	58.76	64.64	16.68
PLA2G4A	HsaINT0126326	chr1:186965594-186977592	11999	chr1:186965409-186965593=186977593-186977788:+	IR-S	32.84	31.17	11.99	19.09	27.1	25.1	37.93	23.72	28.46	40.19	48.09	16.14	22	31.62	47.78	-16.46
PLEKHG4	HsaINT0127331	chr16:67286920-67286999	80	chr16:67286749-67286919=67287000-67287177:+	IR-S	28.86	34.39	11.83	17.64	10.56	12.83	29.81	19.76	20.31	27.77	19.17	21	13.34	22.95	20.2	-16.89
PLEKHH3	HsaINT0127471	chr17:42674410-42676401	1992	chr17:42676402-42677030=42674354-42674409:-	IR-C	16.13	15.38	38.46	40.91	22.5	14.29	38.46	14.63	34.88	14.29	33.33	25	12.5	17.95	30.77	23.93
PLXNA3	HsaINT0127959	chrX:154458429-154460156	1728	chrX:154458283-154458428=154460157-154460777:+	IR-S	39.31	38.28	64.86	73.27	40.71	35.26	69.08	55.89	30.37	28.92	38.81	54.08	35.14	51.13	51.28	30.27
PNPLA3	HsaINT0128536	chr22:43924099-43926934	2836	chr22:43923739-43924098=43926935-43927167:+	IR-S	13.04	12.5	31.96	36.67	15.79	20	20	23.81	22.39	32	31.82	32	14.29	36.36	21.43	21.55
PODXL	HsaINT0128730	chr7:131509029-131509364	336	chr7:131509365-131509585=131508951-131509028:-	IR-S	17.2	19.63	49.41	63.24	15.27	13.83	16.65	14.49	15.52	14.67	11.94	14.2	14.65	12.82	13.31	37.91
POFUT2	HsaINT0128770	chr21:45277143-45278102	960	chr21:45278103-45278169=45277017-45277142:-	IR-C	20.23	7.97	33.15	39.52	24.48	23.42	20.64	20.67	18.67	12.6	33.23	14.93	17.85	11.23	20.3	22.23
POMT2	HsaINT0129585	chr14:77286823-77288761	1939	chr14:77288762-77288831=77286744-77286822:-	IR-S	0	0	14.29	21.21	4	3.45	15.15	23.08	3.7	0	2.78	0	16.67	3.03	13.51	17.75
POP1	HsaINT0129636	chr8:98146684-98148814	2131	chr8:98146568-98146683=98148815-98149006:+	IR-S	35.48	19.05	6.38	2.22	18.52	8.11	14.29	10.34	0	8.11	12.5	11.11	8.33	16.67	25	-22.96
POT1	HsaINT0129744	chr7:124892381-124897164	4784	chr7:124897165-124897212=124892266-124892380:-	IR-S	4.55	0	17.13	26.33	2.44	0	5.07	8.77	4.76	9.76	0	17.79	16.41	20.28	21.3	19.45
PPAPDC1B	HsaINT0129927	chr8:38268462-38268881	420	chr8:38268882-38268990=38268371-38268461:-	IR-S	64.35	56.25	45.92	38.1	53.52	36.65	50	53.05	59.54	42.44	54.24	39.74	49.66	53.57	43.9	-18.29
PPIL3	HsaINT0130302	chr2:200881489-200882341	853	chr2:200882342-200882435=200881421-200881488:-	IR-C	36	35.71	22.22	15.49	23.4	25.33	19.1	25.77	35.14	34.38	27.47	12.28	26.15	30.95	41.18	-17
PPOX	HsaINT0130511	chr1:161167487-161167994	508	chr1:161167371-161167486=161167995-161168127:+	IR-S	27.77	23.26	55.14	39.11	42.4	30.04	44.02	30.06	35.71	23.6	14.52	27.06	27.34	31.39	30.51	21.61
PPOX	HsaINT0130512	chr1:161168128-161168431	304	chr1:161167995-161168127=161168432-161168576:+	IR-S	47.51	47.98	73.01	67.29	48.34	48.39	52.65	40.13	44.35	35.75	33.54	47.88	47.81	36.53	44.36	22.41
PPP1R16A	HsaINT0130657	chr8:144497454-144498769	1316	chr8:144496726-144497453=144498770-144498840:+	IR-S	10.42	6.49	30.07	28.12	29.25	20.31	16.33	17.95	18.26	14.49	8.41	18.84	17.65	22	16.13	20.64
PPP3CB	HsaINT0130966	chr10:73439902-73444724	4823	chr10:73444725-73444822=73439872-73439901:-	IR-C	32.04	22.62	50.81	36.28	33.14	31.1	51.74	40.22	30.49	28.29	19.91	22.57	28.18	15.95	59.18	16.21
PPP4R1L	HsaINT0131025	chr20:58239403-58239659	257	chr20:58239660-58239845=58239241-58239402:-	IR-S	34.34	32.69	49.28	57.19	68.12	45.95	64.56	46.9	49.28	59.3	34.72	41.4	41.23	46.45	32.69	19.72
PPP6R2	HsaINT0131120	chr22:50436453-50437505	1053	chr22:50436367-50436452=50437506-50437603:+	IR-S	48.42	49.88	63.18	75.09	57.99	67.8	79.96	67.98	64.71	61.35	35.2	59.96	49.88	55.77	46	19.98
PPRC1	HsaINT0131186	chr10:102147393-102148371	979	chr10:102146672-102147392=102148372-102148521:+	IR-S	24.24	28.89	11.35	7.8	21.32	11.42	14.1	13.52	17.29	14.88	3.16	19.01	17.37	22.13	9.41	-16.99
PPWD1	HsaINT0131205	chr5:65567616-65569631	2016	chr5:65567513-65567615=65569632-65569732:+	IR-S	19.67	15.45	33.67	39.84	30.46	33.67	21.99	28	23.08	18.58	46.67	26.44	29.78	23.15	35.29	19.2
PRICKLE4	HsaINT0131738	chr6:41786333-41786761	429	chr6:41786128-41786332=41786762-41787372:+	IR-S	50.23	40.24	24.88	14.14	31.79	30.29	20.28	23.7	31.22	30.49	31.34	29.9	46.01	47.15	28.95	-25.73
PRKAA1	HsaINT0131771	chr5:40775504-40777444	1941	chr5:40777445-40777586=40775410-40775503:-	IR-S	38.59	40.22	21.35	23.84	22.41	32.16	25.36	25.91	27.23	28.24	20	26.62	25	32.2	38.14	-16.81
PRKAB2	HsaINT0131800	chr1:147159643-147161711	2069	chr1:147161712-147161780=147155106-147159642:-	IR-C	7.14	14.29	26.19	33.33	10.2	31.25	24.32	10.64	13.21	16.92	20.83	20	25.93	14.81	11.11	19.05
PRKX	HsaINT0132262	chrX:3608946-3612176	3231	chrX:3612177-3612325=3604343-3608945:-	IR-S	11.56	13.92	32.99	32.17	1.34	9.19	21.14	10.38	15.48	8.64	6.21	12.75	31.82	20.58	12.85	19.84
PSAP	HsaINT0133127	chr10:71822013-71825835	3823	chr10:71825836-71825893=71821876-71822012:-	IR-C	55.25	49.14	75.36	64.17	54.63	50	52.3	56.94	49.89	51.11	46.62	57	44.78	52.98	76.15	17.57
PTAR1	HsaINT0133795	chr9:69718569-69718649	81	chr9:69718650-69718684=69709522-69718568:-	IR-S	61.7	73.86	12.76	8.83	42.7	38.57	32.19	17.96	36.97	26.36	50.59	54.62	61.39	62.18	17.19	-56.98
PTBP1	HsaINT0133808	chr19:805188-806407	1220	chr19:805013-805187=806408-806556:+	IR-C	32.08	28.44	47.37	47.43	35.91	31.53	42.99	44.48	40.11	39.82	25.4	32.32	40.51	42.34	39.8	17.14
PTCD3	HsaINT0133844	chr2:86127306-86127940	635	chr2:86127161-86127305=86127941-86127991:+	IR-S	28.21	25.94	54.59	61.33	50.32	45.41	39.18	48.53	47.47	38.08	45.6	31.78	35.55	45.05	44	30.88
PVRIG	HsaINT0135364	chr7:100220821-100220927	107	chr7:100220760-100220820=100220928-100221488:+	IR-C	26.73	32	7.39	5.71	13.24	5.38	15.38	8	18.29	12.09	10.98	6	15.29	11.27	4.08	-22.81
PVT1	HsaINT0135402	chr8:128070273-128096517	26245	chr8:128070160-128070272=128096518-128096654:+	IR-S	35.25	27.29	13.13	10.84	25.4	20.98	26.67	20.81	19.22	16.74	18.78	24.56	14.45	19.37	21.83	-19.29
PXN	HsaINT0135527	chr12:120215274-120221622	6349	chr12:120221623-120221758=120215103-120215273:-	IR-C	39.76	32.81	66.52	69.75	41.57	42.35	50.45	49.63	39.28	28.59	54.09	52.23	48.71	41.9	46.48	31.85
QSOX1	HsaINT0135807	chr1:180196600-180197332	733	chr1:180196262-180196599=180197333-180198034:+	IR-S	77.96	75	51.87	50.17	66.1	62.1	58.98	60.96	67.73	64.43	50.77	68.39	71.42	86.37	63.18	-25.46
QTRTD1	HsaINT0135842	chr3:114076943-114079905	2963	chr3:114076743-114076942=114079906-114080057:+	IR-C	27.84	20.47	10.6	5.1	8.68	18.64	7.56	15.06	16.96	9.3	12.61	18.2	21.21	6.56	13.4	-16.3
RAD54L2	HsaINT0136721	chr3:51638322-51639418	1097	chr3:51638144-51638321=51639419-51639670:+	IR-S	21.21	23.81	4.62	8.33	15.79	26.32	17.39	14.71	6.25	14.75	20.63	8.57	13.64	18.52	11.43	-16.04
RAI1	HsaINT0136839	chr17:17803850-17809389	5540	chr17:17803756-17803849=17809390-17809439:+	IR-S	50	34.55	24.62	7.14	25.62	20	30.19	34.62	37.14	24.24	41.51	35.71	32.47	43.33	37.5	-26.39
RALGPS2	HsaINT0137042	chr1:178892308-178893918	1611	chr1:178892230-178892307=178893919-178894024:+	IR-S	18.75	21.95	4	2.44	5.88	21.74	33.33	8.57	10	4.35	5.66	3.57	3.57	15	10.64	-17.13
RAPGEF3	HsaINT0137372	chr12:47739231-47740140	910	chr12:47740141-47740191=47739143-47739230:-	IR-S	33.94	42.98	59.89	61.27	19.74	28.6	44.86	27.91	38.81	36.99	12.2	18.87	48.53	47.64	37.62	22.12
RBM26	HsaINT0138431	chr13:79354562-79355219	658	chr13:79355220-79355384=79354439-79354561:-	IR-C	77.93	63.74	56.78	34	45.61	47.76	51.41	55.84	49.18	59.72	37.48	60.08	35.1	66.76	63.11	-25.45
RBM6	HsaINT0138635	chr3:49962686-49967469	4784	chr3:49962576-49962685=49967470-49968748:+	IR-C	17.85	15.55	38.91	36.36	23.32	23.85	34.46	28.79	9.15	9.34	17.01	25.36	14.34	18.9	32.86	20.93
RCCD1	HsaINT0138911	chr15:90961055-90961617	563	chr15:90961025-90961054=90961618-90963125:+	IR-S	38.04	33.42	24.8	16.63	35.27	29.93	25	16.76	51.77	40.7	36.14	28.25	31.78	31.67	26.15	-15.02
RECQL4	HsaINT0139123	chr8:144516765-144517049	285	chr8:144517050-144517190=144515988-144516764:-	IR-S	35	54.29	21.43	26.67	60.98	15.15	16.67	33.33	35.48	33.33	21.21	27.65	19.15	21.21	24.81	-20.59
RHBDF2	HsaINT0140372	chr17:76473106-76473251	146	chr17:76473252-76473327=76473005-76473105:-	IR-S	26.12	28.51	12.99	11.09	14.26	17.35	13.27	7.83	17.23	11.63	13.77	4.35	13.93	18.66	12.32	-15.28
RIN3	HsaINT0140866	chr14:92685151-92687925	2775	chr14:92684987-92685150=92687926-92688989:+	IR-C	20.45	24.32	3.28	1.27	8.47	3.09	0.99	6.12	10.26	6.67	0	9.09	4.62	14.29	2.5	-20.11
RINT1	HsaINT0140883	chr7:105536750-105542407	5658	chr7:105536565-105536749=105542408-105542649:+	IR-S	8.57	5.88	21.05	39.53	15.66	2.13	16.85	17.54	24.49	10.11	42.86	13.73	15.62	16.67	12.5	23.06
RND3	HsaINT0141146	chr2:150487456-150487548	93	chr2:150487549-150487666=150487268-150487455:-	IR-S	48	52.66	69.23	68.12	56.52	56.16	61.45	55.74	62.82	58.04	46.38	49.43	47.17	55.56	55.16	18.34
RNF146	HsaINT0141361	chr6:127280341-127282286	1946	chr6:127280231-127280340=127282287-127282395:+	IR-S	51.16	46.67	23.97	24.18	35.84	24.81	26.13	34.66	37.84	31.25	28.63	34.35	46.67	40.4	30.6	-24.84
RNF166	HsaINT0141409	chr16:88697634-88698501	868	chr16:88698502-88698609=88696495-88697633:-	IR-S	16.17	11.41	29.48	30	22.78	15.25	26.96	23.08	15.91	24.05	18.11	17.24	15.68	19.54	20	15.95
RNF213	HsaINT0141595	chr17:80336379-80337585	1207	chr17:80336161-80336378=80337586-80337726:+	IR-C	14.07	10.75	29.17	29.57	15.44	22.54	20.81	17.38	21.03	10.04	33.49	13.98	21.13	17.49	27.82	16.96
RNF44	HsaINT0141844	chr5:176529819-176530081	263	chr5:176530082-176530206=176529731-176529818:-	IR-S	54.07	47.01	30	30.77	33.02	37.39	34.09	38.8	32.35	21.85	18.45	38.1	50.65	33.33	44.21	-20.16
ROCK2	HsaINT0142118	chr2:11215646-11216157	512	chr2:11216158-11216206=11215510-11215645:-	IR-S	13.63	8.58	36.34	22.65	17.22	5.22	18.57	11.78	10.2	6.3	17.82	10.61	8.37	15.52	9.79	18.39
RPS6KC1	HsaINT0143148	chr1:213242298-213242568	271	chr1:213240702-213242297=213242569-213242658:+	IR-S	13.21	13.04	83.33	80.56	59.14	43.93	58.14	43.93	22.92	18.81	43.59	20.75	5.13	21.52	78.02	68.82
RPS6KL1	HsaINT0143167	chr14:74910149-74911247	1099	chr14:74911248-74911380=74909543-74910148:-	IR-C	72.22	56.76	45.45	41.94	37.25	36	58.33	50	44.19	75	38.46	48.84	62.07	61.54	46.67	-20.8
RRP9	HsaINT0143523	chr3:51933600-51933707	108	chr3:51933708-51933781=51933430-51933599:-	IR-S	32.69	30.63	20.57	4.63	10.08	32.69	6.95	10.37	22.57	8.47	11.47	9.73	23.29	5.96	15.61	-19.06
RTEL1	HsaINT0143756	chr20:63685873-63687637	1765	chr20:63685791-63685872=63687638-63687770:+	IR-S	60.79	55.53	79.52	77.63	60.4	86.63	64.46	64.63	75.76	69.57	57.18	63.86	74.61	74.07	79.8	20.41
SAT1	HsaINT0145079	chrX:23783884-23785327	1444	chrX:23783800-23783883=23785328-23785429:+	IR-C	57.64	49.56	70.85	66.55	54.12	47.55	52.27	50.59	57.71	57.84	31.47	51.36	44.88	44.74	58.73	15.1
SCAND1	HsaINT0145358	chr20:35954340-35954447	108	chr20:35954448-35954506=35953624-35954339:-	IR-S	43.48	42	29.32	21.59	31.58	24.54	27.04	21.25	43.51	42.47	30.74	36.44	46.07	46.69	38.95	-17.29
SCARB1	HsaINT0145437	chr12:124778587-124786356	7770	chr12:124786357-124786503=124777628-124778586:-	IR-C	41.67	25.49	71.83	55.88	54.55	30.61	33.33	41.94	52.38	38.89	57.14	57.89	28.57	62.5	54.39	30.27
SCPEP1	HsaINT0146090	chr17:56997056-56998384	1329	chr17:56996962-56997055=56998385-56998498:+	IR-S	5.04	8.38	22.69	22.43	7.99	8.69	8.21	9.05	13.12	6.6	8.5	4.4	10.79	6.43	6.43	15.85
SCRIB	HsaINT0146113	chr8:143793084-143793899	816	chr8:143793900-143793962=143792976-143793083:-	IR-S	14.04	12.78	33.38	30.06	32.38	25.15	35.87	33.74	26.07	29.04	22.33	15.29	23.12	29.5	24.14	18.31
SEMA3G	HsaINT0147308	chr3:52436074-52437526	1453	chr3:52437527-52437666=52433252-52436073:-	IR-S	3.66	3.33	18.33	19.23	8	12.57	9.12	8.49	10.9	8.96	10.11	5.73	13.33	7.14	6.96	15.29
SETD5	HsaINT0148335	chr3:9433951-9434333	383	chr3:9433845-9433950=9434334-9434485:+	IR-C	41.26	40.28	21.1	25.9	30.17	30.43	28.52	35.45	35.59	22.05	45.35	37.37	20.11	33.45	34.52	-17.27
SFSWAP	HsaINT0148740	chr12:131714241-131714821	581	chr12:131714071-131714240=131714822-131714953:+	IR-S	57.45	59.69	43.11	39.26	37.04	45.41	44.92	44.51	48.85	47.54	22.55	60.47	48.17	66.77	32.69	-17.38
SGSH	HsaINT0149061	chr17:80211012-80212070	1059	chr17:80212071-80212274=80209280-80211011:-	IR-C	50.97	41.7	27.58	26.59	34.17	33.49	26.85	29.02	40.68	39.86	28.68	29.67	43.19	43.32	24.39	-19.25
SGSM3	HsaINT0149122	chr22:40409019-40409249	231	chr22:40408933-40409018=40409250-40409372:+	IR-S	55.54	52.53	68.22	71.48	53.08	52.55	62.54	51.68	55.04	52.02	66.01	63.98	47.96	53.08	49.96	15.81
SHROOM1	HsaINT0149782	chr5:132826183-132826276	94	chr5:132826277-132826587=132825163-132826182:-	IR-S	66.04	62.07	40.61	36.21	73.81	45.68	47.22	50	49.33	41.46	49.06	56	72.41	34.15	60	-25.64
SHROOM4	HsaINT0149815	chrX:50592145-50595697	3553	chrX:50595698-50596964=50591643-50592144:-	IR-S	67.94	70.4	100	100	97.01	84.56	97.88	97.6	82.89	87.18	82.08	74.3	81.63	72.17	100	30.83
SLC10A3	HsaINT0150549	chrX:154488497-154488583	87	chrX:154488584-154489082=154487311-154488496:-	IR-S	96.12	97.85	66.34	63.72	71.43	82.86	66.67	61.76	86.75	88.46	90.04	85.4	88.8	91.53	84.62	-31.96
SLC11A2	HsaINT0150582	chr12:50994631-50995628	998	chr12:50995629-50995787=50994544-50994630:-	IR-C	6.98	6.67	22.35	25	15.87	28	21.95	21.82	8.66	6.12	14.02	17.65	17.33	14.94	14.71	16.85
SLC12A6	HsaINT0150746	chr15:34256284-34257641	1358	chr15:34257642-34257788=34256229-34256283:-	IR-S	17.53	14.78	2.16	0	0	9.74	0	6.28	2.78	2.78	20.94	5.72	2.07	4.63	0	-15.07
SLC12A7	HsaINT0150757	chr5:1075491-1076137	647	chr5:1076138-1076236=1075371-1075490:-	IR-S	15.56	10.01	32.88	33.84	25.18	17.37	14.89	16.01	21.93	31.87	24.25	17.11	19.13	15.98	21.32	20.57
SLC12A9	HsaINT0150793	chr7:100854755-100855705	951	chr7:100854620-100854754=100855706-100855837:+	IR-C	31.62	39.19	19.48	20.24	20.37	23.98	22	27.05	27.67	25.61	8.14	30.88	27.38	28.02	25.3	-15.54
SLC16A5	HsaINT0151014	chr17:75104181-75105879	1699	chr17:75103970-75104180=75105880-75106153:+	IR-C	59.52	72.82	37.65	44.72	57.5	52.48	33.98	44.44	63.08	68.93	76.81	48.51	77.46	76.36	54	-24.98
SLC17A9	HsaINT0151128	chr20:62966733-62967336	604	chr20:62966703-62966732=62967337-62968597:+	IR-S	34.64	33.07	13.35	14.32	13.71	8.87	16.14	15.74	10.29	10.92	15.44	27.09	13.54	14.82	9.84	-20.02
SLC24A6	HsaINT0151591	chr12:113320687-113320849	163	chr12:113320850-113320907=113320581-113320686:-	IR-C	33.33	41.68	16.84	14.81	30.16	16.28	19.93	15.9	25	21.99	8.47	37.5	22.84	25	27.27	-21.68
SLC24A6	HsaINT0151593	chr12:113319072-113320330	1259	chr12:113320331-113320498=113318964-113319071:-	IR-C	41.92	37.87	24.8	17.23	28.75	30.61	20.18	23.92	22.56	20.14	11.59	33.63	17.26	18.78	43.47	-18.88
SLC25A28	HsaINT0151787	chr10:99612600-99613695	1096	chr10:99613696-99613924=99612543-99612599:-	IR-C	58.97	54.9	33.33	27.61	56.57	67.95	31.58	37.65	58.55	43.33	36.84	59.57	44.58	51.81	39.26	-26.46
SLC25A36	HsaINT0151837	chr3:140963228-140970926	7699	chr3:140963127-140963227=140970927-140970993:+	IR-C	68.97	76.12	50.46	56.76	57.8	76	70.27	59.62	58.42	59.09	37.78	63.16	76.7	74.19	63.22	-18.94
SLC25A39	HsaINT0151853	chr17:44322553-44322807	255	chr17:44322808-44322852=44322419-44322552:-	IR-C	38.29	44.53	25.87	21.84	29.65	22.58	35.98	26.44	26.93	36.84	27.26	30.77	27.16	33.81	24.25	-17.55
SLC26A11	HsaINT0151943	chr17:80249288-80251328	2041	chr17:80249154-80249287=80251329-80251401:+	IR-S	23.26	17.78	44.44	36.17	20.35	26.32	27.78	21.43	20	21.21	19.23	16.48	17.39	19.05	17.86	19.79
SLC26A6	HsaINT0152027	chr3:48632397-48632973	577	chr3:48632974-48633084=48632245-48632396:-	IR-C	43.33	30.15	18.52	17.39	21.28	16.67	22.81	23.81	22.67	24.59	13.64	28.81	26.67	15.66	27.87	-18.79
SLC27A3	HsaINT0152115	chr1:153777221-153777760	540	chr1:153777062-153777220=153777761-153777885:+	IR-S	51.22	40	35.32	22.31	28.48	25	36.84	37.88	41.77	33.33	25.86	21.43	32.2	34.03	39.06	-16.8
SLC27A3	HsaINT0152116	chr1:153777886-153778160	275	chr1:153777761-153777885=153778161-153778355:+	IR-S	43	44.16	30.69	26.24	32.04	34.72	36.55	33.77	34.76	24.22	20.33	27.41	32.26	40.86	33.71	-15.12
SLC27A3	HsaINT0152117	chr1:153778356-153778462	107	chr1:153778161-153778355=153778463-153778553:+	IR-S	41.98	46.81	15.79	24.59	26.67	30.37	26.42	35.04	24.09	15.6	25.37	25.84	36	30.43	31.58	-24.2
SLC2A11	HsaINT0152267	chr22:23877172-23877720	549	chr22:23877042-23877171=23877721-23877869:+	IR-C	21.88	34.35	5.27	18.2	15.11	8.3	19.08	11.17	43.28	27.62	41.84	22.05	7.01	22.72	12.29	-16.38
SLC38A5	HsaINT0152892	chrX:48466323-48466798	476	chrX:48466799-48466872=48466230-48466322:-	IR-S	31.58	14.29	3.85	0	15.38	10.34	0	2.33	17.95	15	6.17	4.55	8.57	3.03	20	-21.01
SLC43A1	HsaINT0153118	chr11:57496165-57497752	1588	chr11:57497753-57497845=57496031-57496164:-	IR-S	45.45	28.57	33.33	6.98	11.11	10.34	21.43	10.34	17.65	13.73	10.34	15.38	26.67	28.89	19.15	-16.86
SLC45A3	HsaINT0153239	chr1:205663619-205664484	866	chr1:205664485-205664886=205662833-205663618:-	IR-C	15.62	15.62	32.63	36.23	15.56	22.73	26.09	33.33	19.1	12.68	25	36.84	9.23	20.26	33.33	18.81
SLFN11	HsaINT0154438	chr17:35363827-35373473	9647	chr17:35373474-35373701=35362739-35363826:-	IR-C	34.88	21.21	18.92	3.85	21.17	20	4	7.89	15.56	29.41	41.18	17.95	55.56	5.26	17.07	-16.66
SMAD3	HsaINT0154719	chr15:67184865-67187364	2500	chr15:67184727-67184864=67187365-67187509:+	IR-S	2.22	5.21	15.74	26	7.85	8.41	10.02	10.98	10.76	7.4	18.35	10.35	18.96	11.26	7.85	17.16
SNRNP48	HsaINT0156040	chr6:7595102-7601335	6234	chr6:7595027-7595101=7601336-7601524:+	IR-S	25.9	17.36	45.04	40.49	22.9	31.63	38.35	17.45	35.88	31.01	21.7	11.71	26.03	22.75	34.54	21.13
SON	HsaINT0156623	chr21:33569088-33573307	4220	chr21:33568971-33569087=33573308-33573455:+	IR-C	22.67	18.67	37.18	44.18	35.51	41.01	42.4	49.7	34.9	33.33	29.27	37.37	52.52	30.59	50.49	20.01
SORBS3	HsaINT0156711	chr8:22566714-22566821	108	chr8:22566661-22566713=22566822-22566868:+	IR-S	31.2	33.02	15.66	14.17	16.37	13.22	12.56	17.49	20.13	11.2	8.41	16.16	16.54	12.88	30.73	-17.2
SP110	HsaINT0157036	chr2:230176725-230177537	813	chr2:230177538-230177680=230176473-230176724:-	IR-C	43.48	35	17.53	20.83	16.28	7.89	15.56	34.43	23.08	24.59	24.64	27.27	20	20.93	14.29	-20.06
SPG7	HsaINT0157865	chr16:89532637-89544647	12011	chr16:89532463-89532636=89544648-89544772:+	IR-C	18.35	12.15	34.41	33.92	18.82	27.19	25.41	25.35	18.45	13.94	44	31.27	19.06	14.16	32.91	18.91
SPHK2	HsaINT0157876	chr19:48628278-48628680	403	chr19:48628162-48628277=48628681-48630405:+	IR-C	55.29	51.52	35.09	27.08	30	24.59	40	35.35	34.69	34.62	43.18	36	35.35	41.18	34.12	-22.32
SPTBN5	HsaINT0158573	chr15:41872460-41873491	1032	chr15:41873492-41873608=41872302-41872459:-	IR-S	21.86	15.05	47.48	43.98	42.95	18.13	28.17	41.92	30.69	35.98	42.23	35.87	49.35	33.11	29.32	27.27
SPTBN5	HsaINT0158587	chr15:41864025-41865807	1783	chr15:41865808-41865903=41863909-41864024:-	IR-S	6.32	8.04	19.13	28.24	6.54	10.41	10.49	23.67	13.08	13.33	17.21	9.82	16.46	11.73	19.65	16.5
SPTBN5	HsaINT0158596	chr15:41858981-41860585	1605	chr15:41860586-41860758=41858890-41858980:-	IR-S	29.25	32.93	45.52	53.95	32.88	25.8	28.81	36.32	36.47	37.33	27.72	32.77	26.7	38.13	29.66	18.64
SPTBN5	HsaINT0158604	chr15:41855429-41855548	120	chr15:41855549-41855745=41855224-41855428:-	IR-S	67.79	52.03	17.36	11.29	17.4	15.66	24.5	17.06	30.55	22.1	23.75	46.28	23.56	20.32	26.09	-45.59
SPTBN5	HsaINT0158621	chr15:41882739-41882995	257	chr15:41882996-41883228=41882585-41882738:-	IR-S	25.73	32.72	69.04	64.39	36.9	24.87	41.37	44.17	63.73	44.17	53.23	45.83	54.5	71.89	62.49	37.49
SRCAP	HsaINT0158774	chr16:30725083-30728965	3883	chr16:30723584-30725082=30728966-30729231:+	IR-S	16.78	15.47	45.29	31.55	31.98	24.84	43.73	38.3	24.43	28.84	23.76	13.91	16.89	20.78	49.42	22.3
SRRM2	HsaINT0159182	chr16:2759662-2760300	639	chr16:2759569-2759661=2760301-2760499:+	IR-S	65.35	57.7	80.01	73.67	78.36	72.79	77.25	75.76	81.56	74.63	69.56	67.15	66.3	70.74	70.01	15.32
SSFA2	HsaINT0159407	chr2:181916428-181918597	2170	chr2:181915216-181916427=181918598-181918675:+	IR-S	17.9	17.27	31.54	41.24	22.41	19.7	22.02	18.36	16	13.94	16.73	18.96	20.35	19.36	27.33	18.8
STAT2	HsaINT0160457	chr12:56349262-56349425	164	chr12:56349426-56349509=56349163-56349261:-	IR-S	45.3	45.17	25.8	31.45	38.2	46.07	25.31	27.74	24.82	33.79	19.13	24.68	32.36	32.93	34.27	-16.61
STAT2	HsaINT0160459	chr12:56348805-56348923	119	chr12:56348924-56349059=56348752-56348804:-	IR-C	39.03	38.38	18.33	8.75	17.06	20.24	30.23	11.96	15.54	17.67	15.11	26.96	13.55	18.02	27.79	-25.16
STAT2	HsaINT0160460	chr12:56348624-56348751	128	chr12:56348752-56348804=56348529-56348623:-	IR-S	25.08	29.97	11.62	9.18	6.53	7.63	12.91	5.38	14.99	23.12	17.33	13.25	19.49	9.34	18.2	-17.12
STK11IP	HsaINT0160730	chr2:219606291-219606475	185	chr2:219606195-219606290=219606476-219606517:+	IR-S	28.57	24.14	13.51	8.57	22.73	14.29	38.46	11.63	16.98	12	17.65	15.79	21.05	28.57	15.15	-15.32
STK11IP	HsaINT0160732	chr2:219606859-219607052	194	chr2:219606712-219606858=219607053-219607137:+	IR-S	17.39	21.43	3.45	3.45	11.63	8.33	0	5.56	13.04	6.67	7.69	3.7	13.64	16.67	8.33	-15.96
STK4	HsaINT0160950	chr20:44972159-44978442	6284	chr20:44972078-44972158=44978443-44978571:+	IR-S	11.76	3.7	34.94	31.62	13.64	6.17	13.79	8.93	7.46	17.24	16.67	15.56	2.44	8.43	26.32	25.55
STRADA	HsaINT0161075	chr17:63703752-63704004	253	chr17:63704005-63704047=63702832-63703751:-	IR-S	33.53	34.56	20.42	12.09	14.58	24.15	15.04	11.9	21.82	19.01	21.27	21.16	24.16	24.98	15.54	-17.79
STX2	HsaINT0161323	chr12:130801489-130806981	5493	chr12:130806982-130807090=130801415-130801488:-	IR-S	34.97	59.88	19.16	21.24	29.66	27.6	6.23	25.78	26.14	25.19	20.85	25.51	47.36	27.8	32.99	-27.23
SUGT1	HsaINT0161635	chr13:52661571-52662648	1078	chr13:52661475-52661570=52662649-52662702:+	IR-C	46.72	41.35	60.49	67.21	51.3	50.27	53.61	55.49	44.91	46.45	56.04	47.83	58.55	57.96	61.19	19.81
TACC1	HsaINT0163240	chr8:38827376-38831124	3749	chr8:38827168-38827375=38831125-38831177:+	IR-C	26.8	23.44	42.45	42.4	23.78	20	33.72	29.96	21.55	29.94	17.51	18.52	31.1	26.85	33.68	17.3
TANC1	HsaINT0163613	chr2:159219362-159219691	330	chr2:159219238-159219361=159219692-159219867:+	IR-S	40.45	41.87	24.81	25.55	29.22	23.7	21.42	27.31	31.98	25.61	33.99	32.87	40.38	36.8	32.43	-15.98
TAOK2	HsaINT0163671	chr16:29989806-29990783	978	chr16:29989593-29989805=29990784-29990966:+	IR-C	36.11	32.66	56.71	67.61	44.23	60.99	55.02	51.5	54.84	52.73	54.5	45.54	45.86	50.21	51.7	27.78
TBC1D4	HsaINT0164288	chr13:75326424-75327751	1328	chr13:75327752-75327826=75326197-75326423:-	IR-S	17.33	13.38	39.61	44.55	22.39	34.98	25.85	33.25	29.32	30.37	14.91	22.13	20.47	32.23	43.3	26.73
TBCD	HsaINT0164426	chr17:82814935-82870223	55289	chr17:82814840-82814934=82870224-82870380:+	IR-S	17.81	15.22	34.6	36	23.91	30.3	27.46	21.32	10.6	15.18	26.56	10.26	37.92	26.78	30.15	18.79
TBCD	HsaINT0164447	chr17:82929501-82930521	1021	chr17:82929362-82929500=82930522-82930643:+	IR-C	14.33	5.43	30.3	22.82	20.88	16.71	21.55	25.85	21.73	15.49	18.77	16.97	12.35	16.13	9.85	16.68
TBRG1	HsaINT0164643	chr11:124625002-124625670	669	chr11:124624931-124625001=124625671-124625903:+	IR-C	37.01	40	58.89	60	48.35	55.77	52.59	42.48	43.4	47.1	43.07	38.13	53.85	47.29	46.67	20.94
TBX18	HsaINT0164692	chr6:84738592-84744260	5669	chr6:84744261-84744325=84738497-84738591:-	IR-S	24	21.95	9.28	4.88	25.71	13.79	11.11	15.79	18.1	25.49	20.66	19.57	15.22	21.05	16.67	-15.89
TDRD10	HsaINT0165339	chr1:154544111-154544371	261	chr1:154543963-154544110=154544372-154544517:+	IR-S	18.01	18.97	1.74	4.23	7.08	9.81	0	16.87	17.6	14.5	0	9.59	12.46	16.56	3.38	-15.5
TESK1	HsaINT0165836	chr9:35606984-35607326	343	chr9:35606837-35606983=35607327-35607409:+	IR-S	67.39	54.1	39.01	26.83	49.09	34.58	46.77	35.17	43.7	40	41.03	29.58	35.56	37.35	39.81	-27.82
TESK1	HsaINT0165837	chr9:35607410-35607581	172	chr9:35607327-35607409=35607582-35607672:+	IR-S	62.16	46.15	28.3	31.91	25.2	15.29	39.78	28.26	35.09	24.14	30.95	26.83	33.33	32.5	36.11	-24.05
TH1L	HsaINT0166546	chr20:58993765-58994109	345	chr20:58993624-58993764=58994110-58994239:+	IR-S	29.62	24.3	48.12	46.73	42.95	43.57	33.77	45.7	45.13	31.73	34.91	27.19	33.94	33.55	34.91	20.46
THAP7	HsaINT0166619	chr22:21000788-21001255	468	chr22:21001256-21001411=21000647-21000787:-	IR-S	27.66	31.31	4.87	4.62	13.43	15.79	12.94	5.88	14.67	10	8.54	12.16	18.62	15.2	12.28	-24.74
THBS3	HsaINT0166670	chr1:155206407-155207797	1391	chr1:155207798-155207899=155206200-155206406:-	IR-S	84.62	82.98	65.31	44.09	81.82	61.9	77.36	63.64	78.33	60.87	65.71	79.71	70.37	80.95	70.11	-29.1
THBS3	HsaINT0166681	chr1:155205317-155206199	883	chr1:155206200-155206406=155205060-155205316:-	IR-S	65.42	60.94	42.45	47.46	42.66	34.48	32.56	42.79	59	50.75	33.91	44.55	34.81	75.64	38.85	-18.23
THBS3	HsaINT0166691	chr1:155202035-155202260	226	chr1:155202261-155202401=155201957-155202034:-	IR-S	47.54	53.19	18.52	36.67	44.62	31.91	31.71	37.04	36.45	35.14	39.62	33.33	20	44.58	34.78	-22.77
THOC1	HsaINT0166768	chr18:260305-264025	3721	chr18:264026-264092=260186-260304:-	IR-S	33.08	34.69	54.28	49.64	30.74	28.83	29.66	20.47	29.49	19.42	49.75	29.38	42.93	34.12	39.72	18.07
THOC1	HsaINT0166769	chr18:259731-260185	455	chr18:260186-260304=259682-259730:-	IR-S	28.63	11.56	46.65	34.04	11.05	16.27	28.18	25.53	22.57	14.58	51.6	18.95	19.03	37.78	28.67	20.25
TINF2	HsaINT0167281	chr14:24240156-24240262	107	chr14:24240263-24240330=24240064-24240155:-	IR-S	94.23	89.58	78.25	74.63	74.27	75.79	80.77	77.65	80.39	76.64	73.01	72.73	64.14	82.18	83.7	-15.46
TMEM150A	HsaINT0168570	chr2:85602065-85602606	542	chr2:85602607-85602699=85601884-85602064:-	IR-S	25	16.42	40.48	31.96	25.98	23.53	20	22.48	25.62	25.93	26.83	18.75	24.49	17.07	15.38	15.51
TMEM150A	HsaINT0168572	chr2:85601108-85601434	327	chr2:85601435-85601482=85601021-85601107:-	IR-S	26.51	17.39	40.62	38.64	19.77	26.73	30.58	21.89	30.43	10.64	26.79	16.19	26.79	26.87	33.93	17.68
TMEM25	HsaINT0169035	chr11:118533208-118533856	649	chr11:118532917-118533207=118533857-118533887:+	IR-C	28.23	16.76	43.6	65.92	54.63	53.59	70.74	34.41	47.52	41.79	33.96	40.17	30.95	39	48.45	32.27
TMEM39A	HsaINT0169079	chr3:119436979-119437754	776	chr3:119437755-119438103=119436791-119436978:-	IR-S	49.13	33.81	72.84	60.87	55.42	44.68	56.52	54.69	64.21	54.84	26.73	48.43	44.12	70.94	71.68	25.38
TMEM41B	HsaINT0169107	chr11:9287807-9288441	635	chr11:9288442-9288535=9287702-9287806:-	IR-S	31.43	26.98	43.53	46.99	39.5	38.89	23.33	41.73	52.45	35.48	37.14	31.03	35.63	34.23	37.25	16.05
TMEM42	HsaINT0169110	chr3:44862117-44864196	2080	chr3:44861916-44862116=44864197-44864343:+	IR-S	23.48	25	60	48	31.82	18.45	20.69	20.93	27.41	14.29	18.57	13.51	20	22	34.48	29.76
TMEM42	HsaINT0169111	chr3:44864344-44865039	696	chr3:44864197-44864343=44865040-44865662:+	IR-S	7.79	8.53	34.78	24	15.32	16.22	18.87	13.33	25.18	10.08	12.9	8.33	11.26	12.59	15.89	21.23
TMEM49	HsaINT0169167	chr17:59817774-59838294	20521	chr17:59817712-59817773=59838295-59838397:+	IR-S	47.72	39.13	65.38	71.79	48.53	60.39	59.72	64.27	44.97	42.33	67.58	67.33	51.72	51.79	77.68	25.16
TMEM63A	HsaINT0169274	chr1:225859350-225860859	1510	chr1:225860860-225860997=225859196-225859349:-	IR-S	41.31	31.77	67.84	53.97	48.22	55.17	43.32	54.12	61.6	44.53	16.84	35.55	38.26	42.49	38.35	24.37
TNFRSF14	HsaINT0170023	chr1:2558469-2559822	1354	chr1:2558343-2558468=2559823-2559978:+	IR-C	38.37	27.8	56.38	50.71	55.2	37.79	58.96	52.65	52.54	43.76	46.22	41.53	41.38	44.16	46.09	20.46
TNK2	HsaINT0170246	chr3:195883310-195884811	1502	chr3:195884812-195885033=195883157-195883309:-	IR-S	16.11	20.3	29.47	38.23	19.91	24.79	24.54	25.83	21.03	22.27	12.15	13.61	21.02	30.13	15.7	15.64
TNKS1BP1	HsaINT0170285	chr11:57302826-57308394	5569	chr11:57308395-57310556=57302459-57302825:-	IR-C	26.99	24.35	49.64	60.21	38.43	32.7	47.35	48.18	23.83	23.91	27.35	24.32	19.9	27.86	38.79	29.25
TNRC6A	HsaINT0170599	chr16:24791818-24793472	1655	chr16:24789232-24791817=24793473-24793649:+	IR-S	12.56	9.6	35.71	30.53	15.76	17	36.26	33.11	10.79	7.56	8.08	10.38	5.48	16.2	31.74	22.04
TNRC6A	HsaINT0170600	chr16:24793650-24794543	894	chr16:24793473-24793649=24794544-24794719:+	IR-S	6.18	7.46	26.88	24.38	11.25	15.46	37.14	26.1	8.96	11.19	3.63	10.54	4.78	14.32	22.82	18.81
TP53I13	HsaINT0171141	chr17:29568831-29569017	187	chr17:29568721-29568830=29569018-29569086:+	IR-S	18.18	10.79	37.04	48.8	28.57	29.8	21.09	15.66	20	22.48	23.77	22.33	20.28	30	11.94	28.43
TP53INP2	HsaINT0171155	chr20:34704513-34705357	845	chr20:34704344-34704512=34705358-34705474:+	IR-S	20.88	31.15	8.49	11.71	7.03	4.42	12.06	7.1	10.28	9.91	5.33	11.63	8.9	13.41	9.59	-15.92
TPM1	HsaINT0171322	chr15:63060940-63061712	773	chr15:63060869-63060939=63061713-63061788:+	IR-C	50.17	32.49	66.29	63.18	47.89	38.98	52.38	58.14	52.11	44.49	42	52.79	33.82	49.33	88.64	23.41
TPM2	HsaINT0171341	chr9:35684551-35685063	513	chr9:35685064-35685139=35684488-35684550:-	IR-C	18.1	11.93	31.04	35.98	19.6	17.73	26.32	24.26	22.24	24.28	27.42	15.3	14.68	20.62	27.25	18.5
TRIM11	HsaINT0172154	chr1:228395253-228396946	1694	chr1:228396947-228397047=228393676-228395252:-	IR-C	26.72	27.43	4.24	10.33	7.53	8.05	6.82	10.17	8.25	8.04	14.73	10.06	20.74	13.66	5.75	-19.79
TRIM41	HsaINT0172365	chr5:181234996-181235353	358	chr5:181234932-181234995=181235354-181235808:+	IR-S	90.33	84.2	69.02	68.54	84.11	84.16	66.84	78.69	86.04	79.31	91.64	78.75	85.68	87.93	73.87	-18.48
TRIM46	HsaINT0172388	chr1:155175648-155175887	240	chr1:155175386-155175647=155175888-155176231:+	IR-S	23.91	31.82	6.34	13.76	12.87	17.86	5.26	17.02	21.28	20	5.49	11.11	19.4	24.27	18.52	-17.81
TRIM65	HsaINT0172503	chr17:75891348-75891812	465	chr17:75891813-75891878=75888960-75891347:-	IR-S	10.96	6.54	26.74	21.25	13.01	9.33	10.43	9.01	14.81	7.69	5.98	16.05	10.34	14.69	13.25	15.25
TRIP10	HsaINT0172682	chr19:6744995-6746451	1457	chr19:6744800-6744994=6746452-6746561:+	IR-S	27.2	18.37	47.12	42.58	31.82	27.93	43.63	30.96	41.72	25.36	27.82	28.7	34.63	29.52	34.39	22.07
TRMT2A	HsaINT0172823	chr22:20116973-20117096	124	chr22:20117097-20117245=20116883-20116972:-	IR-S	84.81	83.33	52.68	51.9	57.36	60.67	60.25	60	68.47	58.1	52.67	62.77	64.71	52.73	69.23	-31.78
TRPC4AP	HsaINT0172997	chr20:35003617-35004457	841	chr20:35004458-35004570=35003410-35003616:-	IR-S	20.63	9.87	37.18	36.67	23.88	22.12	29.45	28.47	24.12	18.83	36.74	20.15	25.32	22.15	22.01	21.68
TSEN54	HsaINT0173581	chr17:75521511-75521704	194	chr17:75521409-75521510=75521705-75522333:+	IR-S	27.27	33.33	15.25	9.89	11.45	13.16	12.9	8.64	14.29	4.48	8.11	15.38	6.94	16.67	10.84	-17.73
TTC15	HsaINT0174062	chr2:3477796-3478845	1050	chr2:3477695-3477795=3478846-3478933:+	IR-S	39.42	22.96	54.91	37.5	28.49	24.68	39.51	37.98	28.95	19.98	49.91	26.24	29.5	37.52	42.43	15.02
TUBE1	HsaINT0175362	chr6:112076113-112076321	209	chr6:112076322-112076509=112075937-112076112:-	IR-S	47.62	61.11	20	35.48	53.33	25.93	31.25	45.1	54.72	31.25	71.43	40	53.85	40	57.58	-26.62
TUBGCP6	HsaINT0175476	chr22:50218118-50218188	71	chr22:50218189-50218402=50217918-50218117:-	IR-S	56.32	47.36	22.77	20.76	24.1	26.46	22.88	28.73	44.04	29.6	31.44	39.87	25.7	34.57	32.52	-30.07
TUG1	HsaINT0175508	chr22:30973602-30975169	1568	chr22:30972855-30973601=30975170-30979394:+	IR-S	53.91	54.19	71.14	72.61	56.3	57.14	75.81	69.09	48.43	44.49	59.27	58.94	45.82	49.3	65.62	17.83
UAP1L1	HsaINT0175989	chr9:137079450-137080001	552	chr9:137079256-137079449=137080002-137080142:+	IR-S	44.28	47.42	32.12	23.5	33.34	33.72	34.25	41.3	30.38	18.44	22.49	33.61	37.02	39.08	43.78	-18.04
UBQLN1	HsaINT0176695	chr9:83665146-83669184	4039	chr9:83669185-83669327=83665030-83665145:-	IR-C	14.24	18.99	35.63	39.29	13.18	10.3	24.28	20.99	23.34	20.2	11.52	20.74	20.2	23.19	29.67	20.84
UBR4	HsaINT0176923	chr1:19110465-19110741	277	chr1:19110742-19110832=19110380-19110464:-	IR-S	33.58	23.97	47.59	44.29	59.07	55.68	31.73	30.47	58.18	50.63	35.01	30.92	47.54	50.63	34.82	17.16
UBR5	HsaINT0176960	chr8:102300152-102304042	3891	chr8:102304043-102304169=102300000-102300151:-	IR-S	10.26	7.08	32.32	25.89	24.71	9.99	19.24	21.22	18.04	12.55	16.72	8.99	9.07	9.14	32.23	20.43
USP19	HsaINT0178658	chr3:49115939-49116046	108	chr3:49116047-49116162=49115724-49115938:-	IR-S	30.32	29.19	15.31	13.87	21.14	19.32	40.78	23.5	23.15	22.3	22.57	4.75	7.31	58.51	17.2	-15.16
USP20	HsaINT0178675	chr9:129869003-129869309	307	chr9:129868862-129869002=129869310-129869425:+	IR-S	17.46	15.03	33.47	33.31	25.01	14.66	30.36	21.22	32.71	27.6	10.59	13.85	12.59	38.83	15.97	17.15
USP21	HsaINT0178705	chr1:161162391-161162614	224	chr1:161162270-161162390=161162615-161162726:+	IR-S	45.05	41.67	26.19	29.41	30.95	19.3	24.71	22.22	19.63	15	12.5	36.51	20	38.46	42.5	-15.56
USP21	HsaINT0178710	chr1:161164251-161164533	283	chr1:161164164-161164250=161164534-161164612:+	IR-S	48.6	61.47	34.32	41.92	36.07	35.19	40.95	32.4	40.6	46.2	36.21	30.04	45.81	58.2	44.16	-16.91
USP31	HsaINT0178868	chr16:23073881-23079945	6065	chr16:23079946-23080171=23073722-23073880:-	IR-C	19.02	25.24	41.37	38.81	31.33	48.19	35.19	36.65	28.94	30.94	34.96	21.64	8.02	20.94	35.68	17.96
USP35	HsaINT0179016	chr11:78196919-78197935	1017	chr11:78196236-78196918=78197936-78198068:+	IR-S	13.73	6.45	27.27	30.23	22.58	8.33	25	14.71	17.81	5.88	24.14	13.04	4	28.57	13.04	18.66
VILL	HsaINT0180206	chr3:38006253-38006448	196	chr3:38006181-38006252=38006449-38006700:+	IR-S	28	41.46	7.69	21.95	22.81	10.81	13.79	15.29	7.41	19.35	10.26	16.98	26.15	7.14	17.86	-19.91
VPRBP	HsaINT0180347	chr3:51418877-51419733	857	chr3:51419734-51420997=51418678-51418876:-	IR-S	2	7.89	16.51	25	4.11	10.26	22.22	14.39	3.19	3.08	16	7.41	4.32	5.34	19.82	15.81
VPS33B	HsaINT0180773	chr15:91006730-91006949	220	chr15:91006950-91007046=91006652-91006729:-	IR-S	31.82	30.23	6.98	8.7	20.83	10.53	38.46	11.11	11.86	7.32	7.69	22.22	21.95	5.88	36.84	-23.19
VPS45	HsaINT0180887	chr1:150076985-150077093	109	chr1:150076916-150076984=150077094-150077231:+	IR-S	15.91	19.51	35.85	33.33	27.84	30.86	33.33	34.86	27.5	27.87	25.37	12.73	27.69	19.19	34.43	16.88
VPS54	HsaINT0180938	chr2:63916964-63919882	2919	chr2:63919883-63919995=63916900-63916963:-	IR-S	17.95	12.5	36.84	28.07	29.11	23.08	21.62	24.71	18.31	15.15	5.56	13.25	23.64	18.18	32.08	17.23
WDR37	HsaINT0182085	chr10:1080107-1080411	305	chr10:1080011-1080106=1080412-1080476:+	IR-S	26.15	33.33	9.09	8.47	7.84	24.44	12.5	19.48	9.76	13.43	5.88	16.67	21.43	8.24	6.49	-20.96
WDR55	HsaINT0182285	chr5:140668335-140668414	80	chr5:140668234-140668334=140668415-140668502:+	IR-S	27.27	34.43	7.12	13.22	14.11	38.1	16.24	12.12	16.56	25.58	7.77	19.51	13.18	17.29	9.57	-20.68
WDR6	HsaINT0182316	chr3:49014117-49014209	93	chr3:49011635-49014116=49014210-49014293:+	IR-S	51.72	47.73	71.66	70.05	58.67	59.36	56.98	59.87	52.64	47.24	49.75	53.12	42.32	51.94	61.89	21.13
WDR73	HsaINT0182577	chr15:84647955-84648536	582	chr15:84648537-84648625=84647890-84647954:-	IR-S	42.37	28.07	57.69	64.71	53.25	47.75	46.84	56.14	49.61	36.36	48.48	57.01	71.76	60	64.04	25.98
WDR73	HsaINT0182579	chr15:84645837-84646183	347	chr15:84646184-84646348=84645471-84645836:-	IR-S	44.14	27.76	71.21	42.25	38.75	44.12	58.06	48.1	42.59	36.66	56.45	46.52	48	49.7	47.76	20.78
WDR92	HsaINT0182775	chr2:68131446-68134701	3256	chr2:68134702-68134799=68130149-68131445:-	IR-C	10.64	9.8	34.18	29.82	27.66	40.26	36	19.23	15.79	15.79	37.78	16.22	23.94	22.22	19.54	21.78
YDJC	HsaINT0184112	chr22:21629408-21629601	194	chr22:21629602-21629761=21629308-21629407:-	IR-S	82.57	79.53	53.13	51.3	56.28	56.24	68.09	60.79	65.23	68.08	61.66	68.95	77.68	60.38	66.08	-28.84
YTHDC2	HsaINT0184339	chr5:113592179-113593302	1124	chr5:113591996-113592178=113593303-113593390:+	IR-S	31.25	20.64	46.37	42.73	49.34	28.17	46.98	36.22	35.22	27.78	42.37	26.4	27.22	28.82	36.77	18.61
YTHDC2	HsaINT0184340	chr5:113593391-113593481	91	chr5:113593303-113593390=113593482-113595287:+	IR-S	27.78	21.84	61.48	56.5	51.56	40.82	51.62	48.99	40.93	33.84	34	24.66	41.27	27.78	53.29	34.18
ZADH2	HsaINT0184413	chr18:75202341-75208849	6509	chr18:75208850-75209326=75197323-75202340:-	IR-C	21.14	18.02	42.4	38.67	33.7	26.11	36.45	46.29	29.51	21.52	33.33	25.66	24.41	34.05	45.21	20.95
ZC3H12A	HsaINT0184728	chr1:37480430-37481600	1171	chr1:37480290-37480429=37481601-37481835:+	IR-S	5.88	10.92	54.59	28.15	38.26	9.59	26.7	30.62	19	24.3	14.23	30.54	17.37	33.14	23.91	32.97
ZMIZ2	HsaINT0185942	chr7:44765580-44766163	584	chr7:44765335-44765579=44766164-44766333:+	IR-C	30.3	25.44	57.31	67.1	41.58	36.11	41.22	42.41	45.02	37.05	19.88	35.04	51.12	50.17	39.72	34.34
ZMIZ2	HsaINT0185950	chr7:44759461-44760150	690	chr7:44759281-44759460=44760151-44760228:+	IR-C	58.45	53.53	76.31	80.77	66.26	74	67.2	69.11	62.42	73.91	42.86	61.94	67.96	67.74	77.5	22.55
ZMYM2	HsaINT0185996	chr13:20019619-20026611	6993	chr13:20019547-20019618=20026612-20026762:+	IR-C	14.5	10.87	31.52	30.95	21.05	20	15.2	17.02	16.58	15.09	29.41	15.33	21.17	14.86	34.78	18.55
ZMYM5	HsaINT0186053	chr13:19851449-19851688	240	chr13:19851689-19852190=19851355-19851448:-	IR-S	41.13	38.55	17.65	16.36	37.35	35.19	19.56	21.8	43.8	51.83	32.53	32.51	42.44	54.76	27.37	-22.84
ZNF131	HsaINT0186188	chr5:43161607-43161708	102	chr5:43161249-43161606=43161709-43161931:+	IR-S	38.03	26.67	16.95	13.51	33.33	29.41	14.75	24.64	42.06	30.36	80	30.28	29.73	42.5	10.09	-17.12
ZNF193	HsaINT0186389	chr6:28227838-28232561	4724	chr6:28227690-28227837=28232562-28233482:+	IR-S	43.33	44	25.93	23.68	32.69	38.27	24.77	27.73	46.77	50	27.66	37.5	52.73	39.82	26.32	-18.86
ZNF212	HsaINT0186451	chr7:149252796-149253558	763	chr7:149252706-149252795=149253559-149255609:+	IR-S	1.98	1.77	27.72	36.23	14.88	3.24	7.89	12.72	2.56	8.54	11.47	8.47	0	4.05	8.35	30.1
ZNF232	HsaINT0186525	chr17:5109053-5109393	341	chr17:5109394-5109868=5108926-5109052:-	IR-S	44.44	47.62	19.48	18.37	23.29	20.69	20	15.15	33.33	42.86	16.42	33.33	26.32	43.48	21.13	-27.11
ZNF276	HsaINT0186685	chr16:89722835-89723136	302	chr16:89722531-89722834=89723137-89723183:+	IR-C	38.13	53.97	12.69	14.67	24.4	26.32	19.32	19.33	26.53	21.92	12.5	23.4	31.07	27.64	18.64	-32.37
ZNF276	HsaINT0186686	chr16:89723184-89723259	76	chr16:89723137-89723183=89723260-89723709:+	IR-S	37.74	53.62	25.3	20.75	31.03	28.3	14.97	14.47	30.23	20.35	15.66	30.77	25.45	35.53	18.92	-22.65
ZNF318	HsaINT0186838	chr6:43342212-43342675	464	chr6:43342676-43342879=43342112-43342211:-	IR-S	43.61	38.05	27.87	22.22	35.96	52.98	30.08	24.45	61.58	22.27	26.32	31.11	33.04	31.33	17.97	-15.79
ZNF444	HsaINT0187273	chr19:56141358-56146246	4889	chr19:56141187-56141357=56146247-56146420:+	IR-S	22.45	15.38	3.57	0	11.48	5.26	10.77	7.89	9.43	5.71	25.71	13.79	13.51	23.33	13.51	-17.13
ZNF449	HsaINT0187291	chrX:135347473-135349109	1637	chrX:135347019-135347472=135349110-135349314:+	IR-C	87.65	85.71	68.42	73.33	88.68	77.14	72.97	57.45	77.6	88.68	80.77	88.68	87.88	95.18	88	-15.8
ZNF507	HsaINT0187444	chr19:32356734-32360503	3770	chr19:32356616-32356733=32360504-32360618:+	IR-C	17.07	26.32	0	7.94	28.81	44.83	21.57	15.79	13.33	14.29	15.79	45.45	30.77	28.57	24.44	-17.73
ZNF561	HsaINT0187659	chr19:9617172-9618090	919	chr19:9618091-9618179=9617045-9617171:-	IR-S	56.73	55.11	30.87	40.45	40.05	53.81	39.92	36.66	49.79	54.13	48.85	49.45	64.91	53.13	52.33	-20.26
ZNF692	HsaINT0188142	chr1:248855636-248855724	89	chr1:248855725-248855946=248855558-248855635:-	IR-S	66.68	49.59	39.33	33.12	62.43	48.58	44.03	41.03	40.8	37.74	19.76	40.89	39.03	35.38	54.01	-21.91
ZNF75A	HsaINT0188286	chr16:3305644-3311752	6109	chr16:3305433-3305643=3311753-3311948:+	IR-C	85.71	76.19	30.3	39.62	67.74	53.49	55.56	42.86	58.82	87.1	61.4	71.43	84	80.95	38.24	-45.99
ZNF76	HsaINT0188301	chr6:35294570-35295143	574	chr6:35294456-35294569=35295144-35295983:+	IR-S	29.27	16.6	46.48	66.61	46.7	42.73	50.99	51.71	51.39	36.26	40.74	39.81	49.9	37.81	34.5	33.61
ZNF76	HsaINT0188309	chr6:35291738-35292553	816	chr6:35291558-35291737=35292554-35292787:+	IR-C	39.31	31.93	56.69	68.99	57.3	45.6	60.47	53.45	49.28	41.5	66.58	49.66	61.65	40	65.24	27.22
ZNF783	HsaINT0188393	chr7:149278528-149281504	2977	chr7:149278399-149278527=149281505-149284994:+	IR-C	41.18	33.33	13.43	12.5	17.65	21.88	7.69	17.81	18.64	12.28	8.03	30.61	8.86	17.95	26.32	-24.29
ZXDC	HsaINT0188949	chr3:126459738-126461534	1797	chr3:126461535-126462220=126459653-126459737:-	IR-S	62.6	62.89	34.64	32.35	57.42	48.39	32.53	35.11	49.65	50.94	53.42	47.27	66.37	76.86	40.14	-29.25

## Sheet: VIRMA_regulated_AS
GENE	EVENT	COORD	LENGTH	FullCO	COMPLEX	cont_rep1	cont_rep2	WTAP_rep1	WTAP_rep2	vir_rep1	vir_rep2	ZC3H13_rep1	ZC3H13_rep2	CBLL1_rep1	CBLL1_rep2	BT_rep1	RBM15yB_rep1	M3_rep1	M14_rep1	WTAPsi1_rep1	dPSI
LAS1L	HsaEX0035418	chrX:65524585-65524614	30	chrX:65524965,65524564+65524585-65524614,65524262	S	16.29	17.29	23.18	36.25	38.57	30.41	17.47	29.82	32.98	23.72	34.95	15.58	33.36	27.03	34.48	17.7
SYNRG	HsaEX0063233	chr17:37520179-37520214	36	chr17:37520538,37520179-37520214,37519071	S	62.75	58.08	67.68	56.84	42.15	43.21	58.96	56.3	78.18	66.79	83.01	58.95	65.56	47.51	61.16	-17.73
TRAPPC6A	HsaEX0066936	chr19:45165127-45165194	68	chr19:45178093+45178135,45165127-45165194,45164970	S	53.7	55.26	64.21	62.41	66.8	79.21	57.06	60.12	67.66	61.59	68.57	71.56	61.2	66.27	51.19	18.52
AKAP8L	HsaEX0003401	chr19:15398630-15398703	74	chr19:15399302,15398630-15398703+15398766,15397855	S	12.29	9.71	30.19	28.7	25.63	32.95	24.66	24.88	17.56	21.57	38.38	17.65	22.6	18.36	44.89	18.29
SH3YL1	HsaEX0058096	chr2:224868-224920	53	chr2:229966,224864+224868-224920,219001	S	40	34.12	18.75	22.73	17.27	18.25	15.91	17.12	24.64	21.89	19.51	33.33	32.53	34.35	16.36	-19.3
ANO2	HsaEX0004644	chr12:5799507-5799571	65	chr12:5806052,5799507-5799571,5750970	S	82.09	87.5	68.32	84.44	67.35	71.43	81.58	68	83.78	83.1	91.84	96.97	88.76	97.1	82.61	-15.41
TNK2	HsaEX0066265	chr3:195867169-195867258	90	chr3:195867361,195867169-195867258+195867264,195867016	S	80.47	72.92	93.74	95.56	94.83	93.72	91.08	92.44	90.22	92.27	80.39	90.87	90.91	93.31	90.77	17.58
OSBPL3	HsaEX0044911	chr7:24863200-24863292	93	chr7:24863496,24863200-24863292,24861769	S	60.98	59.95	59.5	65.19	73.47	77.61	65.83	67.03	57.49	67.29	76.09	55.26	78.93	50.34	73.94	15.07
RP3-402G11.5	HsaEX0055238	chr22:50204919-50205024	106	chr22:50201590,50204919-50205024,50206317+50206321	S	16.44	15.6	26.45	29.29	33.33	34.58	7.25	11.63	36.63	40	38.58	26.88	43.16	20.41	38.82	17.94
SAPS2	HsaEX0056211	chr22:50436988-50437068	81	chr22:50436452,50436988-50437068,50437506	S	39.92	42.05	59.14	62.28	54.73	68.37	57.3	61.15	55.65	60.97	50.57	62.91	67.06	55.03	44.78	20.57
TRMT1	HsaEX0067284	chr19:13109915-13110001	87	chr19:13110158,13109915-13110001,13109838	S	84.39	78.58	98.73	100	96.71	97.43	97.54	96.33	96.99	97.17	78.75	89.46	93.76	100	95.15	15.59
ZNF862	HsaEX0074469	chr7:149860383-149862494	2112	chr7:149859526,149860383-149862494,149864109	S	74.19	86.36	83.78	80.77	92.73	100	67.44	91.04	97.18	97.01	100	87.5	90.16	77.78	84.09	16.09
STIM2	HsaEX0062417	chr4:27007983-27008006	24	chr4:27007700,27007983-27008006,27008428	S	25.55	14.65	1.66	2.1	8.86	0	7.52	8.86	11.4	23.6	12.83	19.2	12.57	15.47	15.77	-15.67
CLK4	HsaEX0015705	chr5:178617344-178617431	88	chr5:178618556,178617344-178617431+178617434,178616948	S	60.98	67.35	37.78	23.53	44.19	30.23	35.14	40	59.38	36.17	1.45	51.11	50	52.94	24.14	-26.95
SLC10A7	HsaEX0058551	chr4:146256826-146256936	111	chr4:146258692,146256826-146256936,146256520	S	40.62	43.59	29.63	28.57	17.24	25.49	24.53	21.43	23.94	24.05	30	48.94	30.86	28	26.92	-20.74
C1orf103	HsaEX0010084	chr1:110952532-110952807	276	chr1:110963621,110952532-110952807+110952815,110950123	S	25.3	35.59	5.59	3.3	6.91	9.38	9.09	9.93	21.17	19.51	5.98	10.74	25	16.67	2.45	-22.3
MTRR	HsaEX0040725	chr5:7873373-7873512	140	chr5:7870923,7873373-7873512+7873526,7875258	S	75.62	66.99	34.17	52.13	44.21	39.15	40.91	55.98	48.31	57.33	10.67	53.5	76.81	80.53	35.9	-29.62
SGCE	HsaEX0057772	chr7:94599697-94599723	27	chr7:94600646,94599697-94599723,94598963	S	55.02	61.99	45.6	54.92	40.87	42.86	48.85	58.66	40.9	48.63	85.35	74.25	44.66	55.44	54.49	-16.64
ZMYM5	HsaEX0072921	chr13:19862399-19862466	68	chr13:19863450,19862399-19862466,19852190	S	100	100	79.41	85.07	80.82	87.1	67.35	86.14	77.78	82.61	76.92	74.65	90.32	82.98	85.19	-16.04
SMEK2	HsaEX0060424	chr2:55578247-55578342	96	chr2:55579679,55578247-55578342,55577356	S	48.79	43.46	50	56.18	61.16	64.1	52.94	53.33	42.86	58.47	45.64	43	51.93	47.91	47.69	16.5
CPNE8	HsaEX0017031	chr12:38686592-38686702	111	chr12:38693657,38686592-38686702,38685617	S	3.03	0	11.63	15.38	17.86	16.28	6.06	6.45	5.26	4.17	0	11.11	7.94	0	0	15.55
RHOT2	HsaEX0053537	chr16:669553-669606	54	chr16:668699,669553-669606,670123	S	80.65	67.03	91.34	92.5	94.48	83.76	90.37	82.53	91.39	93.19	86.19	83.45	83.51	91.57	89.37	15.28
GAS8	HsaEX0027089	chr16:90035633-90035676	44	chr16:90032924,90035633-90035676+90035687,90036381	S	66.36	85.71	57.5	71.83	49.4	63.22	62.75	67.39	64.18	62.38	61.8	60.61	80.33	59.04	75	-19.73
POGZ	HsaEX0048836	chr1:151440928-151441086	159	chr1:151442081,151440928-151441086,151430841	S	73.06	73.48	71.28	76.03	55.78	52.76	62.88	61.99	68.82	70.83	66.08	69.76	64.3	73.83	65.55	-19
ABCA9	HsaEX0000331	chr17:69007759-69007872	114	chr17:69008062,69007759-69007872,68996014	S	100	94.74	100	60	87.5	72.41	89.47	86.67	92.86	92.86	100	100	100	76	100	-17.41
SORBS2	HsaEX0060983	chr4:185651784-185651828	45	chr4:185652662,185651784-185651828,185649656	S	85.33	89.38	71.43	72.09	63.39	72.82	69.75	83.74	76.04	65.28	77.67	81.33	76.96	87.6	94.37	-19.25
BAG4	HsaEX0007545	chr8:38192688-38192795	108	chr8:38177139,38192688-38192795,38207512	S	60.19	55.07	87	66.12	77.22	74.84	41.85	63.83	70.71	88.4	60.37	79.99	82.29	49.95	80.35	18.4
EPB49	HsaEX0022707	chr8:22067085-22067159	75	chr8:22066893,22067085-22067159,22067527	S	43.93	52.27	78.67	90.48	68.71	69.86	86.96	87.39	69.13	82.93	71.7	55.26	88.64	74.19	90	21.19
SH3D20	HsaEX0057994	chr17:45404269-45404334	66	chr17:45404445,45404269-45404334,45404096	S	30.28	23.64	42.99	63.24	49.46	42.86	44.29	51.32	57.02	66	30.36	30.1	45.36	55.28	49.18	19.2
SNED1	HsaEX0060672	chr2:241073266-241073364	99	chr2:241071878,241073266-241073364,241081677	S	60	72.41	77.78	100	82.76	88.46	52.38	69.7	77.78	60.87	85.71	84	66.67	65.33	60	19.41
HELQ	HsaEX0029662	chr4:83446835-83447035	201	chr4:83448783,83446835-83447035,83446086	S	48.84	63.64	85.37	92.59	79.31	80.65	100	76.47	73.33	84.62	68.97	87.1	61.29	77.78	79.49	23.74
ZFYVE19	HsaEX0072735	chr15:40812713-40812902	190	chr15:40810757,40812699+40812713-40812902,40813338	S	56.44	58.08	69.72	73.46	71.21	77.78	76.71	78.98	59.14	73.87	93.78	60	75.38	61.03	69.06	17.23
CASC4	HsaEX0012510	chr15:44402887-44403054	168	chr15:44380976,44402887-44403054,44413336	S	58.08	56.48	49.65	64.06	45.39	32.85	55.85	51.42	64.2	61.55	62.98	51.61	52.03	57.01	40.66	-18.16
MFSD3	HsaEX0039027	chr8:144510368-144510507	140	chr8:144510015,144510360+144510368-144510507,144510598	S	68.75	57.14	89.86	87.76	88.68	88.49	98.32	97.18	88.57	95.4	76.67	93.22	92	87.5	98.08	25.64
SRRM2	HsaEX0061788	chr16:2759747-2760008	262	chr16:2759661,2759747-2760008,2760301	S	37.86	26.56	68.29	57.73	58.89	51.13	62.51	59.09	64.63	58.44	55.24	39.14	48.2	44.79	50.1	22.8
ROBO1	HsaEX0054205	chr3:78647629-78647655	27	chr3:78651732,78647629-78647655,78646190	S	50.96	35.48	26.58	30.43	23.12	21.47	16.8	32.71	23.5	32.16	12.73	24.53	25.63	16.16	41.82	-20.93
BAHCC1	HsaEX0007549	chr17:81446738-81446830	93	chr17:81445681,81446738-81446830,81447036	S	26.83	14.81	40.85	47.37	48.84	62.16	37.93	32.35	49.09	31.03	33.33	21.43	40.62	42.22	16.92	34.68
EGFL7	HsaEX0021811	chr9:136669606-136669721	116	chr9:136668673,136669606-136669721,136669914	S	47.5	33.43	77.1	83.74	69.17	68.24	75.18	75.12	63.19	54	73.38	61.88	73.71	73.21	61.03	28.24
VPS37D	HsaEX0070594	chr7:73670020-73670102	83	chr7:73669590,73670020-73670102,73671014+73671020	S	79.31	80.65	100	100	95.35	100	100	100	100	82.35	100	100	100	100	84	17.7
CLK2	HsaEX0015698	chr1:155268708-155268792	85	chr1:155269488,155268708-155268792+155268795,155268359+155268445	S	41.72	51.22	89.3	95.69	87.63	95.79	85.22	96.28	85.4	91.95	96.07	92.26	90.21	88.75	82.77	45.24
SIX5	HsaEX0058468	chr19:45766350-45767155	806	chr19:45768042,45766350-45767155,45766111	S	67.41	61.98	80.65	82.31	85.14	89.02	80.57	89.89	84.93	73.64	78.49	84.48	69.44	82.17	85.43	22.38
ZNF518B	HsaEX0073846	chr4:10454805-10454988	184	chr4:10457317,10454594+10454805-10454988,10446539	S	75	67.35	45.04	62.71	47.56	44.62	53.97	58.73	62.41	62.62	71.43	64.34	66.67	56.86	62.41	-25.09
MPI	HsaEX0039937	chr15:74897011-74897219	209	chr15:74896325,74897011-74897219,74897512	S	72.41	75	80.09	84.43	89.54	91.67	87.41	82.28	87.42	96.64	96.15	83.02	75.86	93.28	89.13	16.9
EXOC3L	HsaEX0023461	chr16:67186759-67186884	126	chr16:67187021,67186759-67186884,67186657	S	47.52	49.73	79.18	100	74.24	86.41	89.63	83.52	91.6	92.83	81.99	95.4	86.33	79.58	89.65	31.7
EP400	HsaEX0022592	chr12:131981489-131981596	108	chr12:131979784+131979793,131981489-131981596,131982093	S	27.4	23.9	31.75	39.97	42.43	43.83	23.57	26.19	31.73	46.89	55.92	38.17	30.3	27.98	22.21	17.48
TARSL2	HsaEX0063674	chr15:101699331-101699435	105	chr15:101701086,101699331-101699435,101686062	S	29.63	31.43	15.49	24.44	11.69	10.77	23.53	25	27.87	13.04	73.33	29.17	13.85	21.21	18.03	-19.3
EXD3	HsaEX0023405	chr9:137352066-137352201	136	chr9:137352620,137352066-137352201,137351528	S	78.38	53.81	96.1	83.53	92.24	100	89.43	91.52	92.2	100	100	82.01	83.27	91.68	76.69	30.02
NCRNA00176	HsaEX0042166	chr20:64038296-64038448	153	chr20:64038202,64038296-64038448,64038499+64038622	S	43.16	42.5	73.08	72.97	71.11	73.33	68.57	64.38	78.72	70.49	58.06	56.36	76.74	75	63.08	29.39
TRIM33	HsaEX0067095	chr1:114397940-114397990	51	chr1:114399457,114397940-114397990,114397860	S	58.62	71.15	37.75	51.28	35.53	47.22	46.39	47.65	47.69	57.89	76.19	60.78	60.98	41.07	50	-23.51
MYO5A	HsaEX0041195	chr15:52343117-52343197	81	chr15:52346361,52343117-52343197,52340394	S	37.07	49.61	18.75	36.99	17.93	19.15	25.83	26.76	31.17	31.38	27.5	43.92	31.96	40	24.68	-24.8
VPS13A	HsaEX0070430	chr9:77283355-77283471	117	chr9:77282274,77283355-77283471,77283547	S	96.92	89.09	88.89	82.22	63.86	68.42	75	71.43	88.37	80.95	65	100	76.32	86.21	88.46	-26.87
KIAA0467	HsaEX0033650	chr1:43446342-43446416	75	chr1:43446259,43446342-43446416,43446955	S	100	100	100	100	82.99	83.96	100	100	100	100	100	100	100	100	100	-16.52
C8orf58	HsaEX0011553	chr8:22602561-22602643	83	chr8:22602312,22602537+22602561-22602643,22603195	S	50.17	42.77	81	83.31	65.48	60.03	74.69	71.73	74.12	76.43	73.24	65.29	71.2	84.73	77.96	16.29
MAD1L1	HsaEX0037199	chr7:2225410-2225550	141	chr7:2229984,2225410-2225550,2222754	S	75	87.23	88	100	100	100	93.75	87.31	92.73	80.56	94.74	91.43	100	100	92.16	18.88
ST7L	HsaEX0062074	chr1:112541951-112542090	140	chr1:112550601,112541951-112542090,112526111	C2	75.76	81.82	100	100	100	100	100	100	88.89	80.95	100	81.25	100	100	100	21.21
SH3YL1	HsaEX0058103	chr2:263211-263368	158	chr2:264542+264703+264723+264782,263211-263368+263372,253115	C3	4.17	6.65	24.98	31.83	27.49	22.67	29.45	44.83	14.75	33.33	18.89	15.79	17.89	20	37.08	19.67
TRIT1	HsaEX0067277	chr1:39857277-39857417	141	chr1:39883318,39857277-39857417,39850261	C2	93.3	86.08	73.56	75.11	79.29	67.92	88.04	89.57	88.18	79.09	79.41	100	91.27	79.68	90.61	-16.09
TRIT1	HsaEX0067278	chr1:39853970-39854068	99	chr1:39883318,39853970-39854068,39850261	C3	92.45	85.69	67.84	66.67	77.09	64.17	86.96	86.82	86.93	69.57	74.95	100	90.16	69.28	89	-18.44
TRIT1	HsaEX0067280	chr1:39850123-39850261	139	chr1:39852731,39850119+39850123-39850261,39847656+39847660+39847747	C3	95.96	95.51	92.55	89.43	79.44	72.59	87.64	75.39	85.42	100	90.41	100	94.25	92.94	90.63	-19.72
R3HDM1	HsaEX0051524	chr2:135616668-135616757	90	chr2:135616193,135616668-135616757,135621494	C3	38.64	31.03	20.69	32.5	15	11.11	14.75	31.3	21.67	45.26	51.9	38.78	42	40.74	14.58	-21.78
PIK3CB	HsaEX0047573	chr3:138704443-138704493	51	chr3:138707159,138704443-138704493,138699095	S	96.15	92	93.33	90.48	71.88	76.92	88.68	88.89	79.71	88.46	90.91	92	100	100	95.65	-19.68
PPP1R12A	HsaEX0049557	chr12:79806166-79806297	132	chr12:79807226,79806166-79806297+79806333,79805768	S	60.34	51.08	68.37	72.68	77.78	75.89	59.01	56.52	76.19	68.18	57.07	66.83	69.76	75.29	90.07	21.12
CROCC	HsaEX0017302	chr1:16971465-16971626	162	chr1:16970767,16971306+16971465-16971626+16971647,16972360	S	78.68	55.03	93.94	90.33	91.97	84.98	75.95	70.53	80.66	76.63	87.02	83.48	75.19	87.42	81.27	21.62
STYK1	HsaEX0062800	chr12:10637071-10637196	126	chr12:10673966,10637071-10637196,10634686	S	81.2	67.88	53.33	64.02	37.83	45.68	23.28	58.63	42.73	63.33	48.65	57.97	62.11	67.37	51.55	-32.78
HDAC7	HsaEX0029439	chr12:47795906-47796016	111	chr12:47796207,47795906-47796016,47795767	S	51.96	41.63	70.56	65.61	69.5	66.78	64.37	68.6	67.18	69.53	29.5	47.32	70.77	75.55	48.84	21.34
CASP8	HsaEX0012592	chr2:201272898-201272942	45	chr2:201272776,201272898-201272942,201274889	C1	78.38	64.29	69.7	62.75	51.52	45.45	65.08	72.31	47.69	56.25	54.29	67.44	59.26	63.93	56.1	-22.85
TIE1	HsaEX0064970	chr1:43307796-43307924	129	chr1:43307572,43307796-43307924,43308871+43308986	S	60.67	56.1	68.05	71.62	74.08	75.68	68.5	67.66	60.57	58.65	82.89	69.73	72.74	68.02	66.25	16.49
COASY	HsaEX0016142	chr17:42562356-42562487	132	chr17:42562213+42562219,42562356-42562487,42562612+42562933	S	8.33	14.29	25	29.41	31.25	33.33	21.74	53.85	33.33	21.21	41.18	31.58	33.33	0	16.67	20.98
ZFYVE26	HsaEX0072769	chr14:67805217-67805305	89	chr14:67805454,67805217-67805305,67804264	S	84.62	85.19	96.92	100	100	100	95.74	100	87.14	90	81.4	86.21	95.56	80	92	15.1
HMMR	HsaEX0030250	chr5:163467704-163467748	45	chr5:163464802,163467701+163467704-163467748,163469641	S	46.53	52.14	23.33	13.04	23.08	25	37.14	43.28	52.38	52.94	62.5	43.5	40.43	34.38	66.67	-25.3
MOV10L1	HsaEX0039875	chr22:50160688-50160825	138	chr22:50159785,50160688-50160825,50160964	S	60.98	85.71	81.82	100	46.15	68.75	75.86	80	57.75	55.56	75.24	70.91	83.67	56.52	75.01	-15.89
MAP2	HsaEX0037467	chr2:209696920-209697051	132	chr2:209680827,209696917+209696920-209697051,209700277+209700280	C2	29.29	22.12	31.24	24.07	45.58	39.03	26.91	16.09	41.7	40.76	29.78	18.64	31.88	17.03	17.88	16.6
MLLT10	HsaEX0039551	chr10:21688495-21688538	44	chr10:21682257,21688491+21688495-21688538,21713772	C2	28.6	29.98	11.98	12.86	11.59	13.58	33.26	19.59	30.27	18.04	20.39	42.71	15.69	38.69	26.02	-16.7
PCM1	HsaEX0045923	chr8:17940042-17940158	117	chr8:17939861,17940042-17940158,17947186	S	39.5	35.61	28.39	38.96	18.92	22.99	26.47	33.39	31.89	29.66	73.98	32.32	27.19	29.94	44.59	-16.6
EPB41L2	HsaEX0022653	chr6:130876674-130876775	102	chr6:130885096,130876674-130876775,130870126	C3	36.24	19.72	54.53	64.26	56.22	39.59	42.42	39.7	41.27	37.24	15.31	27.29	40.84	36.27	21.05	19.93
EPB41L2	HsaEX0022654	chr6:130870328-130870381	54	chr6:130885096,130870328-130870381,130870126	C3	36.98	21.31	56.13	63.53	58.1	41.54	47.58	41.26	44.65	35.89	13.2	18.6	37.17	25.61	18.97	20.68
ZNF213	HsaEX0073186	chr16:3138745-3138818	74	chr16:3138541,3138745-3138818,3140636+3140689	C3	73.58	60	78.95	82.98	95.24	100	89.47	86.67	100	76.19	88.24	94.74	95	100	91.11	30.83
ZNF213	HsaEX0073187	chr16:3138975-3139098	124	chr16:3138541,3138975-3139098,3140636+3140689	C2	75.86	76.74	75.44	84.31	100	100	85.45	83.67	100	80	95.24	88.57	100	100	95.83	23.7
ATG16L1	HsaEX0006571	chr2:233273721-233273777	57	chr2:233273052,233273721-233273777,233274676	S	41.12	51.08	64.25	57.92	63.85	76.52	53.44	50.29	44.74	69.08	63.34	52.61	75.93	63.22	57.29	24.09
HSD17B14	HsaEX0030535	chr19:48831668-48831759	92	chr19:48832666,48831668-48831759,48815141	S	70.5	68.22	80.5	83.73	87.08	83.16	75.12	79.38	74.69	77.34	89.86	73.55	86.03	79.33	76.32	15.76
TXNDC16	HsaEX0068452	chr14:52457090-52457174	85	chr14:52470037,52457090-52457174,52455462	S	75.76	86.21	100	86.67	100	100	100	100	100	100	40	100	100	100	100	19.02
EPB41L1	HsaEX0022639	chr20:36214360-36214440	81	chr20:36212376,36214357+36214360-36214440,36218876+36218879	C1	53.66	73.53	38.18	18.75	33.33	39.02	43.4	44.26	44.76	42.53	37.78	41.46	56.52	31.43	33.33	-27.42
DYNLL1	HsaEX0021321	chr12:120488117-120488177	61	chr12:120470104,120488117-120488177,120496402+120496416+120496421	C1	36.59	21.43	11.11	10.19	12.5	9.09	1.75	18.18	26.15	17.86	27.78	26.32	24.14	31.25	12.7	-18.21
PXN	HsaEX0051412	chr12:120215560-120215655	96	chr12:120221623,120215560-120215655+120215661,120215273+120215417	S	12.31	13.85	30.07	31.06	28.76	30.87	28.84	25.09	19.74	21.8	39.5	27.79	28.62	18.9	30.22	16.73
SCFD1	HsaEX0056448	chr14:30628209-30628279	71	chr14:30622399+30622462,30628209-30628279,30630477	S	88.89	81.51	81.58	91.47	73.04	62.88	87.29	74.99	78.95	69.65	89.06	65.85	87.93	87.04	92.53	-17.24
CREM	HsaEX0017223	chr10:35148368-35148491	124	chr10:35127165+35127193+35127567,35148368-35148491,35178872+35178889	C1	68.5	59.47	42.09	46.27	43.26	37.26	44.49	46.06	54.86	61.77	54.31	50.59	55.34	51.54	49.73	-23.73
CREM	HsaEX0017225	chr10:35178889-35178986	98	chr10:35148491,35178872+35178889-35178986,35206895	C3	77.35	80.29	55.83	64.19	56.52	53.64	49.16	51.49	68.6	71.66	70.4	70.17	63.46	68.01	62.74	-23.74
CREM	HsaEX0017226	chr10:35179134-35179276	143	chr10:35178986,35179134-35179276,35206895	C2	67.6	76.05	46.21	52.88	51.72	49.35	54.58	45.71	60.51	64.27	69.62	63.99	56.45	63.51	55.83	-21.29
FOXRED2	HsaEX0026309	chr22:36504098-36504367	270	chr22:36504515,36504098-36504367,36501407	S	71.77	73.43	87.25	96.14	86.54	91.42	90.92	91.3	88.64	86.61	97.47	93.74	86.41	90.24	92.67	16.38
SGSM3	HsaEX0057887	chr22:40401593-40401675	83	chr22:40400813,40401593-40401675,40402139	S	64.23	64.37	84.98	82.81	78.01	81.29	73.17	71.96	70.39	72.22	87.27	65.54	74.41	75.37	77.41	15.35
HDAC10	HsaEX0029372	chr22:50249328-50249454	127	chr22:50249635,50249328-50249454+50249516,50248472	C2	76.67	73.6	97.1	96.63	100	98.3	92.47	96.6	98.75	100	93.54	91.59	96.8	98.57	100	24.02
HDAC10	HsaEX0029373	chr22:50249103-50249168	66	chr22:50249328,50249103-50249168+50249198,50248859+50248890	C1	55.84	53.02	91.64	90	80.74	91.17	79.47	90.46	92.32	97.27	82.94	77.47	93.92	85.71	89.83	31.52
PCNX	HsaEX0045973	chr14:71009634-71009724	91	chr14:70995843+70995925,71009634-71009724,71012985+71013000+71013034	C3	76.06	75.18	77.13	90.7	97.23	100	91.9	94.62	88.3	88.94	79.19	100	97.23	89.8	100	23
SLC7A6	HsaEX0059986	chr16:68290396-68290540	145	chr16:68287871,68290396-68290540,68291209	S	96.98	94.94	82.23	80.51	70.46	77.32	82.02	68.32	79.87	86.19	98.49	95.48	90.36	88.8	76.99	-22.07
C16orf35	HsaEX0009620	chr16:119126-119255	130	chr16:130522,119126-119255,112775	C3	84.08	90.18	76.05	74.35	59.69	72.6	75.96	77.32	62.71	76.28	76.9	91.75	83.81	83.87	72.41	-20.98
C16orf35	HsaEX0009621	chr16:117301-117375	75	chr16:119126,117301-117375,112775	C1	46.67	41.18	46.46	34.65	27.52	23.64	38.89	39.53	38.65	41.79	34.08	46.55	30.37	34.58	41.94	-18.34
DENND3	HsaEX0019159	chr8:141144148-141144259	112	chr8:141141324,141144148-141144259,141150834	C1	80.71	97.3	85.31	89.55	65.34	74.37	50.52	54.71	84.37	73.66	74.36	85.06	70.34	85.71	88.57	-19.15
MEGF8	HsaEX0038772	chr19:42349499-42349699	201	chr19:42348472,42349499-42349699,42350148	S	69.66	73.26	78.49	87.23	89.66	90.65	84.51	89.01	91.74	93.26	85.83	83.7	85.19	83.65	80.88	18.7
GTPBP10	HsaEX0029030	chr7:90355173-90355230	58	chr7:90353009,90355086+90355173-90355230,90372155	C3	61.29	80	87.88	100	90	93.94	86.21	88.68	96	85.19	44.83	89.47	95.35	81.82	91.49	21.32
DUS4L	HsaEX0021186	chr7:107573704-107573821	118	chr7:107571266,107573704-107573821+107573883,107575188	S	84.21	100	64.29	63.64	62.5	87.5	51.35	78.57	61.29	76.74	39.73	81.82	78.26	91.67	57.89	-17.11
KIAA0528	HsaEX0033678	chr12:22459492-22459542	51	chr12:22469709,22459492-22459542,22457161	C2	37.93	57.33	46.99	66.1	58.62	71.43	50	56.41	64.71	70.15	76.81	62.03	63.93	56.36	60.71	17.39
FBRSL1	HsaEX0025140	chr12:132571068-132571136	69	chr12:132570540,132571068-132571136+132571231,132572288	C2	66.07	60.78	80.65	64.04	83.33	91.78	74.07	72.55	68.92	69.35	80.17	85.71	77.6	63.96	72.88	24.13
CEP70	HsaEX0014835	chr3:138572859-138572914	56	chr3:138591854,138572859-138572914+138572932+138572984,138571353+138571356	S	92.77	79.54	100	86.12	74.99	60.06	81.45	79.03	95.59	93.47	75.13	89.22	82.89	82.8	100	-18.63
CEP70	HsaEX0014836	chr3:138571266-138571353	88	chr3:138572859,138571266-138571353+138571356,138537347	C2	100	90.85	100	87.24	83.43	77.25	92.76	89.13	100	100	77.57	87.77	86.44	74.92	100	-15.09
GRB14	HsaEX0028569	chr2:164568315-164568399	85	chr2:164619687,164568315-164568399,164547816	S	30.43	34.69	27.06	28.81	47.62	48.39	51.72	31.15	53.85	29.87	8.57	23.08	34.09	38.78	26.09	15.45
ELMOD3	HsaEX0022177	chr2:85355076-85355170	95	chr2:85354829,85355076-85355170,85355555	C1	57.69	52.38	54.67	53.42	83.33	66.67	60.78	53.66	66.67	45.95	77.78	65	72.41	80	64.38	19.96
ELMOD3	HsaEX0022185	chr2:85371440-85371562	123	chr2:85371209,85371440-85371562,85377344	S	46.96	41.26	68.22	63.8	70.98	68.26	69.33	70.96	63.12	71.79	83.98	66.14	64.15	61.91	76.33	25.51
ABCB6	HsaEX0000361	chr2:219217670-219217807	138	chr2:219218125,219217670-219217807,219216465	C2	80.81	77.42	94.37	86.31	94.34	100	100	92.88	94.46	91.57	94.61	93.4	86.26	87.03	96.44	18.05
C1orf63	HsaEX0010319	chr1:25244454-25244498	45	chr1:25245150,25244454-25244498,25243633+25243641	C1	59.04	84	59.65	75.9	28.95	62	62.32	59.14	58.24	70.91	40.8	70.67	86.49	70.73	74.6	-26.05
RNF146	HsaEX0053917	chr6:127286050-127286177	128	chr6:127280340,127286050-127286177,127286616	C1	68.82	66.33	55.51	41.6	49.97	54.14	52.06	54.87	52.76	47.82	13.06	56.37	66.75	61.13	50.05	-15.52
HSDL2	HsaEX0030571	chr9:112416841-112416944	104	chr9:112409021,112416841-112416944,112418860	S	91.11	86.63	80.42	83.02	70.46	70.22	77.06	81.21	80.66	100	43.89	89.29	72.64	95.43	87.22	-18.53
ECHDC2	HsaEX0021508	chr1:52913895-52914095	201	chr1:52921398+52921483+52921553,52913895-52914095,52911790+52912021	C1	31.21	30.22	25.07	24.53	13.57	13.95	21.8	22.1	32.44	27.9	52.68	46.02	25.15	24.38	26.73	-16.95
GTDC1	HsaEX0028910	chr2:143957195-143957339	145	chr2:143970653,143957195-143957339,143952843	C1	88.54	94.63	57.27	79.02	70.18	64.34	58.91	58.02	77.38	93.45	49.39	56.87	63.3	87.56	56.25	-24.32
HNRNPA2B1	HsaEX0030281	chr7:26190993-26191128	136	chr7:26192495,26190993-26191128,26190460	S	82.83	76.9	49.5	50.26	60.95	62.39	80.91	84.14	68.83	57.96	33.55	84.25	72.27	74.75	70.64	-18.2
SMUG1	HsaEX0060543	chr12:54187819-54187902	84	chr12:54188677+54188721+54188726+54188826+54188867+54188870+54188951,54187819-54187902+54187905,54183959	C1	28.08	37.24	15.09	23.1	15.25	12	12.06	25.24	25.29	29.97	22.38	32.16	6.45	34.81	24.98	-19.04
TRERF1	HsaEX0067005	chr6:42263320-42263568	249	chr6:42264704,42263260+42263320-42263568,42259723	S	70	80.95	56.86	77.78	56.76	61.9	78.57	70.83	75	76	73.91	67.86	94.29	100	100	-16.14
C14orf135	HsaEX0009383	chr14:60107586-60108327	742	chr14:60092419,60107586-60108327,60114700	S	47.55	47.37	16.02	18.5	34.59	29.91	25.19	29.57	31.29	34.43	70	38.98	24.57	58.23	20.57	-15.21
EPS15L1	HsaEX0022867	chr19:16377122-16377254	133	chr19:16385129,16377122-16377254,16355851	C2	73.33	60.61	53.85	69.02	45.07	42.42	69.79	52.78	55.22	53.85	52.17	44	59.38	58.73	43.46	-23.23
EPS15L1	HsaEX0022869	chr19:16361886-16361984	99	chr19:16377122,16361779+16361886-16361984,16355851	C2	80.77	66.2	68.75	73.45	64.78	46.48	40.41	52	73.68	67.21	53.33	39.68	69.44	69.7	39.12	-17.86
HERC2	HsaEX0029756	chr15:28257061-28257261	201	chr15:28272215,28257061-28257261,28256243+28256268+28256317	C2	82.76	76.74	79.78	81.25	60	64.29	65.22	76.24	74.47	88.64	86.84	67.5	85.96	74.26	68.89	-17.61
TEP1	HsaEX0064477	chr14:20381553-20381686	134	chr14:20381913,20381553-20381686,20381401	S	34.43	33.33	72.73	60.53	72.09	72.41	52.11	63.64	55.84	50.68	76.32	30.77	65.22	42.47	24.53	38.37
TRPM4	HsaEX0067402	chr19:49167917-49168097	181	chr19:49158259,49167917-49168097,49168260	C2	80.49	82.98	100	97.73	93.62	100	97.47	94.12	100	97.94	88.24	96.55	100	97.96	97.85	15.07
TRAF3	HsaEX0066804	chr14:102886189-102886269	81	chr14:102876525,102886189-102886269,102903255	C2	100	94.21	93.59	83.91	86.77	74.55	86.16	89.05	87.08	100	95.2	96.45	89.05	100	100	-16.45
ACAP3	HsaEX0001815	chr1:1294718-1294816	99	chr1:1295447,1294718-1294816,1294628	S	72.79	78.85	90.84	97.26	90.62	93.22	85.71	86.01	91.3	97.78	88.82	86.3	93.72	92.96	90.48	16.1
TRIM5	HsaEX0067152	chr11:5665981-5666081	101	chr11:5667689,5665981-5666081,5665682	S	100	100	85.45	99.05	83.45	40.29	81.13	77.62	85.99	98.49	100	100	99.14	69.36	82.8	-38.13
UNK	HsaEX0069419	chr17:75791760-75792019	260	chr17:75784984,75791760-75792019,75809760	C2	46.72	39.56	30.58	12.41	14.12	20.54	38.84	35.19	20.73	24.5	30.7	42.61	27.43	23.81	40.41	-25.81
UNK	HsaEX0069420	chr17:75792313-75792478	166	chr17:75784984,75792313-75792478,75809760	C3	39.6	42.69	25.19	21.12	24.3	20.57	37.98	35.61	13.95	25.71	22.05	44.36	29.58	29.46	44.06	-18.71
UNK	HsaEX0069421	chr17:75793443-75793531	89	chr17:75784984,75793443-75793531+75793536,75809760	C3	30.92	29.35	20	20	18.05	10.16	33.38	26.34	5.35	19.36	21.31	22.35	16.41	21.47	31.62	-16.03
MORC2	HsaEX0039796	chr22:30963225-30963334	110	chr22:30967822,30963225-30963334,30958694	S	0	3.85	20.79	23.23	16.48	20.75	22.67	26.44	10.28	2.22	13.58	6.82	3.12	6.25	21.95	16.69
PPHLN1	HsaEX0049396	chr12:42351885-42352049	165	chr12:42335974,42351885-42352049,42355161	S	63.25	55.65	42.27	43.12	44.34	41.14	47.2	47.34	68.75	53.9	37.58	56.23	55.69	58.73	48.49	-16.71
DDB2	HsaEX0018822	chr11:47234771-47234876	106	chr11:47234672,47234757+47234771-47234876+47234934,47237837	C2	76.33	70.75	84.89	83.68	92.42	91.1	85.56	85.39	88.08	87.34	85.52	70.3	85.86	81.03	86.88	18.22
ZCCHC11	HsaEX0072328	chr1:52463238-52463777	540	chr1:52465070,52463238-52463777,52461769	C1	27.78	35.48	13.04	1.96	9.09	3.23	0	7.69	4.35	5.56	6.94	10.2	20	14.29	5.71	-25.47
ESPL1	HsaEX0023176	chr12:53274817-53275010	194	chr12:53272857,53274817-53275010,53276620	S	75.76	80.65	95.74	85.19	91.3	100	93.1	76	91.67	82.35	100	96	100	100	100	17.45
VILL	HsaEX0070351	chr3:38003168-38003313	146	chr3:38001860,38003168-38003313,38004255	C3	46.88	65	76.12	81.13	79.22	86.67	62.07	82.72	85.96	70.37	96.04	78.26	68.75	63.38	77.14	27.01
RPS6KC1	HsaEX0055659	chr1:213230497-213230544	48	chr1:213176492,213230497-213230544,213240702	C3	100	89.39	83.72	77.33	83.42	62.58	88.89	75.9	87.22	94.08	85.48	76.45	91.83	100	93.16	-21.7
SLC2A8	HsaEX0059306	chr9:127397376-127397538	163	chr9:127397286,127397376-127397538,127399907	C2	37.66	46.63	49.64	51.78	64.43	66.89	60.07	49.45	76.97	56.13	43.48	37.57	91.39	81.11	78.37	23.52
SLC2A8	HsaEX0059307	chr9:127397905-127398111	207	chr9:127397286,127397905-127398111,127399907	C2	31.01	28.76	46.58	35.4	51.84	51.79	48.76	42.11	63.32	42.36	43.48	36.38	63.74	70.58	60.97	21.93
SLC2A8	HsaEX0059308	chr9:127402557-127402753	197	chr9:127400006,127402557-127402753,127403655+127403660+127403738+127403741	S	52.92	41.93	74.2	73.48	76.38	76.81	69.19	56.8	73.54	71.52	68.56	49.87	82.64	88.59	84.78	29.17
SLC2A8	HsaEX0059312	chr9:127405420-127405565	146	chr9:127404991,127405420-127405565,127407112+127407436	S	71.77	61.58	90.29	79.8	95.83	78.18	86.46	83.21	83.33	79.76	88.47	81.13	80	86.44	85.54	20.33
TMEM8B	HsaEX0066011	chr9:35841134-35841267	134	chr9:35835218,35841134-35841267,35845975	C3	88.57	72.22	68.63	82.61	73.33	50.83	81.92	100	89.15	74.36	79.31	100	91.98	100	76.47	-18.32
TMEM8B	HsaEX0066012	chr9:35841630-35841794	165	chr9:35841267,35841526+35841541+35841630-35841794,35845975	C2	84.62	73.68	63.64	86.67	66.67	55.37	75.46	100	91.48	60	88.46	100	95.28	100	74.47	-18.13
NRM	HsaEX0043842	chr6:30689276-30689452	177	chr6:30690025+30690047,30689276-30689452,30688942	S	45.9	48.62	56.51	51.18	63.87	62.91	51.24	58.27	70.2	54.4	59.26	55.79	56.95	69.13	54.78	16.13
NAB1	HsaEX0041542	chr2:190653727-190653780	54	chr2:190649982,190653727-190653780,190659158+190659277	C2	38.49	40.9	26.09	14.96	21.6	26.84	30.49	16.81	30.1	42.58	37.44	30.42	26.02	32.24	34.62	-15.48
SLC38A6	HsaEX0059572	chr14:61037059-61037141	83	chr14:61030523,61037059-61037141,61037625	C1	80.94	75.55	80.93	90.49	93.89	94.19	74.52	100	88.65	96.65	87.46	80.51	100	100	95.17	15.79
MAN2C1	HsaEX0037420	chr15:75360623-75360681	59	chr15:75361046,75360307+75360565+75360623-75360681+75360688,75360211	S	63.37	55.39	80.42	89.21	80.31	74.79	79.53	85.69	85.28	90.08	82.69	74.75	79.28	88.27	75.2	18.17
NUDT7	HsaEX0044188	chr16:77735828-77735986	159	chr16:77725584,77735828-77735986,77741582	C2	44.44	58.49	37.5	37.93	61.9	72.88	35.38	45.83	39.68	74.55	42.86	45.45	49.37	46.03	59.09	15.93
TMC6	HsaEX0065256	chr17:78120653-78120832	180	chr17:78121013,78120653-78120832,78119392+78119396	S	43.58	58.62	73.61	88.36	75.83	77.13	79.15	78.44	70.87	81.77	79.63	69.33	79.92	85.25	70.27	25.38
TRIM65	HsaEX0067175	chr17:75891813-75891878	66	chr17:75892011+75892015,75891813-75891878,75891347	S	42.21	39.6	88.57	73.93	65.52	58.02	52.8	77.14	68.64	70.46	72.08	68.76	71.69	55.66	73.54	20.87
AZI1	HsaEX0007405	chr17:81192736-81192843	108	chr17:81193926,81192736-81192843,81192589+81192593	S	67.37	75.78	100	83.23	92.79	96.21	96.06	84.35	100	94.03	83.93	96.22	93.29	90.76	82.01	22.93
C1orf66	HsaEX0010323	chr1:156734009-156734052	44	chr1:156733520,156734009-156734052+156734459+156734493,156735725	S	70.9	54.93	70.16	70.86	82.97	74.01	72.56	65.17	58.81	64.03	91.58	75.37	82.01	73.43	77.11	15.57
CREB3L4	HsaEX0017181	chr1:153968930-153969176	247	chr1:153968639+153968682+153968699,153968930-153969176,153969334	S	83.47	77.37	96.71	100	100	100	100	100	89.27	100	100	100	95.88	91.88	93.82	19.58
SPOPL	HsaEX0061515	chr2:138554439-138554535	97	chr2:138552681,138554439-138554535,138559022	S	25.1	19.16	10.96	5.41	7.2	5.01	11.85	13.22	6.3	12.7	19.82	8.38	13.79	24.24	11.39	-16.02
KIAA0226	HsaEX0033517	chr3:197696954-197697049	96	chr3:197700613,197696954-197697049,197695978+197695981	C1	100	100	100	93.22	85.45	84	100	100	96.49	100	87.76	100	100	93.33	95.83	-15.28
FAM193B	HsaEX0024336	chr5:177531282-177531521	240	chr5:177531953,177531282-177531521,177525205	C2	65.33	57.3	76.12	75.53	79.39	76.85	72.77	74.36	65.71	85.9	87.99	75.31	73.74	73.06	64.9	16.8
SURF2	HsaEX0062969	chr9:133359950-133360129	180	chr9:133357814,133359950-133360129,133360265+133360334	S	73.62	83.97	100	100	94.27	96.15	100	100	92.03	100	97.34	100	100	100	96.98	16.41
RSU1	HsaEX0055840	chr10:16816973-16817084	112	chr10:16817315,16816973-16817084,16782084	S	89.47	84.94	85.9	79.17	71.26	71.93	74.52	79.31	80.59	78.25	93.39	73.94	82.56	89.33	86.57	-15.61
IMMP1L	HsaEX0031576	chr11:31456260-31456386	127	chr11:31509519,31456260-31456386,31433570	C2	65.06	59.2	43.8	38.74	46.61	32	41.94	37.31	38.79	32.75	4.29	52.17	46.9	40.74	50.38	-22.82
TMEM25	HsaEX0065756	chr11:118533420-118533551	132	chr11:118533207,118533420-118533551,118533857	S	51.84	53.59	72.2	80.93	74.44	75.32	77.07	58.52	74.47	81.3	71.41	86.15	64.81	85.87	70.59	22.16
TRPT1	HsaEX0067439	chr11:64225786-64225869	84	chr11:64226050+64226062+64226098+64226191,64225786-64225869,64225580	S	39.48	47.81	64.17	64.44	61.63	64.38	68.91	79.73	56.48	58.48	70.31	57.37	59.62	40.5	51.02	19.36
QDPR	HsaEX0051458	chr4:17509271-17509363	93	chr4:17511944+17511950,17509271-17509363,17504470+17504475	S	94.55	92.45	82.18	91.21	77.6	76.83	72.92	76.05	83.33	85.71	94.64	85.11	89.78	82.76	75	-16.29
DST	HsaEX0021052	chr6:56603205-56603420	216	chr6:56610427+56610439,56603205-56603420,56600221	C3	74.78	73.89	87.85	83.03	86.85	92.18	87.37	85.66	79.8	100	85.54	58.58	90.42	79.24	60.07	15.18
DST	HsaEX0021053	chr6:56602882-56603031	150	chr6:56610427+56610439,56602882-56603031,56600221	C3	72.44	70.74	84.43	80.04	88.61	91.56	88.51	82.98	79.31	100	86.56	63.7	89.96	76.48	58.96	18.5
ROBO3	HsaEX0054213	chr11:124877937-124878131	195	chr11:124877658+124877752,124877937-124878131,124878298	C1	45.87	48.48	58.12	77.69	59.31	72.85	64.87	65.26	48.74	73.38	65.78	54.35	71.03	75.45	64.47	18.91
ROBO3	HsaEX0054214	chr11:124878298-124878436	139	chr11:124878131,124878298-124878436,124878584	C2	66.03	73.23	82.28	91.27	83.21	91.49	86.75	81.88	74.54	91.94	80.97	84.29	90.02	90.87	81.18	17.72
CYP2U1	HsaEX0018305	chr4:107944970-107945215	246	chr4:107932133,107944970-107945215+107945605,107947376+107947381	S	78.18	84.21	87.63	100	95.56	100	100	87.88	92.31	100	63.64	100	80.95	100	100	16.59
RPGR	HsaEX0055457	chrX:38287865-38288041	177	chrX:38290959,38287861+38287865-38288041,38276772	C2	62.82	70.21	35.03	34.33	45.98	50	39.76	49.25	50.85	52.94	40.91	68.75	60	69.44	59.52	-18.52
RPGR	HsaEX0055458	chrX:38287094-38287245	152	chrX:38290959,38287094-38287245,38276772	C2	60.53	65.62	36.41	40.4	44.38	45.24	47.92	47.83	50.43	58.78	53.19	61.36	58.97	64.38	48.57	-18.27
LRP8	HsaEX0036481	chr1:53271028-53271153	126	chr1:53271227,53271028-53271153,53266647	S	80.56	79.75	97.5	90.32	93.75	100	92.98	93.44	91.04	100	89.2	88.75	100	92.31	100	16.72
SLC37A3	HsaEX0059496	chr7:140345216-140345263	48	chr7:140345869,140345216-140345263,140337349	C3	95.13	74.47	77.44	64.23	66.32	52.16	68.53	68.21	84.91	72.01	68.18	80.91	69.06	79.82	73.43	-25.56
SLC37A3	HsaEX0059497	chr7:140343412-140343563	152	chr7:140345216,140343412-140343563,140337349	C1	92.11	81.17	80.28	67.34	64.95	64.54	70.02	72.46	86.37	63.35	71.85	86.19	71.77	75.59	77.05	-21.89
CDC25C	HsaEX0014014	chr5:138290639-138290689	51	chr5:138291970,138290639-138290689+138290740,138289563	S	74.55	87.3	100	89.19	100	100	72.22	76.27	100	100	80	94.29	87.5	100	100	19.07
CRTC2	HsaEX0017346	chr1:153953266-153953369	104	chr1:153953538,153953266-153953369,153952834	S	78.9	85.93	100	100	98.01	100	94.11	97.74	96	97.34	93.94	100	98.09	97.24	100	16.59
NFKBIL2	HsaEX0042776	chr8:144442677-144442806	130	chr8:144443138,144442677-144442806,144442151	C3	74.19	81.82	100	100	100	100	100	100	87.5	100	100	100	100	91.3	100	21.99
NFKBIL2	HsaEX0042777	chr8:144442241-144442412	172	chr8:144442677,144442241-144442412,144442151	S	79.49	83.33	100	100	100	100	100	100	100	100	100	100	100	89.47	100	18.59
TPCN2	HsaEX0066648	chr11:69063895-69063967	73	chr11:69062990,69063895-69063967,69070430	C2	87.23	72.55	87.9	91.43	100	100	100	87.31	96.83	100	96.67	100	81.1	100	100	20.11
IFT122	HsaEX0031002	chr3:129458599-129458677	79	chr3:129451998,129458599-129458677,129463560	C2	87.35	88.07	66.67	61.93	68.43	49.23	56.39	55.81	74.79	57.32	63.69	86.67	68.43	64.86	72.73	-28.88
IFT122	HsaEX0031004	chr3:129461228-129461304	77	chr3:129458677,129461228-129461304+129461501,129463560	C1	73.76	75.25	50.29	43.28	55.99	43.36	31.85	38.31	53.77	47.17	64.59	82.44	55.93	59.75	56.44	-24.83
NHEDC2	HsaEX0042869	chr4:103028747-103028883	137	chr4:103031700,103028747-103028883,103026591	S	77.27	100	58.9	67.86	62.07	81.25	80.39	73.08	80.39	74.07	11.11	71.43	72	90.91	70.83	-16.98
TMEM144	HsaEX0065495	chr4:158212061-158212220	160	chr4:158211574,158212061-158212220,158212608+158212611	S	14.29	13.51	35.21	46.88	36.51	45.45	49.4	47.06	31.87	28.3	8.33	36.17	38.78	35.71	34.51	27.08
PDSS2	HsaEX0046482	chr6:107210439-107210570	132	chr6:107245548,107210439-107210570,107193854	C3	68.19	66.24	64.24	55.95	89.08	80.4	63.92	51.54	67.92	65.33	50.76	51.99	67.73	77.94	78.12	17.52
MELK	HsaEX0038808	chr9:36580073-36580155	83	chr9:36573007+36573198,36580073-36580155,36581644	C1	13.53	22.8	19.39	17.34	37.53	36.37	24.45	36.54	24.18	16.39	29.35	14.91	28.31	19.95	25	18.79
ARHGAP12	HsaEX0005409	chr10:31854066-31854206	141	chr10:31861395,31854066-31854206,31852597	S	53.93	67.36	53.84	61.41	77.73	82.43	60.87	69.5	75.09	69.46	52.69	49.07	60.04	62.22	69.43	19.44
ENOX2	HsaEX0022503	chrX:130783547-130783690	144	chrX:130901673+130901684,130783547-130783690,130703254	C1	100	86.88	92.81	80.94	78.67	65.38	55.27	84.56	91.6	71.38	74.74	92.11	89.78	81.99	50.27	-21.41
ALKBH3	HsaEX0003743	chr11:43892041-43892129	89	chr11:43889828,43892041-43892129,43901516	C1	76.32	82.22	71.93	78.95	59.35	60.53	52.11	76.27	75.51	86.67	44.83	87.01	71.11	45.71	73.81	-19.33
TRIM68	HsaEX0067187	chr11:4605079-4605561	483	chr11:4608027,4605079-4605561,4603340	S	97.26	79.22	73.33	80	79.63	63.81	94.87	81.95	84.21	86.05	86.67	88.41	85.71	71.79	71.15	-16.52
PXK	HsaEX0051400	chr3:58412904-58412963	60	chr3:58410159,58412901+58412904-58412963,58424752	C1	71.47	87.04	65.12	73.93	53.3	66.26	63	64.92	82.11	79.77	68.62	80.94	65.51	71.59	77.62	-19.48
ING5	HsaEX0031661	chr2:241719483-241719612	130	chr2:241712071,241719483-241719612,241722939	S	4.23	3.57	44.44	48.57	26.32	22.45	10.14	21.52	8.33	13.21	41.94	22.5	6.25	3.7	12.33	20.48
TCTN2	HsaEX0064288	chr12:123694842-123694976	135	chr12:123692723,123694842-123694976,123695220	S	95	100	85.71	100	69.01	74.6	79.49	84.38	77.78	100	0	80.95	67.27	77.78	92.59	-25.7
HEXDC	HsaEX0029850	chr17:82440473-82440613	141	chr17:82440334,82440473-82440613,82440997	C3	20	26.67	24.32	47.83	39.39	62.96	66.67	48.84	40.98	51.9	19.05	33.33	41.82	49.02	42.11	27.84
STAT2	HsaEX0062329	chr12:56349163-56349261	99	chr12:56349345+56349426,56349163-56349261,56348804+56348851	C3	75.74	64.77	90.58	96.08	89.03	87.52	94.97	96.68	92.15	95.35	86.61	84.79	93.51	94.43	88.69	18.02
TCEA2	HsaEX0064114	chr20:64059917-64060135	219	chr20:64059713,64059917-64060135,64062430	C3	20.35	24.59	28.57	18.75	32.89	53.85	29.13	31.76	19.67	43.75	69.77	35.9	28.57	36.08	49.45	20.9
AC107883.1	HsaEX0001548	chr15:77283883-77284030	148	chr15:77284958,77283883-77284030,77252526	C2	45.45	52.17	16.64	27.54	30.91	35.81	45.95	31.39	40.54	37.75	2.13	21.43	32	26.83	49.37	-15.45
ADCY6	HsaEX0002750	chr12:48774957-48775054	98	chr12:48775303,48774957-48775054,48774098	C2	68.58	69.33	74.45	80	85.62	86.67	76.1	69.11	65.65	73.03	76.16	58.14	91.37	94.39	80.17	17.19
ADCY6	HsaEX0002751	chr12:48774691-48774778	88	chr12:48775303,48774691-48774778,48774098	C3	46.36	62.08	71.1	67.57	77.16	82.46	71.41	64.81	59.74	61.9	71.41	50.68	88.68	91.78	74.74	25.59
ADCY6	HsaEX0002752	chr12:48774402-48774518	117	chr12:48775303,48774402-48774518,48774098	C2	62.33	65.14	80.44	78.72	81.84	87.18	76.98	67.86	62.19	68.25	79.4	63.04	91.45	91.89	87.27	20.77
IQCK	HsaEX0032131	chr16:19764035-19764112	78	chr16:19763900,19764035-19764112,19788838	C1	79.68	86.67	80	81.82	61.47	72.53	69.29	85.24	78.4	84.05	64.14	87.1	74.72	70.83	60.89	-16.18
THAP6	HsaEX0064772	chr4:75521736-75521861	126	chr4:75516866+75516979,75521736-75521861,75526960+75527430	C1	100	100	77.09	78.78	70.84	74.12	82.12	75.78	81.12	73.79	90.16	100	76.66	88.99	73.19	-27.52
CTBP2	HsaEX0017674	chr10:125110990-125111093	104	chr10:125160319,125110965+125110990-125111093,125039155	C2	55.07	49.38	50.77	18.22	34.32	28.57	47.13	45.36	33.15	40.18	50	55.74	57.73	52.03	50.18	-20.78
WDR25	HsaEX0071008	chr14:100380910-100381746	837	chr14:100376495+100376504+100376704,100380910-100381746,100468021	S	77.78	62.96	38.46	44.68	29.82	25.71	45.45	52.94	50	36.17	100	50	78.57	63.16	34.69	-42.61
AC136007.2	HsaEX0001620	chr2:70059643-70059680	38	chr2:70085547,70059643-70059680,70051305	C3	48.56	54.53	29.88	20.39	28.64	26.08	27.13	35.52	38.02	35.52	21.64	34.57	42.04	34.99	29.16	-24.19
D2HGDH	HsaEX0018397	chr2:241755045-241755609	565	chr2:241754746,241755045-241755609+241755648+241755742,241755849	C3	31.22	19.03	48.95	34.96	43.81	42.7	27.48	43.63	35.68	28.61	12.51	40.24	40.61	42.88	43.57	18.13
ACBD4	HsaEX0001833	chr17:45137019-45137087	69	chr17:45136776,45137019-45137087+45137139,45137368	S	75.86	69.7	87.37	92	94.03	86.05	80.25	88.89	91.18	72.88	97.87	82.98	80.95	84.62	82.98	17.26
UBA7	HsaEX0068637	chr3:49809390-49809464	75	chr3:49809542+49809650,49809390-49809464,49809159	S	55	66.22	85.31	80.31	71.13	80.9	71.59	87.73	83.55	84.27	92	75.86	88.57	68.07	76	15.4
KNTC1	HsaEX0034958	chr12:122601536-122601625	90	chr12:122594385,122601536-122601625,122602569	C2	100	100	95.45	85.19	87.01	68.42	93.77	75.51	100	100	74.86	100	90	84	83.65	-22.29
WDR27	HsaEX0071032	chr6:169657966-169658046	81	chr6:169658276,169657966-169658046,169652008	C2	30	22.58	34.94	26.45	42.17	49.92	34.85	46.01	16.63	22.54	38	23.08	34.92	21.81	43.21	19.75
WDR27	HsaEX0071053	chr6:169663563-169663649	87	chr6:169664166,169663563-169663649+169663706+169663744+169663801,169662421+169662424	C1	75.2	80.98	93.62	94.04	92.5	95.54	86.91	88.44	87.23	81.13	97.72	77.71	82.56	82.15	96.97	15.93
WDR53	HsaEX0071205	chr3:196567191-196567307	117	chr3:196568439+196568519,196566877+196566890+196567191-196567307,196561491	C1	80.77	64.18	60	51.35	51.52	33.33	68.18	75.51	68.83	63.64	70.83	73.91	67.86	65.96	48.15	-30.05
KIF18B	HsaEX0034455	chr17:44934831-44934935	105	chr17:44935259,44934831-44934935,44934617	S	79.6	80.77	100	100	100	100	100	97.4	100	100	100	100	100	94.59	NA	19.81
CA5BP	HsaEX0011824	chrX:15692963-15693058	96	chrX:15688858,15692963-15693058,15702782	C2	62.39	84.47	49.65	49.54	47.96	46.49	69.87	46.19	76.12	66.87	56.05	75.19	59.32	76.29	63.21	-26.2
CA5BP	HsaEX0011825	chrX:15697240-15697765	526	chrX:15693058,15697240-15697765,15702782	C2	28.64	27.27	3.26	3.4	11.76	13.1	19.66	4.54	32.08	38.98	10.75	28.06	20	43.09	8.93	-15.52
EXD3	HsaEX0023408	chr9:137383313-137383377	65	chr9:137395303,137383313-137383377,137367989	C3	100	100	94.74	94.44	82.09	86.67	90.59	93.28	100	95.56	85.71	85	96.72	100	87.69	-15.62
C11orf95	HsaEX0009112	chr11:63764038-63764598	561	chr11:63765807,63764038-63764598,63763869	C2	41.14	44.59	69.63	80.67	70.9	65.25	73.5	58.57	61.03	67.7	67.42	62.14	45.2	74.22	55.87	25.21
SPRED3	HsaEX0061530	chr19:38394643-38394786	144	chr19:38392288,38394643-38394786,38395480	S	91.3	100	82.35	93.75	75.61	74.19	80.95	53.85	80	88.68	100	93.1	81.13	77.78	85.71	-20.75
KANK2	HsaEX0032850	chr19:11195622-11195820	199	chr19:11197485+11197707,11195556+11195583+11195622-11195820,11194590	C1	89.06	85.34	76.55	81.87	69.58	69.46	74.66	66.65	71.92	85.73	90.12	86.11	74.82	90.46	80.26	-17.68
KIF13B	HsaEX0034404	chr8:29075281-29075343	63	chr8:29092745,29075281-29075343,29072316	S	66.1	51.81	83.87	78.26	80.56	75	68.42	71.83	59.46	74.68	67.5	74.03	60	74.65	77.42	18.83
BAZ1A	HsaEX0007704	chr14:34786126-34786221	96	chr14:34792775,34786126-34786221,34785956+34786001	S	83.56	95.24	79.75	81.82	68.42	70.67	66.29	78.38	77.78	88.1	64.71	83.16	57.65	87.5	86.81	-19.86
INF2	HsaEX0031649	chr14:104715284-104715340	57	chr14:104714856,104715281+104715284-104715340,104718795	S	54.32	46.92	49.88	39.3	25.31	23.71	37.94	37.75	56.93	49.51	48.53	52.9	22.09	44.8	16.27	-26.11
RP11-492E3.1	HsaEX0054916	chr9:129493478-129493595	118	chr9:129489299,129493416+129493419+129493478-129493595,129503323+129503326	C1	89.73	88.27	81.54	100	65.26	74.05	83.74	82.5	82.74	92.08	90.49	73.99	73.83	81.54	84.28	-19.34
NOTCH4	HsaEX0043416	chr6:32202076-32202146	71	chr6:32203770,32202038+32202076-32202146+32202599,32201500	S	66.44	61.9	82.21	93.54	87.8	90.98	83.33	92.34	83.86	90.33	96.27	77.36	78.26	83.16	92.39	25.22
EHMT2	HsaEX0021884	chr6:31888969-31889070	102	chr6:31889228,31888969-31889070,31888747	S	81.11	71.97	91.58	95.68	93.16	93.06	88.1	93.55	87.95	81.91	92.16	78.23	89.95	90.75	94.57	16.57
MEG3	HsaEX0038720	chr14:100832512-100832559	48	chr14:100829749+100829787,100832512-100832559+100832641,100836167	C3	57.52	52.2	56.23	52.96	35.36	31.43	57.27	46.79	53.64	45.95	69.59	43.65	48.17	48.66	51.22	-21.46
MTMR9L	HsaEX0040659	chr1:32241137-32241245	109	chr1:32241407,32241137-32241245+32241261,32240664+32240847	C1	46.16	29.87	85.77	79.56	73.17	59.57	82.43	66.29	78.32	53.61	59.39	73.16	68.23	78.38	76.83	28.36
NSUN5P1	HsaEX0043969	chr7:75414640-75414798	159	chr7:75412932,75414640-75414798,75414885	C3	8.99	5.03	12.36	20.09	24.18	29.76	20.65	29.01	16.46	19.25	15.56	19.08	10.81	15.98	36.37	19.96
RP5-995J12.2	HsaEX0055387	chr20:44214956-44215003	48	chr20:44211077+44211356+44211374+44211491,44214888+44214907+44214956-44215003,44224821	C1	49.63	52.04	50.93	62.09	66.16	75.88	54.08	63.22	29.64	55.28	45.08	58.93	67.62	53.33	62.2	20.19
RP11-421L21.3	HsaEX0054783	chr1:101077363-101077508	146	chr1:101026061,101077363-101077508,101086852	C3	44.44	58.33	28.7	57.14	15.79	26.67	36.84	39.88	32.08	30	17.02	36.36	22.03	43.75	27.81	-30.16
ZNF323	HsaEX0073416	chr6:28336790-28336943	154	chr6:28353862,28336790-28336943,28329714+28329778	C2	58.14	64.44	77.14	62.16	74.47	86.21	50	85	81.82	72.88	61.29	100	63.64	81.25	94.59	19.05
PKD1	HsaEX0047813	chr16:2116833-2117053	221	chr16:2117489,2116833-2117053,2116644	C1	76.22	74.66	93.72	94.72	89.21	92.89	93.28	94.72	95.33	93.35	84.16	86.24	93.37	96.87	90.26	15.61
TSPAN9	HsaEX0067683	chr12:3083653-3083719	67	chr12:3077453,3083653-3083719,3201177	S	93.18	84.06	89.27	86.29	78.95	66.67	75.47	75.57	89.83	85.05	87.63	93.7	84.55	81.7	73.33	-15.81
ZNF343	HsaEX0073482	chr20:2486641-2486763	123	chr20:2492699,2486641-2486763,2484656	C2	33.33	45.45	30.67	20	18.92	17.07	26.32	18.37	11.63	33.33	35.29	31.03	20.93	22.58	23.08	-21.39
ZBTB25	HsaEX0072128	chr14:64502901-64503127	227	chr14:64503661,64502901-64503127,64502815	C3	33.33	40.54	7.79	4.55	7.32	9.37	10.53	22.25	22.58	20.67	37.48	8.33	46.34	33.65	20.93	-28.59
RBM27	HsaEX0052677	chr5:146258449-146258593	145	chr5:146255092,146258449-146258593,146260745	S	86.02	91.9	75.87	54.79	72.64	63.95	78.03	82.1	74.98	61.26	32.12	72.58	59.37	92.9	58.6	-20.66
DTX2	HsaEX0021125	chr7:76463545-76463709	165	chr7:76461836,76463545-76463709,76480421	C1	76.47	83.05	69.44	72.04	54.55	67.27	61.54	63.43	66.67	70.11	85.37	73.33	70.94	70.49	70.21	-18.85
FAM173A	HsaEX0024176	chr16:721598-721702	105	chr16:721436,721598-721702,721801	S	84.54	82.69	96.88	100	100	100	95.15	89.5	98.34	98.05	91.12	87.19	97.21	100	100	16.38
DMPK	HsaEX0019989	chr19:45771350-45771396	47	chr19:45771568,45771350-45771396,45771060	C2	68.52	69.01	84.42	83.91	86.85	94.61	79.73	86.67	80.19	86.15	67.85	80.55	93.32	91.57	91.27	21.96
DMPK	HsaEX0019990	chr19:45770971-45771060	90	chr19:45771350,45770971-45771060,45770640	C1	72.53	61.85	83.21	85.92	89.61	95.38	87.14	87.64	83.12	90	72.09	81.49	95.25	91.08	91.91	25.3
FAM45A	HsaEX0024459	chr10:119104764-119105022	259	chr10:119104197,119104764-119105022,119105311	C3	20.32	15.18	32.35	51.39	42.06	62.44	31.78	46.68	21.05	30.17	48.03	20.99	14.19	23.02	50.49	34.5
RWDD3	HsaEX0056011	chr1:95244211-95244698	488	chr1:95234315,95244211-95244698,95246542	C2	86.32	81.82	31.8	34.96	63.29	51.95	40.13	45	70.21	80	49.53	74.65	89.47	91.04	39.01	-26.45
ST3GAL3	HsaEX0061961	chr1:43824731-43824892	162	chr1:43814933,43824731-43824892,43838219	S	10.64	5.66	11.69	32.2	25.71	23.08	12	19.23	16.67	12.2	11.76	11.11	9.09	9.09	15	16.25
ARHGAP22	HsaEX0005441	chr10:48479636-48479764	129	chr10:48555463,48479636-48479764,48459891	C2	92.77	91.88	88.56	91.76	71.31	78.08	93.01	79.65	79.79	80.3	81.28	88.55	84.28	96.74	92.09	-17.63
ZRANB2	HsaEX0074528	chr1:71065678-71065752	75	chr1:71066776,71065678-71065752,71065137	S	62.59	54.15	83.2	79.89	83.23	85.05	74.5	80	71.05	74.66	76.65	71.02	75.14	62.76	82.68	25.77
MICAL2	HsaEX0039201	chr11:12138390-12138464	75	chr11:12110726,12138390-12138464,12162079	S	79.44	80.56	74.65	71.85	62.86	40	64.86	67.44	57.2	68.2	74.47	64.44	70.59	71.89	81.1	-28.57
POC1B	HsaEX0048790	chr12:89459638-89459718	81	chr12:89466770,89459638-89459718,89425379	C1	86.21	81.48	70.11	79.41	73.49	63.86	62.35	52.73	81.33	65.12	77.78	72.22	74.19	62.5	82.28	-15.17
SAT2	HsaEX0056273	chr17:7626943-7627044	102	chr17:7627143,7626943-7627044,7626793	S	52.75	51.22	63.74	73.36	72.32	73.41	64.46	66.65	64.29	67.56	71.83	55.32	67.3	64.91	58.65	20.88
CARHSP1	HsaEX0012460	chr16:8866422-8866442	21	chr16:8868049,8866422-8866442,8862307	C3	7.33	12.82	14.63	16	29.41	33.05	23.08	19.77	27.38	0	38.58	13.08	14.29	27.08	14.32	21.16
FAM189B	HsaEX0024287	chr1:155254400-155254456	57	chr1:155254653,155254400-155254456,155254194	C2	34.4	43.07	49.8	53.64	54.55	55.98	45.11	51.6	51.96	57.35	56.29	55.93	64.6	44.78	57.2	16.53
FAM189B	HsaEX0024288	chr1:155254084-155254194	111	chr1:155254400,155254084-155254194,155253978	C1	76.93	67.96	91.99	91.25	94.08	96.92	94.51	86.8	95.85	100	93.11	84.5	93.32	100	77.09	23.05
FAM189B	HsaEX0024289	chr1:155253859-155253978	120	chr1:155254084,155253859-155253978,155253732	C2	34.17	42.92	53.41	56.86	55.99	59.26	43	46.02	54.18	64.91	59.93	53.83	59.26	50.94	59.23	19.08
KTELC1	HsaEX0035070	chr3:119491763-119491870	108	chr3:119491574,119491763-119491870,119492282	C1	4.55	13.69	43.86	19.05	21.95	28.21	38.18	20.69	23.94	18.92	52.24	11.11	18.52	18.18	29.63	15.96
ATP7A	HsaEX0007019	chrX:78012879-78013112	234	chrX:78011674,78012879-78013112,78014662	S	51.01	82.98	85.8	86.25	83.31	100	69.83	100	95.73	93.61	7.87	88.67	85.61	100	90.39	24.66
COMTD1	HsaEX0016747	chr10:75235616-75235743	128	chr10:75235835,75235616-75235743,75235372	C1	80.95	75.34	87.92	93.26	93.39	96.36	90.1	89.92	90.98	87.76	91.55	76	95.24	96.72	98.15	16.73
COMTD1	HsaEX0016748	chr10:75235267-75235372	106	chr10:75235616,75235267-75235372,75235178	C1	81.08	83.05	91.37	93.1	96.49	100	94.12	95.7	95.08	87.8	93.94	80	100	95.83	100	16.18
MECP2	HsaEX0038490	chrX:154092184-154092307	124	chrX:154097604,154092184-154092307,154032557	S	64.85	54.92	53.79	45.18	37.08	37.94	41.03	45.2	50.41	57.83	50.4	66.25	54	61.69	50.67	-22.38
CCDC126	HsaEX0012968	chr7:23597967-23598051	85	chr7:23597605,23597967-23598051,23611171	C2	85.71	88.24	73.03	78.57	66.67	63.08	62.96	81.13	61.7	57.58	71.43	59.46	69.23	72.88	76.67	-22.1
BPTF	HsaEX0008345	chr17:67928959-67929120	162	chr17:67928601,67928959-67929120,67929336	S	37.16	25.48	49.89	55.09	49.2	52.76	54.77	46.13	44.65	35.54	5.79	40.94	41.78	27.52	54.08	19.66
ZNF621	HsaEX0074075	chr3:40529319-40529445	127	chr3:40525864,40529319-40529445+40529575,40530209	S	57.5	55	76.81	74.55	78.57	85	56.25	53.85	78.83	65.71	79.49	65.45	63.64	58.62	76.47	25.54
EGFL7	HsaEX0021810	chr9:136668241-136668362	122	chr9:136665817,136668241-136668362,136668557	C2	35.42	22.32	66.79	77.56	56.79	56.85	66.09	65.44	53.73	42.19	48.8	46.3	54.8	61	47.2	27.95
ACSF3	HsaEX0002054	chr16:89100662-89101347	686	chr16:89098763,89100662+89100662-89101347,89102604	C1	77.52	83.62	84.94	83.66	95.01	100	97.19	92.14	97.44	93.67	95.63	97.44	83.7	85.39	100	16.93
ARIH2	HsaEX0005834	chr3:48968061-48968177	117	chr3:48967275,48968061-48968177,48968534	S	27.56	13.31	0	0	0	0.76	0	0.71	0	0	9.05	0	0	0	0	-20.05
GRAMD1C	HsaEX0028515	chr3:113939886-113939996	111	chr3:113938143,113939886-113939996,113940240	S	100	84.89	71.38	65.9	70.95	61.05	60.44	58.59	81.7	84.5	64.66	72.3	85.39	65.7	70.84	-26.45
PCGF5	HsaEX0045879	chr10:91271638-91271697	60	chr10:91264520,91271638-91271697,91278269	S	68.77	67.49	50.69	52.27	50.3	35.66	53.79	65.71	67.41	85.89	53.24	56.95	66.13	48.39	65.25	-25.15
SNRPE	HsaEX0060716	chr1:203862182-203862222	41	chr1:203861743,203862182-203862222,203863663	C2	49.22	48.6	60.1	64.74	83.01	72.93	62.7	62.71	65.62	78.34	77.64	54.25	69.96	81.19	74.26	29.06
ARHGEF37	HsaEX0005686	chr5:149597759-149597955	197	chr5:149581624,149597759-149597955,149601108	C1	93.84	100	91.37	78.35	71.19	75.55	88.05	83.47	86.74	82.56	100	83.83	79.13	91.37	89.04	-23.55
KNTC1	HsaEX0034938	chr12:122530022-122530192	171	chr12:122527351,122530022-122530192,122534664	S	100	95.78	95.26	100	83.57	73.58	92.51	100	94.06	100	100	87.16	100	88.12	93.85	-19.31
WDR27	HsaEX0071018	chr6:169689127-169689308	182	chr6:169701551,169689127-169689308,169689012	S	75.18	76.58	53.68	53.6	52	52.17	60.87	56.12	60.22	57.25	16.18	63.2	51.9	67.35	53.99	-23.8
RAD51L3	HsaEX0051916	chr17:35107366-35107447	82	chr17:35118501,35107366-35107447,35107122	C2	78.42	73.85	94.07	93.55	100	86.15	90.12	80.65	100	100	100	100	88.36	94.92	88.89	16.94
S100A13	HsaEX0056082	chr1:153628121-153628237	117	chr1:153631011,153628121-153628237,153627598	C2	14.53	14.29	43.85	51.77	64.71	28.21	25	37.04	52.17	61.7	69.47	33.33	52.99	56.52	66.67	32.05
KIAA0753	HsaEX0033776	chr17:6635401-6635634	234	chr17:6640637,6635401-6635634,6635171	C2	5.88	0	5.88	9.17	21.17	24.14	28.8	9.52	4.17	6.34	21.11	12.5	29.41	16.13	23.08	19.71
SAMD13	HsaEX0056144	chr1:84303203-84303287	85	chr1:84298567,84303203-84303287,84325637	C2	64.92	70.63	93.81	89.54	85.42	90.52	100	70.5	62.28	63.68	81.87	74.22	73.33	81.01	65.86	20.2
PRR3	HsaEX0050432	chr6:30561328-30561508	181	chr6:30558212,30561328-30561508,30561834	C2	28.95	29.41	45.45	26.32	44.55	45.45	60	52.5	47.92	38.82	38.46	50.77	54.93	44.74	65.71	15.82
AC068587.1	HsaEX0001281	chr8:12530943-12531031	89	chr8:12480935,12530943-12531031,12565886	C2	100	100	84.6	92.1	69.06	84.73	100	93.18	81.58	85.36	90.86	100	100	88.32	92.39	-23.11
AP1G2	HsaEX0004888	chr14:23566562-23566686	125	chr14:23567111,23566562-23566686,23566419	S	69.81	80.39	96.76	95.41	53.97	41.75	76.07	72.99	83.05	88.89	69.41	71.76	83.92	87.76	72.88	-27.24
C2orf84	HsaEX0010798	chr2:24161506-24161613	108	chr2:24147086,24161506-24161613,24164198	C2	71.64	64.88	39.23	38.13	42.47	52.84	39.57	49.35	68.97	72.43	16.83	47.19	43.16	26.79	44.53	-20.61
AC044860.3	HsaEX0001248	chr15:85205778-85205806	29	chr15:85207468,85205778-85205806,85205474	S	31.25	36.04	15.02	7.37	12.22	13.47	4.02	24.67	25.42	45.51	30.5	21.47	15.51	22.98	17.03	-20.8
AP2M1	HsaEX0004932	chr3:184180645-184180650	6	chr3:184180251,184180645-184180650,184180849	MIC	52.1	49.54	70.26	75.06	75.76	79.15	73.66	75.89	71.04	75.84	56.17	59.09	82.13	77.78	78.55	26.63
PARP3	HsaALTA0006082-2/2	chr3:51943349-51943538	5	chr3:51942708,51943349+51943354-51943538	Alt3	60	58.82	64.1	71.43	44.44	41.18	58.82	46.67	59.09	28	61.76	30.77	54.17	62.5	69.23	-16.6
ELMO2	HsaALTA0002873-2/2	chr20:46394405-46394532	29	chr20:46398697,46394405-46394503+46394532	Alt3	83.67	65.08	51.69	68	60.66	50.88	52.38	82.76	77.5	58.62	48.57	76.67	56	70.59	72.92	-18.61
SEC31B	HsaALTA0007582-2/2	chr10:100507908-100508051	3	chr10:100509007,100507908-100508048+100508051	Alt3	12.98	40.43	64.52	49.23	51.08	69.35	40.43	37.12	46.46	34.3	49.23	51.86	50.51	51.61	34.3	33.51
KLHL22	HsaALTA0004616-2/2	chr22:20489110-20489244	32	chr22:20495760,20489110-20489212+20489244	Alt3	94.59	100	91.67	87.57	81.14	76.99	89.74	81.14	85	88.91	79.53	77.27	95.33	78.08	78.83	-18.23
C14orf93	HsaALTA0001079-2/2	chr14:22999054-22999402	246	chr14:23010101,22999054-22999156+22999402	Alt3	70.83	55.56	63.89	86.21	86.96	77.78	76.67	72.55	31.82	81.82	83.33	65.22	67.86	61.9	66.67	19.17
PORCN	HsaALTA0006556-2/2	chrX:48511295-48511375	71	chrX:48509956,48511295+48511366-48511375	Alt3	60	53.57	48.39	56.67	40	26.67	47.06	42.25	40	54.69	35.21	26.67	32.97	56	34.78	-23.45
OGFOD2	HsaALTA0005944-2/2	chr12:122978360-122978569	82	chr12:122976970,122978360+122978442-122978569	Alt3	29.41	34.78	17.14	40.91	14.81	14.71	44.44	14.71	23.78	17.39	11.11	38.46	17.65	27.78	26.92	-17.34
STX2	HsaALTA0008328-2/2	chr12:130804373-130804543	3	chr12:130806982,130804373-130804540+130804543	Alt3	78.05	88.24	87.42	89.47	61.65	71.06	94.44	71.75	85.71	75.79	82.93	70.59	73.91	80.68	84	-16.79
PCID2	HsaALTA0006118-2/2	chr13:-113178008	32	chr13:113178174,-113177976+113178008	Alt3	47.5	40	3.42	2	10.14	9.47	8.2	4.76	29.23	28.81	17.28	20	58.57	30.77	3.23	-33.95
NUP214	HsaALTA0005896-2/2	chr9:131146129-131146304	33	chr9:131144754,131146129+131146162-131146304	Alt3	74.45	66.02	91.07	87.93	89.74	89.01	85	75.79	90.67	75.22	86.77	81.04	82.93	69.08	76.14	19.14
MUTYH	HsaALTA0005446-2/6	chr1:45333453-45333497	2	chr1:45334391,45333453-45333495+45333497+45333561+45333564+45333594+45333603	Alt3	15.33	22.73	29.41	37.35	40	38.59	15.48	21.74	17.55	14.93	28.86	12.36	30.8	18.1	23.08	20.27
MUTYH	HsaALTA0005446-4/6	chr1:45333453-45333564	69	chr1:45334391,45333453-45333495+45333497+45333561+45333564+45333594+45333603	Alt3	19.16	36.36	11.76	29.05	6.67	12.86	10.32	17.39	11.7	29.86	12.83	24.71	15.4	22.63	15.38	-18
CCNA1	HsaALTA0001607-2/2	chr13:36433033-36433221	3	chr13:36432729,36433033+36433036-36433221	Alt3	23.33	35.29	48.48	35.45	93.33	52.94	71.43	45.37	55.87	35.42	28.05	49.87	49.94	76	49.95	43.83
KRBA1	HsaALTA0004641-2/2	chr7:149721380-149721535	3	chr7:149720990,149721380+149721383-149721535	Alt3	26.67	34.78	61.54	56.47	57.89	75.86	40.91	43.59	51.72	51.43	43.75	33.47	35.29	26.09	51.47	36.15
USP20	HsaALTA0009332-2/2	chr9:129880379-	88	chr9:129880289,129880379+129880467-	Alt3	27.5	32	13.46	29.41	7.69	17.65	25	27.91	18.92	28.21	35.48	14.81	25.58	25.71	18.6	-17.08
SLTM	HsaALTA0008022-2/3	chr15:58899469-58899883	3	chr15:58901260,58899469-58899880+58899883+58899937	Alt3	22.95	18.52	25.33	14.63	47.3	40.91	21.28	24.07	18.18	23.53	28.33	32.43	18.37	23.91	25.42	23.37
RBM26	HsaALTA0007052-2/2	chr13:79354439-79354570	9	chr13:79355220,79354439-79354561+79354570	Alt3	87.88	85.37	59.38	56.6	65.15	67.86	70.59	71.43	69.84	85.48	72.34	73.68	70.42	77.14	83.72	-20.12
PIP5K1A	HsaALTA0006323-2/2	chr1:151224245-151224279	3	chr1:151199081,151224245+151224248-151224279	Alt3	28.01	36.57	33.72	48.64	100	95.87	23.62	19.11	55.51	24.12	22.63	31.9	24.84	34.44	14.44	65.64
PK4P	HsaALTA0006340-3/3	chr2:158624878-158625304	247	chr2:158621421,158624878+158624955+158625125-158625304	Alt3	96	93.1	68.91	73.91	81.2	71.01	69.89	82.31	91.94	93.6	72.88	83.96	91.01	86.43	83.33	-18.45
PSPH	HsaALTA0006786-3/4	chr7:56033961-56034154	51	chr7:56051138,56033961-56034103+56034106+56034154+56034178	Alt3	71.91	61.25	67.3	85.93	85.52	86.87	67.24	71.87	82.5	64.05	68.74	79.99	71.2	68.22	62.85	19.62
WDR85	HsaALTA0009526-2/2	chr9:137574752-137574846	3	chr9:137576080,137574752-137574843+137574846	Alt3	42.11	31.82	33.33	41.18	26.67	11.11	36.67	33.33	45.95	44.44	64.71	15.79	38.46	29.41	28.95	-18.07
CSNK1G3	HsaALTA0002211-2/2	chr5:123590410-123590558	3	chr5:123588511,123590410+123590413-123590558	Alt3	35.03	25.55	47.78	46.17	54.72	53.1	47.39	40.7	47.39	48.64	38.78	27.24	51.84	33.07	52.01	23.62
PANK4	HsaALTA0006058-2/2	chr1:2510678-2510782	34	chr1:2511338,2510678-2510748+2510782	Alt3	52.38	66.67	77.78	73.91	70	80	63.16	56.1	44	54.55	81.82	66.67	91.67	58.82	73.08	15.48
EPB41	HsaALTA0002937-2/2	chr1:28987431-28987905	17	chr1:28887210,28987431+28987448-28987905	Alt3	25.03	10.26	29.28	24.05	41.75	28.53	50.72	23.45	21.64	21.98	26.56	44.28	26.37	42.81	28.59	17.49
RALGDS	HsaALTA0006977-2/2	chr9:133109626-133109721	36	chr9:133110296,133109626-133109685+133109721	Alt3	54.43	45.95	54.38	57.94	72.34	62.04	64.96	62.5	53.52	58.7	73.11	58.33	59.3	58.16	59.82	17
LRRC14	HsaALTA0004837-2/2	chr8:144519615-144520054	86	chr8:144518041,144519615+144519701-144520054	Alt3	40	54.17	21.52	25.81	21.74	41.38	29.09	34.72	43.63	26.47	26.81	21.28	52.17	38.89	32.56	-15.53
DCAF16	HsaALTA0002352-2/2	chr4:-17804771	15	chr4:17805107,-17804756+17804771	Alt3	66.67	62.26	100	69.57	81.82	85.19	85.19	79.63	72.73	71.05	71.74	75.56	77.08	72.22	94.12	19.04
COX18	HsaALTA0002102-2/2	chr4:73068083-73068133	4	chr4:73069317,73068083-73068129+73068133	Alt3	29.17	25	17.07	20	4.76	10.53	9.52	26.32	34.62	14.29	19.23	26.32	14.29	28.57	13.04	-19.44
ZNF589	HsaALTA0009862-2/2	chr3:48267915-48267981	3	chr3:48260939,48267915+48267918-48267981	Alt3	61.54	73.68	75	61.9	88	89.47	68.75	66.67	53.12	60.87	66.15	88.89	78.18	60.87	64.29	21.12
BEND7	HsaALTA0000943-2/2	chr10:13447266-13447319	3	chr10:13452539,13447266-13447316+13447319	Alt3	61.9	57.14	26.83	45.45	49.36	29.41	53.85	57.69	56.52	50	37.5	56.41	34.48	44.44	44.44	-20.13
USP19	HsaALTA0009328-2/2	chr3:49115724-49115944	6	chr3:49116047,49115724-49115938+49115944	Alt3	86.45	82.25	65.81	68.49	60.02	68.13	73.54	64.77	76.52	87.28	74.24	69.84	73.78	93.72	61.8	-20.27
CD34	HsaALTA0001657-2/2	chr1:207886539-207888118	195	chr1:207888682,207886539-207887923+207888118	Alt3	36.12	32.05	49.49	61.9	50.44	49.46	37.05	35.99	35.16	36.91	27.69	33.72	31.81	36.17	53.49	15.87
FAM73A	HsaALTA0003210-2/2	chr1:77783238-77783267	5	chr1:77779736,77783238+77783243-77783267	Alt3	94.27	93.6	81.62	84.58	81.55	70.39	77.02	78.53	93.6	94.27	82.76	100	100	82.05	96.24	-17.96
FES	HsaALTA0003334-2/2	chr15:90890366-90890484	35	chr15:90890278,90890366+90890401-90890484	Alt3	40.68	53.45	30.23	31.51	24.1	28.12	36.92	27.94	32.53	30.65	34.72	34.85	25	23.21	33.33	-20.95
SECISBP2	HsaALTA0007587-2/2	chr9:89334522-89334730	114	chr9:89332986,89334522+89334636-89334730	Alt3	48.39	65	61.54	62.96	69.23	79.41	55	84.31	84.44	61.76	6.25	71.67	65	70.73	75	17.62
ERCC6	HsaALTA0002976-2/2	chr10:49532543-49532978	4	chr10:49538962,49532543-49532974+49532978	Alt3	88.24	77.78	94.23	67.16	64.29	59.38	70	82.22	78.43	80	66.67	82.76	89.58	91.89	74.36	-21.17
ZNF323	HsaALTA0009790-2/2	chr6:28329632-28329778	64	chr6:28336082,28329632-28329714+28329778	Alt3	64.63	41.24	35.28	90.69	82.59	86.67	55.84	61.14	64.77	80.09	26.96	56.41	66.67	52.7	64.77	31.7
EFNA4	HsaALTA0002782-3/3	chr1:155068853-	166	chr1:155067440,155068853+155068999+155069019-	Alt3	63.27	71.43	59.68	67.57	85	84.48	67.8	77.22	68.09	70	62.96	47.37	85.42	82.35	72.92	17.39
RECQL	HsaALTD0005353-2/2	chr12:21501413-21501669	50	chr12:21501413+21501463-21501669,21501215	Alt5	51.85	55.17	51.35	50	68.18	80	52.38	45.45	50	38.1	60	67.65	72.34	71.43	60	20.58
PVR	HsaALTD0005188-2/2	chr19:44658742-44658900	135	chr19:44658742-44658765+44658900,44661292	Alt5	83.44	93.57	88.12	89.36	69.14	47.26	88.69	59.02	81.75	65.75	77.94	82.64	65.86	60.63	95.01	-30.3
RP3-402G11.5	HsaALTD0005496-2/2	chr22:50206442-50206520	58	chr22:50206442-50206462+50206520,50208536	Alt5	85.28	92.35	84.15	63.9	67.99	52.97	92.05	72.64	59.15	49.12	68.48	66.67	51.27	57.77	56.28	-28.34
GTF3C1	HsaALTD0002930-2/2	chr16:27464320-27464836	75	chr16:27464320+27464395-27464836,27463592	Alt5	65.78	71.63	26.56	27.34	47.18	49.09	41.7	23.58	47.23	67.43	42.17	44.3	46.46	83.19	37.91	-20.57
C20orf30	HsaALTD0000934-2/3	chr20:5112730-5112753	13	chr20:5112720+5112730+5112743-5112753,5109445	Alt5	59.09	45	59.47	76.92	75	65.62	48	79.17	64	57.69	62.77	43.75	46.15	43.48	42.86	18.27
GOLGA3	HsaALTD0002825-2/2	chr12:132816540-132816812	120	chr12:132816540+132816660-132816812,132813419	Alt5	53.86	51.66	38.26	33.46	32.78	33.23	44.11	31.57	26.68	51.31	45.64	43.71	35.78	35.89	35.28	-19.75
CREM	HsaALTD0001674-2/2	chr10:35196009-35196142	43	chr10:35196009-35196099+35196142,35206895	Alt5	22.4	4.05	33.72	21.92	42.09	24.89	17.12	27.92	2.55	26.66	35.72	14.58	21.24	20.51	5.11	20.27
SEC23B	HsaALTD0005737-2/4	chr20:18507933-18507990	18	chr20:18507933-18507972+18507990+18508030+18508054,18510822	Alt5	61.22	66.67	67.39	47.37	47.17	47.83	56.25	57.35	66.22	54.55	71.74	46.67	62.86	48.68	61.76	-16.45
NOD1	HsaALTD0004342-2/2	chr7:30446967-30447050	48	chr7:30446967+30447015-30447050,30446224	Alt5	79.41	82.82	67.5	79.41	55.24	62.43	64.78	72.97	67.96	66.2	94.97	71.49	78.99	73.52	76.78	-22.28
KAT2A	HsaALTD0003381-2/2	chr17:42119054-42119436	191	chr17:42119054+42119245-42119436,42118403	Alt5	65.22	56.67	77.37	73.08	80.81	80.43	75.79	72.81	75.73	81.05	84.26	64.91	87.73	78.43	80.33	19.68
RPL21	HsaALTD0005521-3/3	chr13:27251597-27251850	194	chr13:27251597-27251656+27251699+27251850,27253765	Alt5	9.81	19.9	30.18	44.4	39.91	36.9	26.68	27.16	17.47	8.01	48.78	18.05	14.5	21.31	21.92	23.55
ZCCHC9	HsaALTD0007317-2/2	chr5:-81301698	28	chr5:-81301670+81301698,81304741	Alt5	71.3	62.5	52.07	60.34	50.33	38.24	51.85	68.97	65.49	54.22	78.68	55.94	49.07	71.02	33.33	-22.62
DAP3	HsaALTD0001799-2/2	chr1:155689102-155689243	69	chr1:155689102-155689174+155689243,155709773	Alt5	24.72	24.51	29.83	34.57	42.86	43.86	39.13	36.54	36.45	27.47	53.27	36.22	35.83	30.77	33.33	18.75
KIAA0427	HsaALTD0003438-2/2	chr18:48757919-48758411	6	chr18:48757919-48758405+48758411,48761390	Alt5	30.4	26.12	52.15	57.69	50.41	55.8	53.19	57.44	48.22	38.22	57	38.3	27.83	47.5	59.65	24.84
THUMPD3	HsaALTD0006516-2/3	chr3:-9363332	205	chr3:-9363127+9363332+9363525,9365016	Alt5	50.99	47.12	59.78	74.42	63.49	68.39	60.4	72.42	68.91	70.73	69.27	68.71	54.78	65.83	72.25	16.88
PHC2	HsaALTD0004711-2/2	chr1:33334090-33334290	95	chr1:33334090+33334185-33334290,33332404	Alt5	71.43	73.33	71.88	81.58	87.76	90	78.57	71.23	73.68	72.44	88.57	81.41	69.16	69.05	72	16.5
HUS1	HsaALTD0003152-3/3	chr7:47979410-	58	chr7:47979410+47979421+47979468-,47978816	Alt5	5.66	11.86	11.11	16.95	18.99	33.33	16.67	7.69	17.81	22.22	11.29	11.67	6.25	20.59	19.23	17.4
UGGT1	HsaALTD0007027-3/3	chr2:-128091596	214	chr2:-128091382+128091415+128091596,128097429	Alt5	9.44	7.14	21.31	23.67	24.71	24.42	17.31	16.51	20.92	9.29	23.26	21.36	9.73	18.6	14.29	16.27
SCRN3	HsaALTD0005706-2/4	chr2:-174395989	172	chr2:-174395817+174395989+174396231+174396293,174398275	Alt5	17.57	12.64	7.45	14.91	37.35	26.1	16.34	30.06	9.16	3.77	14.9	8.07	10.41	19.36	15.58	16.62
SORBS2	HsaALTD0006135-2/2	chr4:185775227-185775276	4	chr4:185775227+185775231-185775276,185690611	Alt5	66.23	67.92	49.84	43.97	44.69	42.72	77.06	40.87	52.03	75.93	65.03	59.55	39.7	79.27	66.21	-23.37
YDJC	HsaALTD0007267-2/2	chr22:21629543-21629761	59	chr22:21629543+21629602-21629761,21629407	Alt5	72.5	69.98	54.72	38.6	53.83	49.28	63.43	49.28	57.63	64.2	52.22	78.36	61.38	54.12	45.95	-19.69
CHCHD7	HsaALTD0001407-2/2	chr8:56212851-56212909	20	chr8:56212851-56212889+56212909,56214598	Alt5	39.47	50	60	44.44	74.07	62.96	62.5	64.29	47.06	61.54	67.74	54.29	37.93	55.17	52	23.78
PRKCE	HsaALTD0005050-2/2	chr2:46073796-46073998	38	chr2:46073796-46073960+46073998,46086208	Alt5	89.19	69.08	80.49	68.85	65.41	50.77	60.74	70.34	81.71	60.74	80.49	68.67	72.84	64.81	67.35	-21.05
BCL2L1	HsaALTD0000680-2/2	chr20:31723735-	129	chr20:31723735+31723864-,31722330	Alt5	72.73	46.67	67.24	63.89	86.21	65.62	66.67	67.44	83.33	72	53.85	41.67	59.52	61.9	90.91	16.21
WDR53	HsaALTD0007199-3/3	chr3:196566877-196567307	314	chr3:196566877+196566890+196567191-196567307,196561491	Alt5	61.54	70.83	37.5	50	45.71	47.06	40	37.25	46.88	54.55	66.67	51.61	40.91	33.33	41.38	-19.8
UCKL1	HsaALTD0007016-2/2	chr20:63941110-63941157	26	chr20:63941110+63941136-63941157,63941043	Alt5	94.88	91.41	84.83	86.55	67.88	70.27	74.46	81.25	100	100	78	100	100	92.43	82.93	-24.07
ZNF783	HsaALTD0007511-2/2	chr7:149287565-149287916	140	chr7:149287565-149287776+149287916,149289938	Alt5	0	0	0	0	63.64	38.46	0	0	0	0	36.84	0	0	0	30.43	51.05
AASS	HsaINT0000302	chr7:122101439-122101620	182	chr7:122101621-122101680=122101371-122101438:-	IR-S	52	47.22	43.21	31.25	33.33	30.56	56.67	55.2	46.27	27.87	41.67	50.56	39.39	45.68	45.21	-17.66
ABCD4	HsaINT0001483	chr14:74288766-74289482	717	chr14:74289483-74289519=74288716-74288765:-	IR-S	52.67	58.02	48.09	50.58	37.59	39.17	42.22	42.62	36.18	29.79	33.45	40.63	56.77	47.21	35.77	-16.96
ABCD4	HsaINT0001487	chr14:74286530-74286700	171	chr14:74286701-74286816=74285277-74286529:-	IR-S	64.93	73.08	21.45	21.4	40.29	34.23	32.71	25.06	49.76	40.87	44.28	53.45	53.45	53.85	34.93	-31.75
ACTN1	HsaINT0003165	chr14:68878524-68879961	1438	chr14:68879962-68880108=68878458-68878523:-	IR-C	75.51	60.92	77.62	90.16	88.24	81.4	92.31	93.41	79.44	84.35	100	82.46	78.35	81.31	92.59	16.61
ADCY4	HsaINT0004628	chr14:24323089-24323343	255	chr14:24323344-24323454=24322904-24323088:-	IR-S	40.3	36.16	35.76	20.65	20.83	19.99	31.31	26.54	22.74	17.7	17.46	25.04	32.46	24.03	22.45	-17.82
ADCY6	HsaINT0004671	chr12:48773648-48774401	754	chr12:48774402-48774518=48773469-48773647:-	IR-C	75.72	55.05	90.48	91.67	89.61	84.42	64.02	90.24	74.51	93.33	70.47	89.74	85	83.8	81.17	21.63
AFF4	HsaINT0005213	chr5:132886404-132887520	1117	chr5:132887521-132887592=132886310-132886403:-	IR-S	23.23	26.32	25.98	22.06	47.57	39.13	35.85	23.2	33.33	13.64	16.78	33.33	31.15	26.67	25.98	18.57
AGPAT4	HsaINT0005604	chr6:161153500-161154148	649	chr6:161154149-161154310=161153346-161153499:-	IR-S	43.16	50	31.03	22.58	31.03	18.7	24.41	33.96	41.67	35.59	33.33	32.53	43.53	27.43	25	-21.71
AGXT2L2	HsaINT0005804	chr5:178224565-178224641	77	chr5:178224642-178224729=178224448-178224564:-	IR-S	45.83	44.04	36.36	38.65	30.19	29.06	39.16	51.04	36.76	24.16	19.54	36.17	34.05	29.91	54.15	-15.31
AKAP8L	HsaINT0006322	chr19:15399411-15400294	884	chr19:15400295-15400358=15399302-15399410:-	IR-C	29.46	25.6	72.2	79.8	54.16	54.76	67.61	53.38	52.16	49.77	62.74	49.75	68.67	57.56	61.58	26.93
AKAP8L	HsaINT0006323	chr19:15397856-15399301	1446	chr19:15399302-15399410=15397714-15397855:-	IR-S	36.01	27.46	66.62	68.03	59.96	63.15	72.5	59.07	57.87	51.66	66.83	55.15	55.78	55.48	69.3	29.82
AKTIP	HsaINT0006624	chr16:53492520-53492692	173	chr16:53492693-53492753=53491280-53492519:-	IR-S	4.35	4.55	21.57	0	20	23.4	2.44	3.85	14.81	5.08	6.67	0	9.09	7.32	6.67	17.25
ALG13	HsaINT0007008	chrX:111709049-111711674	2626	chrX:111708965-111709048=111711675-111711725:+	IR-S	53.19	57.14	46.15	62.5	75.61	70.37	71.43	50	50	47.37	35.29	48.39	53.19	60	50	17.83
ANKFY1	HsaINT0008243	chr17:4206487-4207932	1446	chr17:4207933-4208082=4206321-4206486:-	IR-S	26.32	26.67	10.89	4.55	7.83	6.38	3.7	4	20.59	9.76	41.67	16.22	14.29	10.2	9.52	-19.39
ANKS3	HsaINT0009251	chr16:4727178-4729979	2802	chr16:4729980-4730151=4726979-4727177:-	IR-C	52.63	59.74	38.33	38.04	39.91	25.9	35.08	34.58	42.39	34.48	17.61	31.25	31	41.82	40.7	-23.28
ARHGEF11	HsaINT0011845	chr1:156941990-156942689	700	chr1:156942690-156942780=156941864-156941989:-	IR-S	23.73	24.28	23.29	16.92	5.01	7.91	10.09	19.21	13.16	18.44	5.2	11.41	9.43	17.64	21.01	-17.55
ARHGEF11	HsaINT0011849	chr1:156938514-156939547	1034	chr1:156939548-156939910=156938418-156938513:-	IR-S	20.5	20.6	28.27	36.29	34.37	46.01	38.78	44.94	47.59	45.93	23.84	23.8	29.21	38.16	26.99	19.64
ARID4A	HsaINT0012272	chr14:58351324-58353657	2334	chr14:58351073-58351323=58353658-58353855:+	IR-S	26.73	17.81	8.41	10.33	10.43	2.04	9.68	11.34	20	14.29	14.61	9.89	10.92	10.26	7.69	-16.04
ARID5A	HsaINT0012315	chr2:96549806-96550187	382	chr2:96549753-96549805=96550188-96550285:+	IR-S	40.54	36.23	22.22	12.5	19.71	21.9	16.67	17.07	20.34	19.69	8.33	29.11	33.33	26.67	18.56	-17.58
ASAP3	HsaINT0013106	chr1:23434619-23435850	1232	chr1:23435851-23436028=23434533-23434618:-	IR-S	40.48	41.33	45.65	39.53	55.56	56.36	35.85	28.21	34.09	27.78	47.83	26.32	34.55	44.44	46.15	15.05
ASCC2	HsaINT0013223	chr22:29832343-29838177	5835	chr22:29838178-29838265=29832245-29832342:-	IR-S	37.68	28.51	29.68	34.9	16.6	15.1	33.33	46.82	28.87	24.94	37.99	47.37	40.48	60	30.58	-17.24
ATG2A	HsaINT0013961	chr11:64901093-64901961	869	chr11:64901962-64902176=64900884-64901092:-	IR-S	31.9	25.37	15.98	8.48	14.41	10.65	15.55	6.71	17.74	15.41	2.94	13.59	1.63	5.58	7.85	-16.11
ATG4D	HsaINT0014066	chr19:10544326-10544782	457	chr19:10543971-10544325=10544783-10544866:+	IR-S	35.14	31.82	13.04	18.52	5.56	14.29	18.92	14.29	17.86	13.51	21.95	14.29	5.88	15.15	24.14	-23.55
ATHL1	HsaINT0014143	chr11:292998-293162	165	chr11:292886-292997=293163-293235:+	IR-C	51	54.19	47.61	52.38	30.22	28.01	37.52	49.49	33.65	39.29	54.68	47.63	35.57	38.43	38.92	-23.48
ATP6V0A2	HsaINT0015082	chr12:123751230-123752282	1053	chr12:123751110-123751229=123752283-123752402:+	IR-S	10.14	10.87	13.33	11.11	23.81	32	22.73	6.17	15.91	10.53	21.62	8.47	8.24	11.86	26.53	17.4
BANP	HsaINT0016614	chr16:87984260-88006089	21830	chr16:87984060-87984259=88006090-88006265:+	IR-C	18.75	13.04	22.03	55.56	42.86	47.62	17.95	9.09	51.22	51.72	28.89	30.23	25.58	40	33.33	29.34
BBS1	HsaINT0016882	chr11:66521377-66523455	2079	chr11:66521270-66521376=66523456-66523576:+	IR-C	43.24	39.13	25.81	27.54	26.13	21.43	21.21	36.36	31.03	24.24	21.13	51.02	23.2	24.73	37.31	-17.41
BBS10	HsaINT0016883	chr12:76347788-76348161	374	chr12:76348162-76348442=76344486-76347787:-	IR-S	53.27	41.33	22.73	14.63	28.85	15.79	20	14.53	26	20	47.46	38.1	55.2	40.48	37.7	-24.98
BCAT2	HsaINT0017126	chr19:48807075-48810808	3734	chr19:48810809-48810921=48807000-48807074:-	IR-C	83.33	74.19	93.94	100	100	100	100	100	92.31	93.75	100	77.78	93.75	87.1	100	21.24
BPTF	HsaINT0018370	chr17:67975959-67982251	6293	chr17:67975772-67975958=67982252-67984378:+	IR-C	13.5	19.71	35.14	30.21	38.17	32.58	33.3	33.75	28.91	20	30.51	24.23	14.09	12.38	32.62	18.77
BRPF1	HsaINT0018691	chr3:9745710-9745811	102	chr3:9745573-9745709=9745812-9745930:+	IR-S	35.59	33.33	31.82	60	16.05	14.29	22.39	25.71	34.48	39.13	20.55	22.81	23.94	48.72	28.36	-19.29
C11orf48	HsaINT0019812	chr11:62664974-62667522	2549	chr11:62667523-62667747=62664849-62664973:-	IR-C	38.18	51.52	37.29	31.58	19.4	25.71	39.29	30	32.35	35.85	29.03	37.31	32.14	33.33	23.08	-22.3
C15orf44	HsaINT0020964	chr15:65607443-65610795	3353	chr15:65610796-65611069=65607159-65607442:-	IR-C	44.68	52.63	14.85	26.67	31.03	34.29	25	25.45	34.48	33.33	34.55	18.37	21.21	32.2	32.39	-16
C16orf58	HsaINT0021081	chr16:31493525-31493602	78	chr16:31493603-31493787=31493467-31493524:-	IR-S	38.84	40.62	25.61	26.13	23.38	25.18	26.83	35.8	19.28	23.36	24.24	30.99	21.78	26.67	34.86	-15.45
C16orf58	HsaINT0021082	chr16:31493049-31493466	418	chr16:31493467-31493524=31492978-31493048:-	IR-S	59.71	48.65	36.31	36.75	38.8	31.4	39.51	44.09	42.86	31.28	36.24	39.31	44.21	42.69	43.43	-19.08
C17orf42	HsaINT0021300	chr17:30899607-30900412	806	chr17:30900413-30900562=30898983-30899606:-	IR-S	19.35	11.54	31.43	18.92	33.33	27.59	26.98	37.93	10.26	21.43	30.77	17.14	21.88	26.67	20.63	15.02
C17orf90	HsaINT0021519	chr17:81665585-81666517	933	chr17:81666518-81666588=81665036-81665584:-	IR-S	72.77	71.43	38.89	38.34	54.89	52.38	47.08	47.03	67.33	65.78	62.77	69.51	58.39	66.2	37.4	-18.46
C19orf29	HsaINT0021719	chr19:3610972-3611903	932	chr19:3611904-3612413=3610645-3610971:-	IR-S	94.76	88.81	66.59	63.59	74.23	76.76	74.45	68.34	89.5	83.82	71.29	76.57	81.06	94.67	66.63	-16.29
C1orf124	HsaINT0022112	chr1:231351572-231352609	1038	chr1:231351304-231351571=231352610-231354243:+	IR-S	11.39	20.63	30.91	36.08	43.4	34.15	23.08	22.22	24.14	17.99	27.47	21.31	10.84	18.99	60	22.77
C1orf31	HsaINT0022458	chr1:234373841-234374229	389	chr1:234373683-234373840=234374230-234374389:+	IR-S	61.19	53.85	30.43	17.5	46.67	34.21	40.74	15.91	34.69	42.11	50.68	62.96	25	64	29.73	-17.08
C1orf38	HsaINT0022471	chr1:27880055-27881970	1916	chr1:27879644-27880054=27881971-27883043:+	IR-C	51.02	56.86	24.44	16.67	13.21	33.33	17.95	20	26.47	25	8.33	33.33	41.38	47.95	27.27	-30.67
C20orf72	HsaINT0023018	chr20:17969142-17969800	659	chr20:17969119-17969141=17969801-17970370:+	IR-S	13.8	10.04	18.77	15.81	27.27	30.92	34.77	18.92	28.9	33.4	15.92	7.12	21.94	22.51	21.35	17.18
C22orf25	HsaINT0023205	chr22:20061684-20063337	1654	chr22:20061530-20061683=20063338-20063442:+	IR-S	31.72	34.45	47.78	35.94	48.84	47.7	36.03	38.81	34.49	40	33.3	46.64	32.61	40	36.36	15.19
C22orf9	HsaINT0023282	chr22:45212108-45212264	157	chr22:45212265-45212466=45211956-45212107:-	IR-C	88.1	81.34	75.85	50.44	55.02	58.67	78.21	90.23	78.9	68.81	100	81.96	37.73	82.37	88.99	-27.88
C2orf60	HsaINT0023509	chr2:199936493-199938932	2440	chr2:199938933-199939070=199936405-199936492:-	IR-S	83.33	64.44	50	42.86	51.27	48.84	51.52	66.67	53.57	31.71	50	46.94	40.34	42.31	37.5	-23.83
C2orf68	HsaINT0023566	chr2:85611787-85611877	91	chr2:85611878-85612056=85611668-85611786:-	IR-C	32.2	44.44	13.39	7.94	12.82	8.51	14.75	16.47	17.83	13.16	12.57	24.21	13.7	20.61	14.71	-27.66
CARKD	HsaINT0027775	chr13:110627548-110634544	6997	chr13:110627439-110627547=110634545-110634595:+	IR-C	26.98	17.39	9.59	13.73	7.14	3.03	19.35	13.89	11.9	7.69	13.85	13.79	7.04	24.53	6.12	-17.1
CBLN3	HsaINT0028421	chr14:24428406-24428754	349	chr14:24428755-24429525=24428286-24428405:-	IR-S	56.33	68.47	77.02	77.51	77.93	80.87	85.11	88.37	79.02	76.96	48.53	87.18	93.84	67.58	66.61	17
CCDC107	HsaINT0028743	chr9:35660859-35660939	81	chr9:35660766-35660858=35660940-35661503:+	IR-S	79.3	73.06	28.69	24.6	41.12	41.35	38.17	42.01	53.47	50.57	39.48	57.19	54.6	53.3	28.17	-34.95
CCDC159	HsaINT0029330	chr19:11354697-11354872	176	chr19:11354580-11354696=11354873-11354944:+	IR-S	81.4	84.62	70	47.83	67.65	63.38	64.71	56.76	75	79.17	58.82	61.29	71.43	59.32	56.1	-17.49
CCDC76	HsaINT0029938	chr1:100144144-100147893	3750	chr1:100144069-100144143=100147894-100148326:+	IR-S	57.58	58.9	87.3	70.49	78.08	74.55	48.94	66.23	61.36	85.71	86.84	56.41	52.63	60.87	76.47	18.07
CCNT2	HsaINT0030525	chr2:134954380-134954480	101	chr2:134953230-134954379=134954481-134957014:+	IR-S	63.24	63.64	21.88	10.2	40.12	40.28	24.14	29.49	51.05	50.46	47.66	48.03	54.46	58.06	26.05	-23.24
CCNT2	HsaINT0030530	chr2:134942675-134946100	3426	chr2:134942612-134942674=134946101-134946146:+	IR-S	69.81	47.62	22.08	32.2	48.05	34.88	38.46	55.56	60	65.96	47.06	45.83	47.17	42.37	47.22	-17.25
CDCA5	HsaINT0031855	chr11:65083724-65083932	209	chr11:65083933-65084143=65083629-65083723:-	IR-S	17.24	20	1.96	7.69	3.12	3.23	7.41	10.34	21.21	3.12	1.96	6.67	6.82	3.23	33.33	-15.45
CDCA7	HsaINT0031865	chr2:173363896-173364794	899	chr2:173363818-173363895=173364795-173364989:+	IR-S	45.88	38.82	70.49	54.55	64.44	69.7	38.1	45.45	53.85	50.72	46.67	45.71	55.56	72.73	45.95	24.72
CDH24	HsaINT0032148	chr14:23049944-23052472	2529	chr14:23052473-23052609=23049822-23049943:-	IR-C	42.42	33.3	40.1	41.94	60.84	50	48.57	45.64	69.49	40.46	30.23	45.68	37.13	49.12	61.9	17.56
CENPV	HsaINT0033480	chr17:16348686-16349930	1245	chr17:16349931-16350029=16348616-16348685:-	IR-S	42.86	40	28.77	22.22	14.81	11.76	33.33	25	22.73	20	13.51	21.05	27.66	27.27	25	-28.14
CEP135	HsaINT0033554	chr4:55999418-55999490	73	chr4:55999302-55999417=55999491-55999645:+	IR-S	23.08	4.76	43.48	25	40.54	23.08	17.07	4	21.21	5.66	29.03	12	20	16.13	26.32	17.89
CEP57	HsaINT0033836	chr11:95821979-95822498	520	chr11:95821871-95821978=95822499-95822576:+	IR-S	52.58	35.92	38.98	17.53	25.51	18.25	20.88	27.65	43.96	14.19	30.48	23.94	25.98	27.95	44.71	-22.37
CEP57	HsaINT0033837	chr11:95822577-95827785	5209	chr11:95822499-95822576=95827786-95828027:+	IR-C	44.95	45.13	26.13	25.79	29.51	26.32	24.95	26.67	35.26	25.59	22.15	26.57	21.44	23.95	38.04	-17.12
CHD1L	HsaINT0034452	chr1:147267519-147268781	1263	chr1:147267426-147267518=147268782-147268878:+	IR-S	40.31	26.09	20	16.92	19.44	1.53	7.99	16.22	12.5	12.68	10.45	9.76	14.81	15.38	20	-22.71
CHST1	HsaINT0035272	chr11:45650966-45651992	1027	chr11:45651993-45652090=45648877-45650965:-	IR-S	25.53	30.91	4.76	15.79	8.13	7.27	11.11	6.94	12.1	9.09	13.21	10.13	14.29	17.87	4.88	-20.52
CKLF	HsaINT0035658	chr16:66563218-66566082	2865	chr16:66563122-66563217=66566083-66566251:+	IR-C	61.7	77.14	76.47	100	76	100	77.78	100	83.33	88.24	80.95	75	51.52	83.78	95	18.58
CLDN5	HsaINT0036088	chr22:19524543-19525154	612	chr22:19525155-19525337=19523024-19524542:-	IR-S	47.83	57.58	40.68	47.87	28.03	37	35.05	39.56	41.56	44.19	56.58	47.45	37.82	45.86	59.32	-20.19
CLK2	HsaINT0036438	chr1:155268360-155268707	348	chr1:155268708-155268792=155268293-155268359:-	IR-S	75.44	69.36	58.53	54.29	58.22	55.84	60.69	60.59	62.47	54.25	45.77	56.16	65.91	64.29	63.89	-15.37
CNOT10	HsaINT0037246	chr3:32762864-32764454	1591	chr3:32762733-32762863=32764455-32764490:+	IR-C	20.2	13.53	18.17	21.99	35.64	32.69	23.44	9.82	24.27	19.27	19.6	19.54	17.5	11.66	16.48	17.3
COG1	HsaINT0037751	chr17:73203794-73205552	1759	chr17:73203632-73203793=73205553-73205680:+	IR-S	33.33	35.48	28.16	28.57	20.86	10.59	29.2	23.31	29.5	28.89	24.44	36.59	31.67	20	30.53	-18.68
COQ10A	HsaINT0040169	chr12:56267941-56269058	1118	chr12:56267794-56267940=56269059-56269251:+	IR-S	59.32	56	31.25	28	33.33	30.3	52.73	53.12	33.33	31.91	30.91	50	42.37	54.84	60.87	-25.84
COQ6	HsaINT0040207	chr14:73958278-73958970	693	chr14:73958147-73958277=73958971-73959078:+	IR-C	36	23.29	34.09	39.53	55.56	53.49	55	62.07	41.33	34.48	50	47.37	37.66	44.93	46.03	24.88
CPXM1	HsaINT0041084	chr20:2796444-2796526	83	chr20:2796527-2796650=2796247-2796443:-	IR-S	31.43	38.46	20	0	14.29	12.2	5.88	24.14	18.75	14.29	10	3.03	22.22	33.33	16.67	-21.7
CUL9	HsaINT0043452	chr6:43196266-43196644	379	chr6:43196069-43196265=43196645-43196862:+	IR-S	47.13	32.52	40.76	22.59	16.05	18.03	40.42	32.72	43.77	23.85	23.71	27.19	31.49	50.32	31.02	-22.79
CYHR1	HsaINT0044043	chr8:144450771-144452358	1588	chr8:144452359-144452570=144449932-144450770:-	IR-S	38.36	30.73	29.37	20.9	21.36	14.19	24.48	26.14	21.43	14.99	24.55	34.4	25.96	24.37	18.7	-16.77
CYorf15A	HsaINT0044659	chrY:19589613-19590082	470	chrY:19589521-19589612=19590083-19590423:+	IR-S	73.12	75.76	93.23	93.78	93.31	92.87	92.71	89.86	82.5	84.39	89.61	71.68	72.98	85.85	91.92	18.65
DDX60L	HsaINT0046509	chr4:168421910-168422523	614	chr4:168422524-168422670=168421760-168421909:-	IR-S	65.35	60.24	65.62	60.48	46.39	37.57	50.39	43.83	50.41	59.57	55.34	48.44	60.23	45.28	50.31	-20.82
DENND4B	HsaINT0046856	chr1:153942626-153942877	252	chr1:153942878-153943130=153942556-153942625:-	IR-S	36.69	33.94	21.74	27.19	15.36	21.05	15.34	16.63	19.75	20.43	11.64	18.69	20.1	16.19	22.5	-17.11
DHX34	HsaINT0047697	chr19:47375709-47375923	215	chr19:47375466-47375708=47375924-47376097:+	IR-S	5.45	14.29	30.61	20.83	29.73	29.41	8.7	30.77	18.18	17.86	8	5.88	12	17.65	11.46	19.7
DLG5	HsaINT0048591	chr10:77820019-77821081	1063	chr10:77821082-77822101=77819895-77820018:-	IR-C	10.09	7.89	35.05	26.65	35.72	25.09	27.97	22.39	19.44	12.84	11.13	21.67	16.19	16.07	9.52	21.41
DOCK6	HsaINT0051257	chr19:11237558-11237640	83	chr19:11237641-11237779=11237456-11237557:-	IR-S	19.14	27.68	8.88	16.26	6.17	8.05	7.27	6.45	6.53	6.71	7.83	6.96	6.34	8.49	11.82	-16.3
DOCK6	HsaINT0051271	chr19:11252551-11252782	232	chr19:11252783-11252958=11252482-11252550:-	IR-S	46.56	40.38	40.78	38.19	25.11	24.91	33.74	42.99	34.66	36.02	31.58	38.25	29.34	42.59	41.73	-18.46
DOCK6	HsaINT0051282	chr19:11252249-11252481	233	chr19:11252482-11252550=11252119-11252248:-	IR-S	58.53	52.8	52.78	50.78	39.29	38.1	43.75	40.1	41.46	31.61	29.71	32.7	40.76	50.81	42.06	-16.97
DOK4	HsaINT0051467	chr16:57479689-57486304	6616	chr16:57486305-57486473=57479442-57479688:-	IR-C	54.84	52	66.89	71.74	80.18	68.29	76.47	60.63	72.97	62.07	54.29	58.82	64.03	73.21	26.32	20.81
E4F1	HsaINT0053587	chr16:2229676-2232170	2495	chr16:2229570-2229675=2232171-2232364:+	IR-S	48.57	48	34.75	31.67	36.45	26.5	24.27	41.94	33.86	32.67	29.2	38.46	36.26	46.79	42.03	-16.81
EED	HsaINT0054073	chr11:86277139-86277917	779	chr11:86276980-86277138=86277918-86277991:+	IR-C	3.41	15.84	20.18	14.67	17.31	39.81	19.83	15.83	18.99	8.76	33.18	14.59	9.16	17.56	18.91	18.93
EVI5L	HsaINT0058474	chr19:7863281-7863423	143	chr19:7863185-7863280=7863424-7864976:+	IR-S	30.79	35.94	6.78	11.02	13.47	6.92	5.63	0	28.73	16.29	1.74	25.31	18.92	17.04	3.26	-23.17
EXD3	HsaINT0058586	chr9:137307647-137309606	1960	chr9:137309607-137309700=137307608-137307646:-	IR-S	78.03	81.77	63.76	67.34	56.54	41.6	75.12	64.99	47.67	43.6	29.65	45.89	51.41	64.46	65.09	-30.83
EXD3	HsaINT0058591	chr9:137366633-137367935	1303	chr9:137367936-137367989=137366493-137366632:-	IR-S	16.21	19.86	51.15	65.11	29.6	39.96	39.41	29.31	38.18	25.14	36.76	30.74	19.33	19.16	43.17	16.75
EXOC3L	HsaINT0058669	chr16:67189684-67189970	287	chr16:67189971-67190204=67189631-67189683:-	IR-S	48.57	54.84	10	16.67	35.71	33.33	41.67	34.69	32.14	25.42	9.09	22.45	37.93	28.26	5.88	-17.19
EXOC3L	HsaINT0058673	chr16:67184605-67184685	81	chr16:67184686-67184810=67184379-67184604:-	IR-S	7.29	10.2	11.11	11.4	27.17	26.27	17.41	18.51	6.73	23.42	43.33	20.23	4.76	11.29	33.77	17.98
EXOC3L	HsaINT0058681	chr16:67185491-67186236	746	chr16:67186237-67186347=67185361-67185490:-	IR-S	47.61	40.83	16.05	33.5	25.31	16.23	19.05	7.14	23.25	20.98	20.23	29.84	63.93	33.62	33.33	-23.45
FAM158A	HsaINT0060098	chr14:24140966-24141106	141	chr14:24141107-24141316=24140889-24140965:-	IR-S	29.52	28.42	14.89	14.94	15.97	6.09	10.87	8.15	12.16	24.59	17.14	15.25	10.34	17.89	15.07	-17.94
FAM3A	HsaINT0060959	chrX:154515813-154515909	97	chrX:154515910-154516242=154515760-154515812:-	IR-S	80.1	75.1	62.8	59.63	61.15	61.28	70.34	64.52	66.29	65.23	45.91	69.42	53.29	79.22	66.72	-16.38
FAM76A	HsaINT0061476	chr1:27759628-27760494	867	chr1:27759526-27759627=27760495-27762912:+	IR-C	8.11	6.25	25.93	35.48	26.67	23.08	39.13	8.11	23.81	11.11	18.52	44	36.84	25	50	17.7
FAM76B	HsaINT0061477	chr11:95788564-95789391	828	chr11:95789392-95789790=95788499-95788563:-	IR-S	28.4	36.84	29.41	33.33	50.88	53.49	49.3	43.66	41.77	26.67	46.67	21.21	53.42	30.16	38.1	19.56
FAN1	HsaINT0061735	chr15:30925292-30925788	497	chr15:30925127-30925291=30925789-30925939:+	IR-S	57.13	56.85	56.57	59.52	32.18	36.9	59.22	39.38	46.94	36.49	30.42	40.69	36.08	31.49	41	-22.45
FANCG	HsaINT0061853	chr9:35075083-35075278	196	chr9:35075279-35075325=35074927-35075082:-	IR-S	27.04	33.82	14.14	14.69	8.04	19.06	14.01	15.61	11.39	14.14	7.62	18.33	17.2	30.82	11.47	-16.88
FANCG	HsaINT0061854	chr9:35074495-35074926	432	chr9:35074927-35075082=35074371-35074494:-	IR-S	29.87	35.66	22.67	9.09	16.26	14.94	29.82	16.52	23.68	19.35	11.86	22.67	11.11	21.21	16.28	-17.16
FANCL	HsaINT0061902	chr2:58162948-58163028	81	chr2:58163029-58163074=58162866-58162947:-	IR-S	11.54	22.73	75	72.73	52.94	44.68	29.41	42.11	28	53.33	30.77	18.52	35.21	35.71	30	31.67
FBXL6	HsaINT0062714	chr8:144357122-144357438	317	chr8:144357439-144357502=144356990-144357121:-	IR-C	79.17	78.38	72.15	67.5	52.69	53.49	64.95	51.16	62.79	50.72	68.89	69.62	60.61	61.19	80	-25.69
FGFR1OP	HsaINT0063930	chr6:167003248-167003722	475	chr6:167003193-167003247=167003723-167003811:+	IR-C	15.92	10.07	13.21	36.18	29.78	33.51	33.75	22.09	27.13	15.58	22.35	42.37	21.69	44.76	24.27	18.65
FHOD1	HsaINT0064161	chr16:67238308-67238379	72	chr16:67238380-67238447=67238202-67238307:-	IR-S	26.03	32.2	9.52	16.13	13.51	9.68	24.14	14.63	28.4	12.5	15.38	16.88	11.32	15.91	20.48	-17.52
GALT	HsaINT0067626	chr9:34647706-34647831	126	chr9:34647657-34647705=34647832-34647961:+	IR-S	53.49	54.93	47.37	32.11	40.32	34.02	45.71	43.82	31.09	37.5	47.95	29.03	39.29	29.17	50.59	-17.04
GBA2	HsaINT0067999	chr9:35738153-35738231	79	chr9:35738232-35738374=35738037-35738152:-	IR-S	46.94	51.86	35.9	34.01	31.36	32.1	29.41	32.31	52.6	37.01	28.25	40.64	32.39	35.5	47.08	-17.67
GGCX	HsaINT0068846	chr2:85555591-85556181	591	chr2:85556182-85556260=85555484-85555590:-	IR-S	21.19	21.57	15.77	2.12	6.93	4.9	2.94	6.49	5.88	6.12	1.07	13.33	6.25	2.85	7.85	-15.46
GLI4	HsaINT0069496	chr8:143269521-143274703	5183	chr8:143269360-143269520=143274704-143274802:+	IR-C	59.65	66.67	43.59	57.28	42.64	28.71	57.5	50	70.09	51.79	55.19	56.1	48.62	50.44	45.71	-27.48
GNB3	HsaINT0070135	chr12:6845803-6846791	989	chr12:6845586-6845802=6846792-6847393:+	IR-C	46.34	45.83	10.89	18.64	26.15	24.71	22.5	18.47	31.43	41.18	22.45	30.43	36	25.37	17.99	-20.66
GPCPD1	HsaINT0071065	chr20:5584323-5586193	1871	chr20:5586194-5586269=5584281-5584322:-	IR-C	31.34	31.43	56.76	40.3	60	51.72	40	52.94	38.18	40	43.59	27.66	65.96	23.94	49.09	24.48
GRAMD1C	HsaINT0072041	chr3:113938144-113939885	1742	chr3:113938086-113938143=113939886-113939996:+	IR-S	39.52	41.16	33.58	36.9	24.66	24.01	37.24	25.84	33.68	24.8	17.66	30.84	21.61	27.76	32.52	-16
HAUS5	HsaINT0074276	chr19:35619759-35620011	253	chr19:35619613-35619758=35620012-35620123:+	IR-S	44.38	54.84	67.37	61.57	64.73	67.55	56.43	70.83	59.3	57.43	51.45	41.67	72.76	100	59.3	16.53
HDAC1	HsaINT0074536	chr1:32329161-32330577	1417	chr1:32329068-32329160=32330578-32330686:+	IR-C	47.68	47.41	35.06	27.39	32.43	29.51	34.48	32.22	29.88	25.37	8.4	22.75	30.98	25.37	37.01	-16.57
HERC2	HsaINT0075490	chr15:28248737-28254339	5603	chr15:28254340-28254518=28248552-28248736:-	IR-C	14.32	18.09	27.14	11.15	26.37	38.28	25.14	20.44	25.73	22.38	20.82	18.16	17.38	23.09	16.8	16.12
HEXDC	HsaINT0075806	chr17:82419884-82424393	4510	chr17:82419749-82419883=82424394-82424503:+	IR-S	11.11	12.5	26.83	20	26.83	28.57	40.74	11.76	23.81	23.58	27.27	10.34	28.81	16.98	20	15.89
HIPK3	HsaINT0076262	chr11:33348229-33348521	293	chr11:33348166-33348228=33348522-33348818:+	IR-C	20.9	9.4	22.29	16.36	36.54	40.35	14.49	13.68	21.43	23.6	26.4	13.73	44.44	13.87	12.68	23.3
HNRNPA1L2	HsaINT0076954	chr13:52637447-52642405	4959	chr13:52637305-52637446=52642406-52643784:+	IR-S	27.08	13.21	30.16	49.45	47.57	28.57	32.65	43.69	25.52	33.33	26	43.28	27.03	40.96	43.43	17.92
IDUA	HsaINT0078856	chr4:1001882-1001981	100	chr4:1001679-1001881=1001982-1002161:+	IR-S	29.41	41.67	17.53	13.98	16.5	17.39	15.56	15.32	19.37	26.4	32.17	20.63	19.54	19.35	18.64	-18.59
IFT172	HsaINT0079117	chr2:27454163-27454353	191	chr2:27454354-27454418=27453982-27454162:-	IR-S	20.61	14.22	29.08	41.89	37.89	45	32.38	22.77	33.09	28.03	12.78	16.58	38.59	30.98	37.35	24.03
ING5	HsaINT0080800	chr2:241723272-241724988	1717	chr2:241723210-241723271=241724989-241729481:+	IR-S	11.86	4.35	33.33	35.71	40	29.63	20	30.34	8.33	12	13.79	11.86	35.14	21.52	30.16	26.71
IPPK	HsaINT0081643	chr9:92634489-92635157	669	chr9:92635158-92635308=92634386-92634488:-	IR-S	2.56	5.26	17.95	16.67	20.93	18.75	11.11	17.95	10	15.79	6.67	13.64	10	26.67	13.51	15.93
IQGAP3	HsaINT0081880	chr1:156562666-156563133	468	chr1:156563134-156563312=156562587-156562665:-	IR-S	35.7	32.69	23.08	13.93	22.22	2.37	23.48	23.12	4.42	3.35	1.37	18.52	20.94	21.46	16.27	-21.9
IRF7	HsaINT0082068	chr11:615260-615344	85	chr11:615345-615647=615097-615259:-	IR-S	78.95	35.14	20.59	13.33	12.9	16.67	26.83	28	20.39	17.33	23.81	30.23	28.57	16.48	33.33	-42.26
JMJD7	HsaINT0083801	chr15:41834894-41834969	76	chr15:41834740-41834893=41834970-41835223:+	IR-C	38.1	43.48	32.14	42.86	22.5	17.65	30.3	30.53	38.67	22.86	20	35.71	15.56	40	29.03	-20.71
KANK3	HsaINT0084003	chr19:8337857-8343224	5368	chr19:8343225-8343262=8337795-8337856:-	IR-S	34.53	23.91	24.02	22.7	19.32	9.05	31.47	20.95	13.84	22.68	26.47	32.11	17.56	27.2	35.13	-15.04
KAT2A	HsaINT0084050	chr17:42118404-42119244	841	chr17:42119245-42119436=42118297-42118403:-	IR-S	63.95	56.3	73.73	70.37	76.1	76.81	73.17	65.36	75.76	72.31	82.74	67.21	82.83	71.55	80.17	16.33
KATNB1	HsaINT0084125	chr16:57755495-57755840	346	chr16:57755345-57755494=57755841-57755917:+	IR-S	5.63	11.27	32.69	19.96	47.76	23.91	19.96	16	22.54	19.96	20.93	28.89	13.22	29.8	35.42	27.39
KDM5D	HsaINT0085244	chrY:19706641-19706793	153	chrY:19706794-19706863=19706441-19706640:-	IR-S	26.32	45.16	6.25	8.82	13.56	8.43	15.07	4.76	9.24	9.38	3.16	15.22	11.11	10.14	21.74	-24.74
KIAA0556	HsaINT0086021	chr16:27775085-27776927	1843	chr16:27774945-27775084=27776928-27777029:+	IR-C	68.42	54.1	34.62	70.37	38.1	27.66	51.22	61.9	67.27	25.58	30.77	41.94	42.03	56.67	41.18	-28.38
KIAA0664	HsaINT0086130	chr17:2696536-2696718	183	chr17:2696719-2696942=2696434-2696535:-	IR-S	33.29	38.74	14.29	19.4	17.24	9.68	20	10.2	12.28	21.31	12.68	40.49	21.43	19.15	20.93	-22.55
KIAA0907	HsaINT0086237	chr1:155916738-155917498	761	chr1:155917499-155917672=155916625-155916737:-	IR-S	52.98	59.3	25.11	17.53	40.76	28.7	50.58	48.86	58.31	41.52	28.25	50.34	42.15	54.34	46.29	-21.41
KIAA1429	HsaINT0086827	chr8:94495892-94496327	436	chr8:94496328-94496480=94495731-94495891:-	IR-S	6.8	8.91	10.16	7.49	33.33	21.95	5.52	4.76	5.97	6.67	42.86	10.39	5.71	4.64	6.87	19.79
KIAA1530	HsaINT0086947	chr4:1348190-1349523	1334	chr4:1348090-1348189=1349524-1349854:+	IR-S	28.19	21.42	11.82	12.2	5.96	2.94	14.39	21.03	6.09	15.53	6.47	0	1.81	11.05	12.71	-20.36
KIF18B	HsaINT0087615	chr17:44927079-44928025	947	chr17:44928026-44928551=44926989-44927078:-	IR-S	3.48	4.4	19.79	16.86	22.27	22.77	12.18	19.75	8.57	12.84	5.56	8.65	7.69	7.34	0	18.58
KIF4A	HsaINT0088058	chrX:70290151-70290437	287	chrX:70290029-70290150=70290438-70290578:+	IR-S	3.7	5.26	21.95	11.48	20	20	7.69	10.71	26.32	7.69	13.04	26.53	11.76	11.11	9.09	15.52
KIFC2	HsaINT0088252	chr8:144472707-144472794	88	chr8:144472577-144472706=144472795-144474116:+	IR-S	49.21	38.75	25.12	20.99	20.59	19.25	29.76	19.46	21.27	11.73	18.74	30.69	22.08	12.33	27.11	-24.06
LIAS	HsaINT0091763	chr4:39467647-39470018	2372	chr4:39467518-39467646=39470019-39470164:+	IR-S	37.13	36.2	7.74	7.14	22.41	17.84	24.88	13.62	8.22	8.81	39.36	17.72	7.8	35.63	33.66	-16.54
LMBR1L	HsaINT0092384	chr12:49104552-49104745	194	chr12:49104746-49104885=49104448-49104551:-	IR-S	48.17	50.33	39.82	56.62	31.99	33.76	35.78	35.21	37.65	24.24	17.5	25.64	33.58	41.11	51.88	-16.38
LOC100128881	HsaINT0092791	chr16:89716905-89717343	439	chr16:89716471-89716904=89717344-89718165:+	IR-S	100	90.48	50.4	65.71	60	63.16	74.47	76	73.13	76	87.5	74.47	70.37	70.73	64.71	-33.66
LOC146880	HsaINT0093401	chr17:64780206-64780342	137	chr17:64780343-64781039=64778139-64780205:-	IR-C	46.11	56.6	39.39	30.58	34.01	28	19.81	20.92	31.9	37.5	16	41.48	26.62	37.7	32.41	-20.35
LOC338799	HsaINT0094041	chr12:121801809-121802630	822	chr12:121802631-121802784=121801707-121801808:-	IR-S	74.51	70.41	54.21	59.07	56.8	55.37	52.47	53.47	68.14	75.19	58.78	72.6	51.96	75.69	71.9	-16.38
LOC645212	HsaINT0094948	chr15:44536359-44536800	442	chr15:44536801-44536900=44536043-44536358:-	IR-S	93.44	87.1	82.61	83.78	66.67	73.68	69.7	88	78.26	88.57	95.35	95.45	61.76	95	91.3	-20.09
LRP11	HsaINT0096284	chr6:149820704-149826263	5560	chr6:149826264-149826359=149818758-149820703:-	IR-C	39.13	32.81	18.99	16.18	19.77	15.51	24.53	30.32	31.82	23.38	37.7	16.87	38.82	47.83	9.09	-18.33
MAN2C1	HsaINT0098796	chr15:75368199-75368482	284	chr15:75368483-75368600=75368073-75368198:-	IR-S	59.36	62.53	28.86	21.31	36.9	32.96	37.85	31.01	42.17	40.48	41.67	38.58	45.81	51.36	34.4	-26.02
MAN2C1	HsaINT0098803	chr15:75359426-75359619	194	chr15:75359620-75359775=75359328-75359425:-	IR-C	55.96	63.59	45.97	40.19	39.38	42.87	46.16	44.1	40.77	44.97	48.05	50.68	39	39.24	46.65	-18.65
MAP3K12	HsaINT0099060	chr12:53486623-53486946	324	chr12:53486947-53487155=53486439-53486622:-	IR-S	64.64	65.08	44.19	44.36	46.04	41	41.18	48.84	52.63	48.44	41.79	57.69	54.91	63.72	60	-21.34
MBD3	HsaINT0100372	chr19:1585215-1592521	7307	chr19:1592522-1592653=1585055-1585214:-	IR-S	37.23	57.89	26.39	40.62	25.18	37.74	32.04	40.35	37.6	35.42	50.43	51.18	35.17	53.85	34.83	-16.1
MBD5	HsaINT0100401	chr2:148470462-148483109	12648	chr2:148468341-148470461=148483110-148483436:+	IR-S	16.67	3.03	41.82	39.53	29.03	21.05	44.83	60	28	29.41	30.77	58.33	15.79	2.33	42.11	15.19
MBOAT2	HsaINT0100477	chr2:8860765-8862589	1825	chr2:8862590-8862722=8860613-8860764:-	IR-S	44.19	64.1	39.39	22.39	25.31	25.37	35.59	48.39	44.26	28.3	51.15	31.19	70.37	42.22	25	-28.8
METRN	HsaINT0102121	chr16:716993-717070	78	chr16:716933-716992=717071-717480:+	IR-S	36.84	36.51	18.46	17.14	20.66	17.24	34.38	16.13	24.05	11.88	29.27	28.09	12.07	20.59	32.04	-17.73
METTL3	HsaINT0102211	chr14:21499372-21499491	120	chr14:21499492-21499600=21499306-21499371:-	IR-S	67.92	60.68	53.9	39.91	55.11	42.69	58.04	51.3	64.94	44.52	57.14	48.24	84.29	50.86	58.43	-15.4
MFSD3	HsaINT0102430	chr8:144510904-144510990	87	chr8:144510794-144510903=144510991-144511206:+	IR-S	41.71	31.15	22.15	26.72	13.21	7.55	10.2	11.95	21.35	14.11	18.53	14.79	12.1	11.75	10.91	-26.05
MFSD7	HsaINT0102453	chr4:684600-684718	119	chr4:684719-684856=684483-684599:-	IR-S	34.69	18.18	16.42	10.71	13.89	4.62	7.69	20	12.36	4.92	6.67	12.5	8.33	10.53	9.43	-17.18
MICALL2	HsaINT0102922	chr7:1438221-1438288	68	chr7:1438289-1438353=1438097-1438220:-	IR-S	43.97	51	44.19	37.47	30.89	28.17	40.86	18.24	30.02	33.69	24.19	42.93	22.17	25.11	36.46	-17.95
MLLT6	HsaINT0103743	chr17:38715829-38716366	538	chr17:38715612-38715828=38716367-38716981:+	IR-C	38.08	34.04	39.51	34.47	63.22	54.23	48.42	45.39	52.84	49.4	47.06	35.47	38.02	51.12	41.8	22.66
MOBKL1A	HsaINT0104190	chr4:70975287-70979127	3841	chr4:70975153-70975286=70979128-70979291:+	IR-S	8.47	17.24	23.08	14.29	25.58	39.53	33.33	11.11	17.33	15.38	26.32	11.11	16.67	14.81	21.31	19.7
MOSPD2	HsaINT0104479	chrX:14892879-14895307	2429	chrX:14892723-14892878=14895308-14895394:+	IR-S	50	48.65	34.09	67.35	33.33	31.15	47.95	43.86	36.75	35.29	26.92	46.48	41.82	61.29	57.14	-17.09
MPRIP	HsaINT0104851	chr17:17180670-17184822	4153	chr17:17180607-17180669=17184823-17185559:+	IR-C	23.75	19.79	8.17	8.66	6.32	5.34	7.65	7.99	9.28	7.85	9.08	7.83	8.05	9.4	13.22	-15.94
MSL1	HsaINT0105594	chr17:40129628-40131536	1909	chr17:40129245-40129627=40131537-40131584:+	IR-C	72.24	68.57	63.57	63.03	56.22	52.6	50.9	49.69	71.25	71.76	36.08	60.56	67.73	73.47	52.58	-16
MYEF2	HsaINT0107396	chr15:48151943-48152233	291	chr15:48152234-48152284=48151874-48151942:-	IR-S	74.19	54.89	55.86	70	59.04	39.66	67.41	66.67	51.27	45.63	22.76	46.46	58.24	73.65	58.49	-15.19
MYO15B	HsaINT0108271	chr17:75591247-75591615	369	chr17:75591172-75591246=75591616-75591712:+	IR-S	85.71	85.19	52.24	73.68	65.67	60.56	43.48	73.68	59.22	58.33	41.18	76.74	62.62	52.81	61.62	-22.34
MYO19	HsaINT0108463	chr17:36514549-36515112	564	chr17:36515113-36515182=36514446-36514548:-	IR-S	42.04	30.03	26.06	22.48	16.82	12.29	19.97	20.41	20.33	13.89	6.96	17.04	12.56	26.19	26.1	-21.48
NAPRT1	HsaINT0109965	chr8:143575094-143575190	97	chr8:143575191-143575345=143574986-143575093:-	IR-S	28.54	30.13	21.37	12.55	14.76	13.23	22.29	19.86	23.57	20.13	17.72	20.72	12.22	22.27	24.69	-15.34
NBEAL2	HsaINT0110443	chr3:47007156-47007240	85	chr3:47007066-47007155=47007241-47007350:+	IR-S	34.49	27.91	20.98	21.18	15.73	14.65	22.52	18.88	24.87	15.32	16.61	14.24	18.95	16.56	19.91	-16.01
NCRNA00085	HsaINT0111440	chr19:51702653-51703020	368	chr19:51702629-51702652=51703021-51703098:+	IR-S	69.6	89.05	53.44	35.25	39.56	47.9	56.68	51.34	73.67	55.75	78.1	65.15	51	64.35	37.53	-35.59
NCRNA00085	HsaINT0111444	chr19:51704481-51705089	609	chr19:51704270-51704480=51705090-51705190:+	IR-S	33.46	40.9	21.75	14.44	20.18	23.83	17.28	12.71	19.22	18.85	33.78	23.32	21.94	24.34	24.93	-15.18
NDOR1	HsaINT0111729	chr9:137216189-137216271	83	chr9:137216094-137216188=137216272-137219361:+	IR-C	69.86	60.66	34.69	29.41	33.88	28.89	30.95	31.09	50.54	41.94	43.53	36.26	45.32	39.73	34.74	-33.88
NEURL4	HsaINT0112833	chr17:7325474-7325640	167	chr17:7325641-7325713=7325209-7325473:-	IR-S	39.84	37.41	30.6	15.74	22.57	20.12	15.61	6.49	25.43	22.94	8.85	24.46	31.8	17.75	23.71	-17.28
NIPBL	HsaINT0113675	chr5:37063979-37064526	548	chr5:37063790-37063978=37064527-37065819:+	IR-S	33.53	34.82	75.43	69.98	59.24	64.52	61.48	57.52	51.93	58.93	63.73	46.29	30.94	35.27	73.01	27.7
NKTR	HsaINT0113809	chr3:42619128-42619663	536	chr3:42619020-42619127=42619664-42619708:+	IR-C	34.02	42.86	37.6	44.3	17.65	21.05	28.57	26.11	26.25	36.36	22.33	45.79	41.18	40.82	23.73	-19.09
NPC1	HsaINT0115097	chr18:23539471-23539810	340	chr18:23539811-23540001=23539355-23539470:-	IR-C	25.9	13.21	2.5	1.49	6.76	0	1.45	0	5.88	6.5	1.08	3.7	7.73	3.03	3.7	-16.18
NR1H3	HsaINT0115535	chr11:47258130-47259179	1050	chr11:47257946-47258129=47259180-47259259:+	IR-C	57.38	55.56	41.67	20	40	25.93	46.67	39.13	42.11	43.59	40.54	52.38	36.23	53.33	44.44	-23.5
NRBP1	HsaINT0115741	chr2:27428732-27433253	4522	chr2:27428606-27428731=27433254-27433483:+	IR-S	31.87	23.08	27.06	41.54	49.09	42.86	37.78	29.82	21.95	35.9	29.58	38.18	35.8	35	35.71	18.5
NUP188	HsaINT0116931	chr9:128994924-128995318	395	chr9:128994856-128994923=128995319-128995514:+	IR-S	6.78	3.51	17.49	14.29	20.22	24.84	16.35	16.02	18.73	14.5	9.29	11.66	15.44	18.13	15.67	17.38
OBSL1	HsaINT0117674	chr2:219567576-219567717	142	chr2:219567718-219567969=219567273-219567575:-	IR-S	27.13	35.26	13	13.23	13.93	16.58	10.42	8.85	14.5	18.31	9.99	10.83	14.78	17.23	16.76	-15.94
OCEL1	HsaINT0117728	chr19:17226870-17226993	124	chr19:17226693-17226869=17226994-17227199:+	IR-S	50.54	58.05	34.76	38.26	32.88	42.73	36.15	22.87	48.7	34.64	45.05	51.2	37.35	42.4	44.39	-16.49
OGFOD2	HsaINT0118073	chr12:122976402-122976653	252	chr12:122976253-122976401=122976654-122976767:+	IR-S	39.97	24.47	25.23	13.4	19.97	9.49	16.13	17.95	13.33	15.7	20	31.65	10.16	24.73	19.04	-17.49
PAN2	HsaINT0119963	chr12:56322759-56323061	303	chr12:56323062-56323209=56322615-56322758:-	IR-S	86.67	73.53	82.22	58.33	56.41	47.83	46.67	57.65	56.52	38.67	42.86	68.83	60.33	62.16	63.64	-27.98
PCIF1	HsaINT0121251	chr20:45937586-45938980	1395	chr20:45937418-45937585=45938981-45939123:+	IR-S	12.4	8.33	25.84	21.05	24.75	37.08	21.88	18.82	17.02	19.4	24.39	18.52	24.62	12.99	23.48	20.55
PFAS	HsaINT0123286	chr17:8266354-8266752	399	chr17:8266234-8266353=8266753-8266898:+	IR-S	12.25	7.54	26.12	34.65	44.3	38.64	22.98	15.61	31.25	15.51	16.94	19.27	21.57	10.34	4.5	31.57
PHKG2	HsaINT0124278	chr16:30751604-30753231	1628	chr16:30751549-30751603=30753232-30753297:+	IR-C	44.78	55.07	30.38	24.94	31.19	32.92	38.94	28.02	44.1	27.39	38.38	48.18	33.61	45.86	37.87	-17.87
PLEKHG4	HsaINT0127331	chr16:67286920-67286999	80	chr16:67286749-67286919=67287000-67287177:+	IR-S	28.86	34.39	11.83	17.64	10.56	12.83	29.81	19.76	20.31	27.77	19.17	21	13.34	22.95	20.2	-19.93
PLEKHG4	HsaINT0127336	chr16:67280544-67280710	167	chr16:67279876-67280543=67280711-67280806:+	IR-C	90.91	81.25	83.02	62.16	69.44	67.44	68.25	70.49	70.67	72.84	65.47	92	75.19	62.39	80.22	-17.64
PLEKHG5	HsaINT0127377	chr1:6467573-6467824	252	chr1:6467825-6468586=6466092-6467572:-	IR-S	33.17	37.91	17.57	24.66	15.73	18.02	14.29	12.79	16.62	20.42	18.68	27.52	27.6	21.3	13.27	-18.66
POLG	HsaINT0129025	chr15:89319351-89320765	1415	chr15:89320766-89321012=89319228-89319350:-	IR-S	28.09	31.63	17.95	20.56	14.58	11.78	12.69	17.2	19.53	21.19	17	14.48	16.54	14.07	16.81	-16.68
POLG	HsaINT0129029	chr15:89317537-89318540	1004	chr15:89318541-89318749=89317376-89317536:-	IR-S	50.61	39.85	37.52	37.44	32.57	27.41	30.41	36.62	30.52	27.45	28.39	26.96	24.56	39.16	42.73	-15.24
POLR3A	HsaINT0129362	chr10:78019266-78021545	2280	chr10:78021546-78021682=78019162-78019265:-	IR-S	12.82	25.93	9.09	7.69	0	4	14.29	3.23	5.26	2.56	4.48	1.75	12.82	11.11	4.92	-17.38
POMT2	HsaINT0129596	chr14:77304801-77306336	1536	chr14:77306337-77306441=77304692-77304800:-	IR-S	22.58	15.79	10.2	21.05	5.88	0	7.32	23.33	3.53	10.53	28.95	27.27	21.21	23.81	0	-16.24
PPP1R16A	HsaINT0130657	chr8:144497454-144498769	1316	chr8:144496726-144497453=144498770-144498840:+	IR-S	10.42	6.49	30.07	28.12	29.25	20.31	16.33	17.95	18.26	14.49	8.41	18.84	17.65	22	16.13	16.32
PSPC1	HsaINT0133737	chr13:19674985-19677723	2739	chr13:19677724-19677823=19674756-19674984:-	IR-S	78.72	75	62.5	55.56	46.15	31.25	66.67	24.53	29.41	39.29	36.26	30.91	41.46	58.06	28.57	-38.16
PTBP2	HsaINT0133815	chr1:96813107-96813275	169	chr1:96813029-96813106=96813276-96815049:+	IR-S	51.11	43.86	56.16	59.18	76.27	63.64	63.93	49.45	48.33	40	36.23	40	42.86	55.56	58.97	22.47
PTCD3	HsaINT0133844	chr2:86127306-86127940	635	chr2:86127161-86127305=86127941-86127991:+	IR-S	28.21	25.94	54.59	61.33	50.32	45.41	39.18	48.53	47.47	38.08	45.6	31.78	35.55	45.05	44	20.79
PTPRM	HsaINT0134923	chr18:8376598-8378264	1667	chr18:8376462-8376597=8378265-8378414:+	IR-S	60.71	65.09	66.23	67.98	46.58	43.52	52.82	50.68	51.5	53.49	31.19	52.19	54.61	52.69	72.87	-17.85
PTS	HsaINT0135223	chr11:112228674-112230207	1534	chr11:112228594-112228673=112230208-112230230:+	IR-S	21.94	12.97	31.63	20.07	44.63	28.5	28.76	18.85	23.73	16.85	22.62	24.07	21.95	22.83	24.1	19.11
PTS	HsaINT0135224	chr11:112230231-112230625	395	chr11:112230208-112230230=112230626-112230682:+	IR-S	18.46	22.52	27.74	14.98	38.03	35.99	41.37	39	27.25	16.59	14.41	11.94	27.32	20.31	27.86	16.52
PVRIG	HsaINT0135364	chr7:100220821-100220927	107	chr7:100220760-100220820=100220928-100221488:+	IR-C	26.73	32	7.39	5.71	13.24	5.38	15.38	8	18.29	12.09	10.98	6	15.29	11.27	4.08	-20.05
PYROXD2	HsaINT0135639	chr10:98391083-98392431	1349	chr10:98392432-98392566=98391010-98391082:-	IR-S	45.45	33.79	37.48	31.09	16.55	15.06	36.7	29.9	36.81	32.45	22.73	26.67	39.36	29.38	30.95	-23.81
RAI1	HsaINT0136839	chr17:17803850-17809389	5540	chr17:17803756-17803849=17809390-17809439:+	IR-S	50	34.55	24.62	7.14	25.62	20	30.19	34.62	37.14	24.24	41.51	35.71	32.47	43.33	37.5	-19.46
RBM26	HsaINT0138431	chr13:79354562-79355219	658	chr13:79355220-79355384=79354439-79354561:-	IR-C	77.93	63.74	56.78	34	45.61	47.76	51.41	55.84	49.18	59.72	37.48	60.08	35.1	66.76	63.11	-24.15
RHPN1	HsaINT0140595	chr8:143379986-143380061	76	chr8:143379829-143379985=143380062-143380175:+	IR-S	46.34	40.13	27.1	45.74	27	22.35	29.47	36.18	21.6	31.49	23.08	60	31.14	30.53	35.91	-18.56
RIN1	HsaINT0140843	chr11:66335252-66335406	155	chr11:66335407-66335498=66334514-66335251:-	IR-S	41.33	34.69	13.71	21.94	9.97	17.25	13.78	28.8	20	19.41	28.47	15.38	18.24	25.61	16.73	-24.4
RINL	HsaINT0140869	chr19:38869167-38869246	80	chr19:38869247-38869410=38867832-38869166:-	IR-S	12.03	22.22	20.45	16.44	32.48	54.84	19.82	7.42	22.05	18.38	26.42	22.01	20.57	27.41	6.08	26.53
RNF123	HsaINT0141244	chr3:49705680-49705981	302	chr3:49705534-49705679=49705982-49706065:+	IR-S	31.19	28.44	13.67	26.7	13.42	13.1	14.31	9.19	12.05	12.02	3.43	19.56	14.85	2.56	14.45	-16.55
RNF146	HsaINT0141361	chr6:127280341-127282286	1946	chr6:127280231-127280340=127282287-127282395:+	IR-S	51.16	46.67	23.97	24.18	35.84	24.81	26.13	34.66	37.84	31.25	28.63	34.35	46.67	40.4	30.6	-18.59
ROBO3	HsaINT0142048	chr11:124877659-124877936	278	chr11:124877519-124877658=124877937-124878131:+	IR-S	53.21	48.08	63.08	63.39	70.99	67.85	68.53	70.64	64.55	70.9	52.38	64.66	65.93	61.37	63.5	18.77
RPS6KC1	HsaINT0143148	chr1:213242298-213242568	271	chr1:213240702-213242297=213242569-213242658:+	IR-S	13.21	13.04	83.33	80.56	59.14	43.93	58.14	43.93	22.92	18.81	43.59	20.75	5.13	21.52	78.02	38.41
RTKN	HsaINT0143809	chr2:74428397-74428630	234	chr2:74428631-74428737=74428268-74428396:-	IR-S	52.21	41.23	44.79	54.42	27.27	22.91	23.37	34.64	57.92	36.67	14.14	40.47	35.31	34.58	18.35	-21.63
SAMD4B	HsaINT0144807	chr19:39383292-39383498	207	chr19:39383208-39383291=39383499-39384897:+	IR-S	44.63	52.38	35.98	36.69	26.97	22.78	34.57	34.26	39.86	23.63	31.3	40.18	27.04	46.92	39.88	-23.63
SCRIB	HsaINT0146113	chr8:143793084-143793899	816	chr8:143793900-143793962=143792976-143793083:-	IR-S	14.04	12.78	33.38	30.06	32.38	25.15	35.87	33.74	26.07	29.04	22.33	15.29	23.12	29.5	24.14	15.36
SEC22C	HsaINT0146752	chr3:42548658-42555929	7272	chr3:42555930-42555995=42547981-42548657:-	IR-C	26.81	32.85	47.02	37.6	45.09	49.58	35.4	50.82	26.53	33.75	31	45.82	36.63	42.86	57.62	17.51
SEC31B	HsaINT0146944	chr10:100488099-100488857	759	chr10:100488858-100488974=100488027-100488098:-	IR-S	14.01	18.52	20.94	11.45	38.72	32.77	26.7	14.18	9.59	20.88	20.48	12.9	9.31	5	11.1	19.48
SELO	HsaINT0147160	chr22:50201591-50206316	4726	chr22:50200979-50201590=50206317-50206520:+	IR-C	33.15	31.64	38.17	40.24	54.61	50.12	28.91	28.33	60.69	48.93	50.27	43.89	53.08	41.47	47.8	19.97
2021-09-04	HsaINT0147773	chr17:58521854-58521966	113	chr17:58521967-58522101=58521736-58521853:-	IR-S	23.81	29.41	21.74	9.09	11.54	9.09	19.05	14.29	14.29	11.76	7.69	22.22	18.92	18.64	8.51	-16.3
SETD6	HsaINT0148343	chr16:58516929-58518050	1122	chr16:58516808-58516928=58518051-58518231:+	IR-C	63.33	56.52	52.38	100	41.94	28.21	45.45	50.77	42.31	43.48	48.15	46.67	49.02	37.5	64	-24.85
SETDB2	HsaINT0148388	chr13:49480336-49480946	611	chr13:49480219-49480335=49480947-49481116:+	IR-S	13.64	10	66.67	41.18	26.32	31.03	48.84	39.39	27.27	7.14	27.2	21.43	15.15	25	39.39	16.86
SFSWAP	HsaINT0148740	chr12:131714241-131714821	581	chr12:131714071-131714240=131714822-131714953:+	IR-S	57.45	59.69	43.11	39.26	37.04	45.41	44.92	44.51	48.85	47.54	22.55	60.47	48.17	66.77	32.69	-17.34
SHROOM4	HsaINT0149815	chrX:50592145-50595697	3553	chrX:50595698-50596964=50591643-50592144:-	IR-S	67.94	70.4	100	100	97.01	84.56	97.88	97.6	82.89	87.18	82.08	74.3	81.63	72.17	100	21.62
SLC10A3	HsaINT0150549	chrX:154488497-154488583	87	chrX:154488584-154489082=154487311-154488496:-	IR-S	96.12	97.85	66.34	63.72	71.43	82.86	66.67	61.76	86.75	88.46	90.04	85.4	88.8	91.53	84.62	-19.84
SLC16A5	HsaINT0151012	chr17:75098182-75100006	1825	chr17:75098038-75098181=75100007-75100816:+	IR-S	51	61.58	35.7	48.21	26.02	39.31	30.05	44.9	44.9	40.35	56.62	52.22	41.87	42.95	32.69	-23.62
SLC17A9	HsaINT0151128	chr20:62966733-62967336	604	chr20:62966703-62966732=62967337-62968597:+	IR-S	34.64	33.07	13.35	14.32	13.71	8.87	16.14	15.74	10.29	10.92	15.44	27.09	13.54	14.82	9.84	-22.56
SLC17A9	HsaINT0151134	chr20:62963681-62964227	547	chr20:62963584-62963680=62964228-62964315:+	IR-S	59.7	64.2	66.02	66.65	74.69	87.75	70.83	71.57	86.45	75.57	61.34	58.27	82.4	73.35	72.46	19.27
SLC26A6	HsaINT0152027	chr3:48632397-48632973	577	chr3:48632974-48633084=48632245-48632396:-	IR-C	43.33	30.15	18.52	17.39	21.28	16.67	22.81	23.81	22.67	24.59	13.64	28.81	26.67	15.66	27.87	-17.77
SLC27A3	HsaINT0152115	chr1:153777221-153777760	540	chr1:153777062-153777220=153777761-153777885:+	IR-S	51.22	40	35.32	22.31	28.48	25	36.84	37.88	41.77	33.33	25.86	21.43	32.2	34.03	39.06	-18.87
SLC27A3	HsaINT0152117	chr1:153778356-153778462	107	chr1:153778161-153778355=153778463-153778553:+	IR-S	41.98	46.81	15.79	24.59	26.67	30.37	26.42	35.04	24.09	15.6	25.37	25.84	36	30.43	31.58	-15.88
SLC37A4	HsaINT0152783	chr11:119028427-119029221	795	chr11:119029222-119029564=119028194-119028426:-	IR-C	12.73	9.28	22.42	8.51	40.95	31.37	23.66	17.07	18.6	19.19	14.5	28.57	16.58	14.29	20.97	25.16
SLC43A1	HsaINT0153118	chr11:57496165-57497752	1588	chr11:57497753-57497845=57496031-57496164:-	IR-S	45.45	28.57	33.33	6.98	11.11	10.34	21.43	10.34	17.65	13.73	10.34	15.38	26.67	28.89	19.15	-26.29
SLC46A3	HsaINT0153260	chr13:28700957-28701500	544	chr13:28701501-28701581=28700081-28700956:-	IR-S	91.27	91.83	81.83	79.47	78.82	48.83	70.8	84.08	78.56	91.74	100	100	90.53	86.33	48.39	-27.73
SLCO2A1	HsaINT0154365	chr3:133948972-133951207	2236	chr3:133951208-133951344=133948893-133948971:-	IR-C	30.71	34.53	23.38	22.81	17.94	15.91	16.13	26.61	24.37	16	29.41	37.14	18.61	29.82	13.15	-15.7
SMC2	HsaINT0155109	chr9:104094839-104095323	485	chr9:104094550-104094838=104095324-104095552:+	IR-C	20	23.08	17.65	17.65	4.35	4.35	41.67	21.05	12.5	80	63.28	33.33	10	33.33	5.88	-17.19
SON	HsaINT0156623	chr21:33569088-33573307	4220	chr21:33568971-33569087=33573308-33573455:+	IR-C	22.67	18.67	37.18	44.18	35.51	41.01	42.4	49.7	34.9	33.33	29.27	37.37	52.52	30.59	50.49	17.59
SORBS3	HsaINT0156711	chr8:22566714-22566821	108	chr8:22566661-22566713=22566822-22566868:+	IR-S	31.2	33.02	15.66	14.17	16.37	13.22	12.56	17.49	20.13	11.2	8.41	16.16	16.54	12.88	30.73	-17.32
SP110	HsaINT0157036	chr2:230176725-230177537	813	chr2:230177538-230177680=230176473-230176724:-	IR-C	43.48	35	17.53	20.83	16.28	7.89	15.56	34.43	23.08	24.59	24.64	27.27	20	20.93	14.29	-27.16
SPATA20	HsaINT0157438	chr17:50551680-50551968	289	chr17:50551511-50551679=50551969-50552180:+	IR-S	40.08	38.71	28.68	28.07	24.84	18.68	30.59	22.39	30.31	24.43	20	28.24	22.36	34.99	33.58	-17.64
SPHK2	HsaINT0157876	chr19:48628278-48628680	403	chr19:48628162-48628277=48628681-48630405:+	IR-C	55.29	51.52	35.09	27.08	30	24.59	40	35.35	34.69	34.62	43.18	36	35.35	41.18	34.12	-26.11
SPTBN5	HsaINT0158604	chr15:41855429-41855548	120	chr15:41855549-41855745=41855224-41855428:-	IR-S	67.79	52.03	17.36	11.29	17.4	15.66	24.5	17.06	30.55	22.1	23.75	46.28	23.56	20.32	26.09	-43.38
STAT2	HsaINT0160459	chr12:56348805-56348923	119	chr12:56348924-56349059=56348752-56348804:-	IR-C	39.03	38.38	18.33	8.75	17.06	20.24	30.23	11.96	15.54	17.67	15.11	26.96	13.55	18.02	27.79	-20.05
STAT2	HsaINT0160460	chr12:56348624-56348751	128	chr12:56348752-56348804=56348529-56348623:-	IR-S	25.08	29.97	11.62	9.18	6.53	7.63	12.91	5.38	14.99	23.12	17.33	13.25	19.49	9.34	18.2	-20.45
STEAP2	HsaINT0160632	chr7:90230037-90232336	2300	chr7:90229872-90230036=90232337-90232484:+	IR-S	32.26	30.61	21.43	31.58	11.48	14.81	12.36	18.46	29.17	17.39	100	32.08	20.51	14.29	25.64	-18.29
STK36	HsaINT0160901	chr2:218676279-218679167	2889	chr2:218676029-218676278=218679168-218679261:+	IR-S	32.14	20.69	22.58	27.27	17.86	0	14.29	13.79	24.75	20	9.09	25.58	20.63	20.51	23.33	-17.48
SUPT5H	HsaINT0161929	chr19:39457741-39458293	553	chr19:39457675-39457740=39458294-39458305:+	IR-C	26.25	28.28	17.53	16.3	12.3	5.31	10.67	15.02	17.43	14.55	1.67	10.64	26.93	14.53	24.32	-18.46
SYVN1	HsaINT0163165	chr11:65132352-65132731	380	chr11:65132732-65132780=65132248-65132351:-	IR-S	49.33	65	44.55	30	34.12	49.02	42.22	28.57	41.38	25.93	27.91	17.95	32.39	35.56	42.86	-15.6
TBCE	HsaINT0164472	chr1:235430805-235434203	3399	chr1:235430705-235430804=235434204-235434280:+	IR-S	2.04	3.23	6.12	4.17	14.29	22.22	12.5	3.7	1.82	6.67	7.25	9.43	0	6.12	0	15.62
TCTEX1D1	HsaINT0165194	chr1:66770479-66776278	5800	chr1:66770387-66770478=66776279-66776403:+	IR-S	82.86	66.67	86.36	65.71	38.71	45.83	52	72.22	65.96	56.52	40	63.64	69.7	56.36	51.11	-32.49
TCTN2	HsaINT0165220	chr12:123696496-123697086	591	chr12:123696415-123696495=123697087-123697198:+	IR-S	0	3.23	11.76	30	18.92	20	17.65	3.45	14.29	12	5.26	7.14	0	21.43	9.09	17.84
TERF2	HsaINT0165797	chr16:69361490-69366806	5317	chr16:69366807-69367199=69361404-69361489:-	IR-S	29.54	32.08	17.57	15.28	13.74	15.38	21.19	14.62	20.2	16.79	18.99	39.26	33.86	26.42	9.59	-16.25
TESK1	HsaINT0165836	chr9:35606984-35607326	343	chr9:35606837-35606983=35607327-35607409:+	IR-S	67.39	54.1	39.01	26.83	49.09	34.58	46.77	35.17	43.7	40	41.03	29.58	35.56	37.35	39.81	-18.91
TESK1	HsaINT0165837	chr9:35607410-35607581	172	chr9:35607327-35607409=35607582-35607672:+	IR-S	62.16	46.15	28.3	31.91	25.2	15.29	39.78	28.26	35.09	24.14	30.95	26.83	33.33	32.5	36.11	-33.91
TH1L	HsaINT0166546	chr20:58993765-58994109	345	chr20:58993624-58993764=58994110-58994239:+	IR-S	29.62	24.3	48.12	46.73	42.95	43.57	33.77	45.7	45.13	31.73	34.91	27.19	33.94	33.55	34.91	16.3
TH1L	HsaINT0166553	chr20:58989989-58990909	921	chr20:58989858-58989988=58990910-58991075:+	IR-S	21.45	19.26	31.13	31.66	35.52	40.42	34.39	30.56	29.49	33.56	23.71	33.44	28.81	27.24	39.14	17.62
THBS3	HsaINT0166681	chr1:155205317-155206199	883	chr1:155206200-155206406=155205060-155205316:-	IR-S	65.42	60.94	42.45	47.46	42.66	34.48	32.56	42.79	59	50.75	33.91	44.55	34.81	75.64	38.85	-24.61
THBS3	HsaINT0166687	chr1:155203306-155203512	207	chr1:155203513-155203539=155203223-155203305:-	IR-S	34.52	34.41	46	30.63	47.44	62.96	72.88	27.48	37.43	41.67	34.75	24.17	42.96	38.55	50.23	20.73
TINF2	HsaINT0167281	chr14:24240156-24240262	107	chr14:24240263-24240330=24240064-24240155:-	IR-S	94.23	89.58	78.25	74.63	74.27	75.79	80.77	77.65	80.39	76.64	73.01	72.73	64.14	82.18	83.7	-16.88
TMCO6	HsaINT0168138	chr5:140642054-140642314	261	chr5:140641870-140642053=140642315-140642419:+	IR-S	29.03	52.38	38.95	16.92	10.2	15.62	30.23	19.35	15.62	25.71	21.43	23.08	23.08	14.29	21.57	-27.79
TMEM175	HsaINT0168691	chr4:955891-957823	1933	chr4:955755-955890=957824-958655:+	IR-C	28.4	29.58	20	10	9.89	8.86	12.5	11.83	8.86	14.63	11.76	9.43	12.82	10.87	3.17	-19.62
TMEM181	HsaINT0168741	chr6:158625755-158628407	2653	chr6:158625703-158625754=158628408-158628490:+	IR-S	21.33	2.86	26.3	17.47	36.13	19.95	25.71	25.96	17.84	24.43	11.02	19.03	12.25	26.37	22.87	15.95
TMEM25	HsaINT0169035	chr11:118533208-118533856	649	chr11:118532917-118533207=118533857-118533887:+	IR-C	28.23	16.76	43.6	65.92	54.63	53.59	70.74	34.41	47.52	41.79	33.96	40.17	30.95	39	48.45	31.61
TMEM91	HsaINT0169507	chr19:41376855-41378280	1426	chr19:41376533-41376854=41378281-41378519:+	IR-C	40.3	15.07	21.43	26.53	52.63	34.78	14.29	22.03	53.57	44.68	28.21	24	33.33	31.25	45.45	16.02
TP53INP2	HsaINT0171155	chr20:34704513-34705357	845	chr20:34704344-34704512=34705358-34705474:+	IR-S	20.88	31.15	8.49	11.71	7.03	4.42	12.06	7.1	10.28	9.91	5.33	11.63	8.9	13.41	9.59	-20.29
TRIM11	HsaINT0172154	chr1:228395253-228396946	1694	chr1:228396947-228397047=228393676-228395252:-	IR-C	26.72	27.43	4.24	10.33	7.53	8.05	6.82	10.17	8.25	8.04	14.73	10.06	20.74	13.66	5.75	-19.29
TRIM65	HsaINT0172500	chr17:75892501-75892754	254	chr17:75892755-75892850=75892267-75892500:-	IR-S	41.57	40.91	50	48.28	26.67	24.18	28.99	28	29.73	32.2	19.78	36.77	16.28	25	44.95	-15.82
TRMT2A	HsaINT0172823	chr22:20116973-20117096	124	chr22:20117097-20117245=20116883-20116972:-	IR-S	84.81	83.33	52.68	51.9	57.36	60.67	60.25	60	68.47	58.1	52.67	62.77	64.71	52.73	69.23	-25.05
TSEN54	HsaINT0173581	chr17:75521511-75521704	194	chr17:75521409-75521510=75521705-75522333:+	IR-S	27.27	33.33	15.25	9.89	11.45	13.16	12.9	8.64	14.29	4.48	8.11	15.38	6.94	16.67	10.84	-18
TSPAN4	HsaINT0173850	chr11:847301-862549	15249	chr11:847201-847300=862550-862741:+	IR-C	33.96	42.69	22.35	25.63	57.92	56.43	24.46	17.58	32.69	21.89	25.29	55.28	40.68	53.38	22.57	18.85
TUBE1	HsaINT0175361	chr6:112076510-112079632	3123	chr6:112079633-112079754=112076322-112076509:-	IR-S	52.38	33.33	14.29	25	38.1	11.11	29.41	26.73	45.1	17.07	35.48	24.44	40.54	45	18.75	-18.25
TUBGCP6	HsaINT0175476	chr22:50218118-50218188	71	chr22:50218189-50218402=50217918-50218117:-	IR-S	56.32	47.36	22.77	20.76	24.1	26.46	22.88	28.73	44.04	29.6	31.44	39.87	25.7	34.57	32.52	-26.56
UBA7	HsaINT0176104	chr3:49810429-49810516	88	chr3:49810517-49810672=49810263-49810428:-	IR-S	54.54	46.79	34.72	40.65	33.44	26.35	41.98	46.7	31.93	29.13	45.66	47.49	37.47	37.56	52.96	-20.77
UBR4	HsaINT0176923	chr1:19110465-19110741	277	chr1:19110742-19110832=19110380-19110464:-	IR-S	33.58	23.97	47.59	44.29	59.07	55.68	31.73	30.47	58.18	50.63	35.01	30.92	47.54	50.63	34.82	28.6
UNKL	HsaINT0178023	chr16:1367859-1370129	2271	chr16:1370130-1370357=1367656-1367858:-	IR-S	19.63	20	28.71	46.88	35.59	52.54	30	35.14	47.37	34.33	22.45	49.33	45.1	35	29.58	24.25
USP21	HsaINT0178705	chr1:161162391-161162614	224	chr1:161162270-161162390=161162615-161162726:+	IR-S	45.05	41.67	26.19	29.41	30.95	19.3	24.71	22.22	19.63	15	12.5	36.51	20	38.46	42.5	-18.23
USP21	HsaINT0178710	chr1:161164251-161164533	283	chr1:161164164-161164250=161164534-161164612:+	IR-S	48.6	61.47	34.32	41.92	36.07	35.19	40.95	32.4	40.6	46.2	36.21	30.04	45.81	58.2	44.16	-19.41
USP31	HsaINT0178868	chr16:23073881-23079945	6065	chr16:23079946-23080171=23073722-23073880:-	IR-C	19.02	25.24	41.37	38.81	31.33	48.19	35.19	36.65	28.94	30.94	34.96	21.64	8.02	20.94	35.68	17.63
VILL	HsaINT0180204	chr3:38004400-38005791	1392	chr3:38004255-38004399=38005792-38005974:+	IR-S	26.82	48.28	39.25	19.74	12.46	16.15	35.32	17.76	23.54	11.45	3.59	27.43	24.03	32.99	10.97	-23.25
VPS26B	HsaINT0180725	chr11:134243295-134244937	1643	chr11:134243119-134243294=134244938-134245080:+	IR-S	30.07	32.86	15.01	19.39	11.37	10.16	10.09	13.74	25.61	20	10.6	12.09	12.55	24.48	11.45	-20.7
WDR27	HsaINT0181947	chr6:169652009-169658275	6267	chr6:169658276-169658358=169651930-169652008:-	IR-C	44.19	48.09	50.71	47.47	60.67	67.58	46.82	59.69	31.66	26.43	35.13	43.91	34.74	38.62	47.97	17.98
WDR33	HsaINT0182017	chr2:127763160-127764827	1668	chr2:127764828-127764979=127763062-127763159:-	IR-S	39.33	38.26	49.02	36	58.05	55	62.59	51.72	41.53	43.88	50.36	29.19	37.62	38.12	44.83	17.73
WDR55	HsaINT0182288	chr5:140668991-140669078	88	chr5:140668891-140668990=140669079-140669248:+	IR-S	46.67	25	12.8	24.55	23.4	9.89	24.32	17.86	18.18	21.95	14.53	14.75	27.78	34.29	20.63	-19.19
WDR60	HsaINT0182337	chr7:158871563-158876608	5046	chr7:158871142-158871562=158876609-158876691:+	IR-S	29.67	45	54.67	48.51	44	63.11	45.68	42.66	32.65	50.62	65.43	44.44	38.71	41.07	47.37	16.22
WDR90	HsaINT0182738	chr16:661502-661596	95	chr16:661342-661501=661597-661787:+	IR-S	18.83	21.49	11.26	10.73	2.04	6.98	12.21	13.27	9.81	15	13.02	22.87	14.9	11.18	6.73	-15.65
WDR92	HsaINT0182775	chr2:68131446-68134701	3256	chr2:68134702-68134799=68130149-68131445:-	IR-C	10.64	9.8	34.18	29.82	27.66	40.26	36	19.23	15.79	15.79	37.78	16.22	23.94	22.22	19.54	23.74
YDJC	HsaINT0184112	chr22:21629408-21629601	194	chr22:21629602-21629761=21629308-21629407:-	IR-S	82.57	79.53	53.13	51.3	56.28	56.24	68.09	60.79	65.23	68.08	61.66	68.95	77.68	60.38	66.08	-24.79
YTHDC2	HsaINT0184340	chr5:113593391-113593481	91	chr5:113593303-113593390=113593482-113595287:+	IR-S	27.78	21.84	61.48	56.5	51.56	40.82	51.62	48.99	40.93	33.84	34	24.66	41.27	27.78	53.29	21.38
ZFP90	HsaINT0185550	chr16:68558125-68558472	348	chr16:68557998-68558124=68558473-68558568:+	IR-S	11.11	4.23	22.73	14.29	24.73	34.69	31.82	30	12.38	17.65	15.91	11.11	12.2	30.23	33.33	22.04
ZNF232	HsaINT0186525	chr17:5109053-5109393	341	chr17:5109394-5109868=5108926-5109052:-	IR-S	44.44	47.62	19.48	18.37	23.29	20.69	20	15.15	33.33	42.86	16.42	33.33	26.32	43.48	21.13	-24.04
ZNF274	HsaINT0186674	chr19:58210074-58211559	1486	chr19:58209961-58210073=58211560-58211686:+	IR-C	20	20.63	36.59	18.52	36.84	43.48	24.24	22.08	37.84	29.11	48.84	37.25	27.87	32.26	28.57	19.84
ZNF276	HsaINT0186685	chr16:89722835-89723136	302	chr16:89722531-89722834=89723137-89723183:+	IR-C	38.13	53.97	12.69	14.67	24.4	26.32	19.32	19.33	26.53	21.92	12.5	23.4	31.07	27.64	18.64	-20.69
ZNF461	HsaINT0187325	chr19:36656544-36658298	1755	chr19:36658299-36658425=36656448-36656543:-	IR-S	16.67	16.67	25	30.23	33.33	43.59	20	13.51	14.29	45.95	8.57	25	13.04	28.57	22.22	21.79
ZNF76	HsaINT0188301	chr6:35294570-35295143	574	chr6:35294456-35294569=35295144-35295983:+	IR-S	29.27	16.6	46.48	66.61	46.7	42.73	50.99	51.71	51.39	36.26	40.74	39.81	49.9	37.81	34.5	21.78
ZNF76	HsaINT0188309	chr6:35291738-35292553	816	chr6:35291558-35291737=35292554-35292787:+	IR-C	39.31	31.93	56.69	68.99	57.3	45.6	60.47	53.45	49.28	41.5	66.58	49.66	61.65	40	65.24	15.83
ZNF862	HsaINT0188567	chr7:149848433-149850160	1728	chr7:149847735-149848432=149850161-149850338:+	IR-S	30	47.83	54.67	55.56	16.67	29.23	43.48	34.38	31.09	30.16	36.17	35.29	36.84	31.25	15.62	-15.96

## Sheet: KIAA0853_regulated_AS
GENE	EVENT	COORD	LENGTH	FullCO	COMPLEX	cont_rep1	cont_rep2	WTAP_rep1	WTAP_rep2	vir_rep1	vir_rep2	ZC3H13_rep1	ZC3H13_rep2	CBLL1_rep1	CBLL1_rep2	BT_rep1	RBM15yB_rep1	M3_rep1	M14_rep1	WTAPsi1_rep1	dPSI
ARHGAP33	HsaEX0005510	chr19:35784495-35784706	212	chr19:35784317,35784495-35784706,35784953	S	69.81	83.33	100	100	100	90.48	100	100	93.1	96.43	100	100	83.78	94.74	92.86	23.43
CRAMP1L	HsaEX0017127	chr16:1666073-1666177	105	chr16:1665138,1666073-1666177,1666422	S	55.1	37.14	73.86	64.84	63.64	78.12	74.58	90.07	69.64	58.9	69.23	42.61	53.4	74.19	74	36.2
DYRK4	HsaEX0021353	chr12:4607327-4607387	61	chr12:4605086,4607327-4607387,4610155	S	56.62	52.51	38.46	36.81	48.32	44.12	39.25	35.6	53.68	39.08	54.22	40.94	47.4	48.09	43.87	-17.14
SH3YL1	HsaEX0058096	chr2:224868-224920	53	chr2:229966,224864+224868-224920,219001	S	40	34.12	18.75	22.73	17.27	18.25	15.91	17.12	24.64	21.89	19.51	33.33	32.53	34.35	16.36	-20.55
MAP2	HsaEX0037463	chr2:209723595-209723687	93	chr2:209710254,209723595-209723687,209725709	S	65.84	68.22	55.14	53.93	52.67	57.49	41.26	31.83	62.32	68.55	89.31	63.38	45.78	55.86	73.34	-30.48
RIF1	HsaEX0053616	chr2:151468474-151468551	78	chr2:151468146,151468474-151468551,151468641	S	64.57	62.27	27.83	40.39	34.08	60.96	49.3	45.21	55.37	62.26	23.6	67.8	62.52	61.58	44	-16.16
ZNF586	HsaEX0074001	chr19:57776548-57776669	122	chr19:57769878,57776543+57776548-57776669,57778751	S	91.11	82.35	90	76.47	78.46	80	62.5	61.19	78.12	56	94.81	86.96	76.92	69.7	88.57	-24.88
PITPNM2	HsaEX0047755	chr12:122989787-122989948	162	chr12:122990545,122989787-122989948,122988872	S	63.64	67.44	79.22	92	81.4	60	77.78	84.62	80.65	100	97.06	84	88	76.67	69.49	15.66
AAAS	HsaEX0000112	chr12:53314751-53314849	99	chr12:53315094,53314751-53314849,53314441	S	77.37	79.1	97.42	97.04	86.91	91.95	96.7	91.16	90.51	90.48	88.85	84.87	89.22	95.5	84.27	15.7
SAPS2	HsaEX0056211	chr22:50436988-50437068	81	chr22:50436452,50436988-50437068,50437506	S	39.92	42.05	59.14	62.28	54.73	68.37	57.3	61.15	55.65	60.97	50.57	62.91	67.06	55.03	44.78	18.24
SBF1	HsaEX0056293	chr22:50457034-50457111	78	chr22:50459255,50457034-50457111,50456673	S	71.68	65.22	80.78	88.5	80.29	78.46	90.37	92.25	75.92	81.74	85.05	70.99	86.21	85.36	76.1	22.86
DDHD1	HsaEX0018828	chr14:53051844-53051927	84	chr14:53054438,53051844-53051927,53046949	S	29.41	51.22	54.17	40	25	33.33	16.67	25.58	33.33	37.93	30.43	53.85	33.33	47.37	23.08	-19.19
SLC25A15	HsaEX0058995	chr13:40807294-40807463	170	chr13:40805255,40807294-40807463,40808438	S	90.24	95.56	78.57	64.1	87.76	91.3	72.22	65.38	83.67	64.38	61.54	73.91	71.43	64.29	68	-24.1
TRMT1	HsaEX0067284	chr19:13109915-13110001	87	chr19:13110158,13109915-13110001,13109838	S	84.39	78.58	98.73	100	96.71	97.43	97.54	96.33	96.99	97.17	78.75	89.46	93.76	100	95.15	15.45
LHX6	HsaEX0035746	chr9:122209614-122209717	104	chr9:122213606,122209614-122209717,122204780	S	65.71	71.43	83.53	80	72.88	90.24	85.19	88.57	71.43	78.49	100	66.67	86.32	90.7	86.36	18.31
FNBP4	HsaEX0026132	chr11:47732117-47732219	103	chr11:47732537,47732117-47732219,47731561+47732032	S	47.1	43.75	69.88	55.75	54.1	71.08	63.78	68.42	53.72	47.92	57.26	48.65	53.12	52.38	51.06	20.68
ATG2A	HsaEX0006594	chr11:64902589-64902680	92	chr11:64903288,64902510+64902516+64902589-64902680,64902386	S	83.33	84.62	100	100	100	96.83	100	100	100	100	100	100	100	97.37	100	16.03
PPFIBP1	HsaEX0049371	chr12:27677064-27677096	33	chr12:27676599,27677064-27677096,27679489	S	29.01	30.97	29.89	26.85	25.96	28.87	14.63	15.08	36.98	32.07	39.09	35.87	18.41	36.14	19.47	-15.14
CLK4	HsaEX0015705	chr5:178617344-178617431	88	chr5:178618556,178617344-178617431+178617434,178616948	S	60.98	67.35	37.78	23.53	44.19	30.23	35.14	40	59.38	36.17	1.45	51.11	50	52.94	24.14	-26.59
ECT2	HsaEX0021536	chr3:172755483-172755575	93	chr3:172755374,172755483-172755575,172756983	S	25.66	39.44	7.59	20	16.79	17.65	12.77	12.7	24.03	34.18	26.4	30.32	31.61	28.42	35.48	-19.81
IVNS1ABP	HsaEX0032642	chr1:185306485-185306625	141	chr1:185307014,185306485-185306625,185305643	S	26.17	23.34	36.91	43.24	28.19	25.23	45.61	36.61	32.79	29.17	9.98	29.48	27.01	19.02	31.96	16.36
CRYZ	HsaEX0017387	chr1:74707103-74707204	102	chr1:74710098,74707103-74707204,74706994	S	94.51	92.97	50	61.11	86.83	83.69	81.94	65.87	93.42	84.74	0.8	89.64	69.23	89.42	76.74	-19.84
SLC10A7	HsaEX0058551	chr4:146256826-146256936	111	chr4:146258692,146256826-146256936,146256520	S	40.62	43.59	29.63	28.57	17.24	25.49	24.53	21.43	23.94	24.05	30	48.94	30.86	28	26.92	-19.12
C1orf103	HsaEX0010084	chr1:110952532-110952807	276	chr1:110963621,110952532-110952807+110952815,110950123	S	25.3	35.59	5.59	3.3	6.91	9.38	9.09	9.93	21.17	19.51	5.98	10.74	25	16.67	2.45	-20.94
ZMIZ2	HsaEX0072863	chr7:44760151-44760228	78	chr7:44759460+44759746,44760151-44760228,44760425	S	27.12	28.3	61.54	66.97	31.4	33.33	48.34	48.19	30.99	50.46	30.34	46.84	34.01	47.62	57.35	20.55
SAMD10	HsaEX0056128	chr20:63978245-63978333	89	chr20:63979377+63979854,63978245-63978333+63978344+63978361,63977406	S	36.17	23.91	26.21	27.13	22.58	56.25	68.3	43.17	31.82	29.73	36.83	45.45	48.1	39.28	35.23	25.7
ZMYM5	HsaEX0072921	chr13:19862399-19862466	68	chr13:19863450,19862399-19862466,19852190	S	100	100	79.41	85.07	80.82	87.1	67.35	86.14	77.78	82.61	76.92	74.65	90.32	82.98	85.19	-23.25
SP110	HsaEX0061104	chr2:230202579-230202728	150	chr2:230207991,230202579-230202728,230200965	S	94.59	91.45	78.26	67.24	73.91	95.51	68.25	70.54	86.79	86.14	96.15	93.94	93.59	84.27	69.49	-23.62
TCF19	HsaEX0064154	chr6:31158897-31159035	139	chr6:31158722,31158897-31159035,31159143	S	40.62	37.93	66.32	70.97	54.39	48.72	61.11	53.06	60	56	92	58.82	66.15	33.33	41.18	17.81
MINK1	HsaEX0039305	chr17:4892402-4892512	111	chr17:4892234,4892402-4892512,4892656	S	80.95	77.23	99.22	99.38	88.05	93.87	94.03	94.2	97.28	95.52	91.93	89.12	97.59	93.76	96.1	15.02
DPP9	HsaEX0020877	chr19:4683190-4683324	135	chr19:4683477,4683190-4683324,4682838	S	15.54	9.8	24.14	20.49	19.59	23.14	32.64	36.84	17.32	13.25	21.97	16.04	18.99	21.19	19.7	22.07
PSEN2	HsaEX0050559	chr1:226871262-226871404	143	chr1:226870505+226870649,226871262-226871404,226875365	S	87.69	94.74	78.72	91.04	89.09	87.5	67.57	72.97	92.73	72.73	100	95.45	95.65	82.46	94.87	-20.95
CEP78	HsaEX0014863	chr9:78265859-78265906	48	chr9:78265543,78265859-78265906,78266442+78266617	S	16.48	23.64	42.17	28.57	31.87	20.61	29.27	46.27	37.5	22.31	36.23	30.95	34.02	37.93	27.78	17.71
MKI67	HsaEX0039360	chr10:128114928-128116007	1080	chr10:128116491,128114928-128116007,128113602	S	68.75	65.6	56.45	50.32	48.36	63.26	45.03	38.33	71.14	78.76	43.93	45.26	70.19	58.77	32.68	-25.49
CDC25C	HsaEX0014013	chr5:138329553-138329647	95	chr5:138330987,138329553-138329647,138328529	S	100	88	69.57	57.14	60	68.42	68.42	50.68	65.52	64.29	66.67	82.22	52.94	87.88	71.43	-34.45
EPB49	HsaEX0022707	chr8:22067085-22067159	75	chr8:22066893,22067085-22067159,22067527	S	43.93	52.27	78.67	90.48	68.71	69.86	86.96	87.39	69.13	82.93	71.7	55.26	88.64	74.19	90	39.08
SH3D20	HsaEX0057994	chr17:45404269-45404334	66	chr17:45404445,45404269-45404334,45404096	S	30.28	23.64	42.99	63.24	49.46	42.86	44.29	51.32	57.02	66	30.36	30.1	45.36	55.28	49.18	20.84
SLC2A6	HsaEX0059304	chr9:133473415-133473600	186	chr9:133473980,133473415-133473600,133473250	S	61.38	45.16	84.72	86.05	71.93	67.14	83.24	79.21	86.76	83.47	90.23	82.49	76.69	70.43	66.91	27.95
SNED1	HsaEX0060671	chr2:241071576-241071720	145	chr2:241070201,241071576-241071720,241071796	S	83.33	76.47	100	100	100	89.47	100	100	100	96.77	88.24	100	100	97.22	95.12	20.1
RPRD2	HsaEX0055561	chr1:150441881-150441958	78	chr1:150441023,150441881-150441958,150443231	S	78.08	83.05	78.86	71.13	62.83	84	52.81	64.14	81.31	94.29	63.93	88.46	86.67	89.87	92.38	-22.09
HELQ	HsaEX0029662	chr4:83446835-83447035	201	chr4:83448783,83446835-83447035,83446086	S	48.84	63.64	85.37	92.59	79.31	80.65	100	76.47	73.33	84.62	68.97	87.1	61.29	77.78	79.49	31.99
ZFYVE19	HsaEX0072735	chr15:40812713-40812902	190	chr15:40810757,40812699+40812713-40812902,40813338	S	56.44	58.08	69.72	73.46	71.21	77.78	76.71	78.98	59.14	73.87	93.78	60	75.38	61.03	69.06	20.59
TMEM194A	HsaEX0065666	chr12:57069234-57069306	73	chr12:57070674+57070820,57069234-57069306,57064736+57064739	S	79.49	94.29	61.11	44.44	69.49	100	55.56	64.71	71.43	94.44	58.49	74.36	60	68.42	59.18	-26.75
C17orf56	HsaEX0009773	chr17:81232315-81232518	204	chr17:81233432,81232315-81232518,81232021	S	71.26	68.41	88.1	88.06	82.32	84.83	92.03	94.39	90.96	87.51	92.36	83.24	94.6	89.14	78.39	23.38
ZNF641	HsaEX0074111	chr12:48345345-48345474	130	chr12:48347149+48347252,48345345-48345474,48344712	S	93.94	92.86	79.66	76.74	94.74	91.3	77.78	76.74	100	89.47	78.95	84.62	86.05	76.92	87.5	-16.14
MFSD3	HsaEX0039027	chr8:144510368-144510507	140	chr8:144510015,144510360+144510368-144510507,144510598	S	68.75	57.14	89.86	87.76	88.68	88.49	98.32	97.18	88.57	95.4	76.67	93.22	92	87.5	98.08	34.8
SRRM2	HsaEX0061788	chr16:2759747-2760008	262	chr16:2759661,2759747-2760008,2760301	S	37.86	26.56	68.29	57.73	58.89	51.13	62.51	59.09	64.63	58.44	55.24	39.14	48.2	44.79	50.1	28.59
TMEM129	HsaEX0065433	chr4:1717516-1717675	160	chr4:1718152,1717516-1717675+1717703,1717428	S	74.84	76.27	98.01	94.29	83.7	88.49	92.09	97.39	79.07	82.3	88.76	79.49	87.65	87.5	86.44	19.19
CHD3	HsaEX0015063	chr17:7907601-7907702	102	chr17:7907462+7907488,7907601-7907702,7907891+7907894	S	62.1	60.71	84.14	86.67	70.91	80.84	75.7	82.7	81.8	85.31	88.79	79.17	85.39	78.41	81.65	17.79
HINFP	HsaEX0029972	chr11:119132243-119132297	55	chr11:119131982,119132243-119132297,119132496	S	13.21	13.04	23.4	14.75	11.11	9.52	34.33	36.36	21.31	12.2	11.11	19.51	16.46	23.46	25	22.22
EGFL7	HsaEX0021811	chr9:136669606-136669721	116	chr9:136668673,136669606-136669721,136669914	S	47.5	33.43	77.1	83.74	69.17	68.24	75.18	75.12	63.19	54	73.38	61.88	73.71	73.21	61.03	34.69
SELP	HsaEX0057038	chr1:169593605-169593721	117	chr1:169594692,169593605-169593721+169593724,169591456	S	70.62	69.09	39.08	18.59	53.59	51.15	37.73	46.86	64.58	33.87	17.42	37.51	59.88	60.96	50.32	-27.56
VPS37D	HsaEX0070594	chr7:73670020-73670102	83	chr7:73669590,73670020-73670102,73671014+73671020	S	79.31	80.65	100	100	95.35	100	100	100	100	82.35	100	100	100	100	84	20.02
LRRC37A3	HsaEX0036584	chr17:64858779-64858883	105	chr17:64859442,64858779-64858883,64855889	S	87.3	84.85	84.07	68.89	92.08	70.99	67.03	61.9	75.68	67.82	45.6	63.16	70.15	68.57	71.83	-21.61
SIX5	HsaEX0058468	chr19:45766350-45767155	806	chr19:45768042,45766350-45767155,45766111	S	67.41	61.98	80.65	82.31	85.14	89.02	80.57	89.89	84.93	73.64	78.49	84.48	69.44	82.17	85.43	20.54
EXOC3L	HsaEX0023461	chr16:67186759-67186884	126	chr16:67187021,67186759-67186884,67186657	S	47.52	49.73	79.18	100	74.24	86.41	89.63	83.52	91.6	92.83	81.99	95.4	86.33	79.58	89.65	37.95
PLAG1	HsaEX0048005	chr8:56168237-56168386	150	chr8:56171091,56168028+56168237-56168386,56167503	S	12.5	14.29	26.47	38.98	18.03	14.29	26.83	51.11	36.67	42.11	7.69	28.57	50	55	20.83	25.57
BCOR	HsaEX0007938	chrX:40071637-40071690	54	chrX:40072349,40071637-40071690,40071159	S	65.96	75.86	59.09	56.36	73.08	57.45	47.37	51.52	51.52	67.74	63.64	81.13	81.13	58.97	59.04	-21.46
PRMT3	HsaEX0050279	chr11:20388019-20388154	136	chr11:20387774,20388019-20388154,20389744	S	100	100	94.59	93.75	93.55	94.03	78.79	84.09	100	100	85.96	96.88	67.74	100	83.87	-18.56
EXD3	HsaEX0023406	chr9:137354700-137354773	74	chr9:137356268,137354567+137354596+137354700-137354773,137354377	S	49.17	29.2	84.18	81.84	60.97	64.01	64.2	73.46	72.79	59.54	63.98	65.89	86.55	78.79	69.19	29.64
EXD3	HsaEX0023407	chr9:137365127-137366156	1030	chr9:137366493,137365127-137366156+137366361,137356368	S	8.74	13.89	15.25	15.38	13.58	30.3	33.33	29.85	7.22	19.15	26.67	27.27	42.17	22.22	18.31	20.27
MSL1	HsaEX0040319	chr17:40131537-40131584	48	chr17:40129627+40129861,40131537-40131584,40132034	S	47.03	52.38	77.25	70.95	63.64	56.55	62.35	68.55	71.21	71.14	60.14	68.42	57.76	57.71	74.38	15.75
PLEKHG4	HsaEX0048352	chr16:67280711-67280806	96	chr16:67280183+67280396+67280543,67280711-67280806,67280882	S	86.56	79.94	100	100	100	95.47	100	100	100	100	96.19	100	93.9	94.71	91.77	16.75
NCRNA00176	HsaEX0042166	chr20:64038296-64038448	153	chr20:64038202,64038296-64038448,64038499+64038622	S	43.16	42.5	73.08	72.97	71.11	73.33	68.57	64.38	78.72	70.49	58.06	56.36	76.74	75	63.08	23.64
TRIM33	HsaEX0067095	chr1:114397940-114397990	51	chr1:114399457,114397940-114397990,114397860	S	58.62	71.15	37.75	51.28	35.53	47.22	46.39	47.65	47.69	57.89	76.19	60.78	60.98	41.07	50	-17.87
ADARB1	HsaEX0002635	chr21:45184474-45184593	120	chr21:45183510,45184474-45184593,45184923	S	74.88	82.19	64.39	68.13	73.01	70.62	55.75	55.22	73.39	84.42	85.14	58.47	75.9	77.33	64.12	-23.05
VPS13A	HsaEX0070430	chr9:77283355-77283471	117	chr9:77282274,77283355-77283471,77283547	S	96.92	89.09	88.89	82.22	63.86	68.42	75	71.43	88.37	80.95	65	100	76.32	86.21	88.46	-19.79
STK39	HsaEX0062554	chr2:168065319-168065381	63	chr2:168074982,168065319-168065381,168063570	S	66.1	53.95	67.21	65.45	67.56	61.46	78.47	74.15	76.77	60.27	65.47	64.1	72.95	95.87	56.98	16.29
NOTCH4	HsaEX0043412	chr6:32198926-32199145	220	chr6:32200831,32198926-32199145,32198730	S	47.47	50.88	74.37	80.04	67.14	58.5	80.87	77.1	73.71	76.04	95.32	78.35	75.42	66.22	78.5	29.81
MEF2B	HsaEX0038699	chr19:19146273-19146384	112	chr19:19146555,19146273-19146384,19146022	S	82.25	86.04	89.26	91.87	87.76	81.06	100	100	84.36	100	92.84	89.5	100	94.42	100	15.86
C8orf58	HsaEX0011553	chr8:22602561-22602643	83	chr8:22602312,22602537+22602561-22602643,22603195	S	50.17	42.77	81	83.31	65.48	60.03	74.69	71.73	74.12	76.43	73.24	65.29	71.2	84.73	77.96	26.74
ZNF263	HsaEX0073281	chr16:3285059-3285239	181	chr16:3284205,3285059-3285239,3289393	C2	18.04	12.96	42.14	36.2	26.13	26.01	38.69	25.81	23.31	26.03	74.27	39.86	31.63	12.22	34.01	16.75
FAM13B	HsaEX0024015	chr5:137946228-137946311	84	chr5:137948955,137946228-137946311,137945997	S	69.23	86.67	67.5	56.16	70.83	73.77	50	59.62	76.92	62.5	65.71	76.27	80.95	64.71	70	-23.14
PHKA2	HsaEX0047123	chrX:18899173-18899226	54	chrX:18900670,18899019+18899149+18899173-18899226,18897333	C2	94.56	89.14	89.39	100	81.9	86.99	64.9	67.02	78.36	75.68	86.15	80.27	77.95	100	69.36	-25.89
KIAA0556	HsaEX0033708	chr16:27648604-27648735	132	chr16:27631162,27648604-27648735,27677729	C2	84.41	66.83	57.96	75.7	68.92	48.54	50.09	52.89	65.44	80.12	66.83	86.12	83.07	75.14	83.13	-24.13
PTCD2	HsaEX0050740	chr5:72331258-72331375	118	chr5:72326741,72331258-72331375,72335018	C1	100	94.05	93.48	93.67	95	94.61	72.93	75.18	89.43	100	70.54	100	100	89.82	100	-22.97
HDAC7	HsaEX0029439	chr12:47795906-47796016	111	chr12:47796207,47795906-47796016,47795767	S	51.96	41.63	70.56	65.61	69.5	66.78	64.37	68.6	67.18	69.53	29.5	47.32	70.77	75.55	48.84	19.69
AP3M2	HsaEX0004974	chr8:42154478-42154536	59	chr8:42153105+42153227,42154478-42154536,42154616	S	36.36	47.17	20.72	25.93	32.43	37.93	9.09	21.57	29.41	13.04	42.42	41.94	48.39	28.57	31.71	-26.44
ARHGAP10	HsaEX0005393	chr4:148063153-148063300	148	chr4:148047051,148063148+148063153-148063300,148064416	S	69.15	61.76	50.42	70.64	62.43	57.66	46.48	37.09	51.01	47.15	58.65	48.91	47.21	69.81	56.71	-23.67
DLG1	HsaEX0019879	chr3:197161640-197161738	99	chr3:197194425,197161640-197161738,197149796	C1	60.56	46.53	25.46	28.63	44.45	52.92	27.48	21.06	43.64	47.43	68.29	44.21	61.01	55.14	26.58	-29.27
PIAS2	HsaEX0047318	chr18:46818278-46818447	170	chr18:46820933,46818278-46818447,46815349	S	13.53	12.35	21.9	22.8	14.63	25.26	41.26	28.47	23.05	15.95	9.66	9.27	12.86	18.72	38.74	21.93
RUNX1T1	HsaEX0055979	chr8:92075965-92076132	168	chr8:92102857,92075965-92076132+92076137,92017363+92017431	C2	41.94	68	37.41	38.46	50.56	50.94	26.92	38.06	43.01	48.15	23.81	45.21	54.17	35	54.39	-22.48
ZNF213	HsaEX0073186	chr16:3138745-3138818	74	chr16:3138541,3138745-3138818,3140636+3140689	C3	73.58	60	78.95	82.98	95.24	100	89.47	86.67	100	76.19	88.24	94.74	95	100	91.11	21.28
TXNDC16	HsaEX0068452	chr14:52457090-52457174	85	chr14:52470037,52457090-52457174,52455462	S	75.76	86.21	100	86.67	100	100	100	100	100	100	40	100	100	100	100	19.02
LTBP4	HsaEX0036952	chr19:40617100-40617225	125	chr19:40617020+40617042,40617100-40617225,40619347	C2	73.53	55.98	48.69	46.74	55.63	49.64	46.87	42.28	62.24	52.63	58.71	49.25	57.33	57.14	62.69	-20.18
LASS4	HsaEX0035433	chr19:8241341-8241457	117	chr19:8210862,8241341-8241457,8250850+8251044+8251076+8251110+8251115	C1	36.6	31.72	33.57	15.58	24.78	31.74	14.46	8.92	20.27	18.61	52.93	27.27	21.36	35.75	14.58	-22.47
SLC22A17	HsaEX0058867	chr14:23347101-23347212	112	chr14:23347460+23347514,23347101-23347212,23346936	S	93.55	100	86.21	100	86.21	100	53.33	80	92.31	93.1	88.24	100	100	100	100	-30.11
CREM	HsaEX0017223	chr10:35148368-35148491	124	chr10:35127165+35127193+35127567,35148368-35148491,35178872+35178889	C1	68.5	59.47	42.09	46.27	43.26	37.26	44.49	46.06	54.86	61.77	54.31	50.59	55.34	51.54	49.73	-18.71
CREM	HsaEX0017225	chr10:35178889-35178986	98	chr10:35148491,35178872+35178889-35178986,35206895	C3	77.35	80.29	55.83	64.19	56.52	53.64	49.16	51.49	68.6	71.66	70.4	70.17	63.46	68.01	62.74	-28.5
CREM	HsaEX0017226	chr10:35179134-35179276	143	chr10:35178986,35179134-35179276,35206895	C2	67.6	76.05	46.21	52.88	51.72	49.35	54.58	45.71	60.51	64.27	69.62	63.99	56.45	63.51	55.83	-21.68
GGT5	HsaEX0027418	chr22:24233498-24233593	96	chr22:24233874,24233498-24233593,24233018	S	64.41	58.14	67.77	83.42	65.68	77.24	89.3	81.11	77.29	69.42	66.16	66.39	75.61	62.19	80.04	23.93
FOXRED2	HsaEX0026309	chr22:36504098-36504367	270	chr22:36504515,36504098-36504367,36501407	S	71.77	73.43	87.25	96.14	86.54	91.42	90.92	91.3	88.64	86.61	97.47	93.74	86.41	90.24	92.67	18.51
KCTD17	HsaEX0033162	chr22:37061539-37061629	91	chr22:37059438,37061539-37061629,37062525	C2	65.91	51.02	81.48	91.49	58.93	89.47	92.59	83.13	85.05	80.36	75.86	86.67	84.62	85.57	91.23	29.39
BRD1	HsaEX0008400	chr22:49787577-49787887	311	chr22:49794034,49787577-49787887,49787494+49787522	C1	40	33.33	30	36	35.04	34.94	18.87	18.52	34.69	22.35	6.29	30.95	24.14	31.03	14.29	-17.97
HDAC10	HsaEX0029372	chr22:50249328-50249454	127	chr22:50249635,50249328-50249454+50249516,50248472	C2	76.67	73.6	97.1	96.63	100	98.3	92.47	96.6	98.75	100	93.54	91.59	96.8	98.57	100	19.4
HDAC10	HsaEX0029373	chr22:50249103-50249168	66	chr22:50249328,50249103-50249168+50249198,50248859+50248890	C1	55.84	53.02	91.64	90	80.74	91.17	79.47	90.46	92.32	97.27	82.94	77.47	93.92	85.71	89.83	30.53
PCNX	HsaEX0045972	chr14:70995741-70995843	103	chr14:70978648,70995741-70995843+70995925,71009634	C2	67.68	46.89	76.81	96.39	72.07	72.29	90.62	75.08	53.37	61.66	91.96	43.29	78.29	73.01	86.63	25.57
PCNX	HsaEX0045973	chr14:71009634-71009724	91	chr14:70995843+70995925,71009634-71009724,71012985+71013000+71013034	C3	76.06	75.18	77.13	90.7	97.23	100	91.9	94.62	88.3	88.94	79.19	100	97.23	89.8	100	17.64
SYTL4	HsaEX0063330	chrX:100704811-100704886	76	chrX:100732004,100704811-100704886,100703185	C2	56.73	62.46	49.64	52.87	58.19	71.23	31.97	35.49	47.7	69.05	80.44	65.18	45.2	45.3	71.94	-25.87
PHKB	HsaEX0047140	chr16:47463899-47463993	95	chr16:47461426,47463882+47463899-47463993,47497399	S	76.1	74.67	70	71.65	74.05	75.24	55.56	53.06	74.14	76.41	68.15	54.17	74.34	73.15	87.26	-21.07
ZNF821	HsaEX0074409	chr16:71864903-71865048	146	chr16:71867893+71867912,71864899+71864903-71865048,71864235+71864242	C1	93.14	100	68.71	86.91	95.86	92.89	81.1	76.56	92.37	84.12	92.59	83.01	90.15	83.24	85.33	-17.74
SLC7A6	HsaEX0059986	chr16:68290396-68290540	145	chr16:68287871,68290396-68290540,68291209	S	96.98	94.94	82.23	80.51	70.46	77.32	82.02	68.32	79.87	86.19	98.49	95.48	90.36	88.8	76.99	-20.79
ARHGEF10	HsaEX0005576	chr8:1843353-1843436	84	chr8:1824113,1843353-1843436,1857960	S	93.1	94.29	69.41	77.78	92.98	85.19	73.08	82.02	73.91	94.29	90.24	94.03	81.44	92.31	74.19	-16.14
ARHGEF10	HsaEX0005579	chr8:1880048-1880164	117	chr8:1876734,1880048-1880164,1882635	S	39.22	32.77	38.89	40.79	36.67	52.27	24.5	12.34	23.64	29.89	33.78	20	47.24	42.11	51.85	-17.57
CCDC61	HsaEX0013348	chr19:46003419-46003501	83	chr19:46003166,46003419-46003501,46006559+46006564	S	100	96.3	95.51	97.33	94.37	94.94	76.81	83.86	96.83	88	100	100	100	96.66	88.1	-17.82
DENND3	HsaEX0019158	chr8:141141203-141141324	122	chr8:141138137,141141203-141141324,141150834	C2	80.33	97.77	82.9	88.61	72.5	79.4	46.02	64.49	83.23	79.41	77.21	85.32	67.69	86.45	91.22	-33.8
DENND3	HsaEX0019159	chr8:141144148-141144259	112	chr8:141141324,141144148-141144259,141150834	C1	80.71	97.3	85.31	89.55	65.34	74.37	50.52	54.71	84.37	73.66	74.36	85.06	70.34	85.71	88.57	-36.39
MEGF8	HsaEX0038772	chr19:42349499-42349699	201	chr19:42348472,42349499-42349699,42350148	S	69.66	73.26	78.49	87.23	89.66	90.65	84.51	89.01	91.74	93.26	85.83	83.7	85.19	83.65	80.88	15.3
DUS4L	HsaEX0021186	chr7:107573704-107573821	118	chr7:107571266,107573704-107573821+107573883,107575188	S	84.21	100	64.29	63.64	62.5	87.5	51.35	78.57	61.29	76.74	39.73	81.82	78.26	91.67	57.89	-27.14
FKTN	HsaEX0025875	chr9:105617959-105618092	134	chr9:105607951,105617959-105618092,105635051	C3	90.91	83.67	36	67.44	81.82	66.67	62.5	68.25	95	64.29	3.37	100	92	85.19	70.83	-21.91
C10orf18	HsaEX0008808	chr10:5709530-5709663	134	chr10:5685175,5709530-5709663,5712823	C2	50	58.33	46.88	65.62	29.68	52.38	35.85	30.67	32.39	79.66	34.95	60	35	33.33	44.18	-20.91
DCUN1D4	HsaEX0018797	chr4:51911070-51911174	105	chr4:51899378,51911070-51911174,51913290	S	64.33	70.83	84.96	80.65	83.67	70.27	89.15	83.75	75.73	79.59	76	69.86	79.22	73.15	78.87	18.87
WHSC1	HsaEX0071491	chr4:1938451-1938532	82	chr4:1935262,1938451-1938532,1951072	C2	92.31	91.6	87.54	84.47	81.54	85.59	70.37	78.61	76.83	82.98	95.22	80.07	79.72	78	86.53	-17.46
PPP6R3	HsaEX0049817	chr11:68505145-68505249	105	chr11:68460827,68505145-68505249+68505271,68519501	C1	41	44.27	33.59	34.72	36.57	42.53	22.39	17.34	39	42.62	65.36	45.12	47.56	28.7	45.97	-22.77
PPP6R3	HsaEX0049826	chr11:68583043-68583129	87	chr11:68576034+68576043,68583043-68583129,68587798+68587927+68587945+68587978	S	64.04	77.27	65.05	67.39	53.68	60.56	40.91	64.36	58.33	80	65.77	75.65	68.81	68.42	60	-18.02
C5orf44	HsaEX0011181	chr5:65655636-65655653	18	chr5:65652545,65655636-65655653,65658368+65658395	S	63.54	69.01	71.17	38.88	57.26	66.36	47.34	46.59	45.04	51.04	67.96	69.27	65.62	27.9	74.12	-19.31
USP4	HsaEX0069871	chr3:49311514-49311654	141	chr3:49324702,49311514-49311654,49310737	S	60.51	66.39	64.4	61.18	56.22	71.58	46.67	48.79	67.88	64.58	53.12	51.83	65.02	65.08	54.08	-15.72
PIKFYVE	HsaEX0047628	chr2:208273584-208273733	150	chr2:208271691,208273584-208273733,208285726	C2	96.42	96.45	89.99	90.82	95.33	95.24	81.8	77.95	82.14	80.95	97.22	91.78	90.89	85.76	93.59	-16.56
ELMOD3	HsaEX0022185	chr2:85371440-85371562	123	chr2:85371209,85371440-85371562,85377344	S	46.96	41.26	68.22	63.8	70.98	68.26	69.33	70.96	63.12	71.79	83.98	66.14	64.15	61.91	76.33	26.04
ABCB6	HsaEX0000361	chr2:219217670-219217807	138	chr2:219218125,219217670-219217807,219216465	C2	80.81	77.42	94.37	86.31	94.34	100	100	92.88	94.46	91.57	94.61	93.4	86.26	87.03	96.44	17.33
ABCB6	HsaEX0000362	chr2:219216652-219216832	181	chr2:219217670,219216652-219216832,219216465	S	81.42	67.65	85.71	80.66	87.1	83.78	100	100	83.06	84.44	98.02	74.19	82.77	83.34	100	25.46
PRKD3	HsaEX0050220	chr2:37316237-37317179	943	chr2:37324681,37316237-37317179,37293271	C1	69.62	76	47.95	32.23	58.85	56.41	51.91	50	79.46	66.18	82.48	80.72	63.81	82.32	39.9	-21.86
MAP7D1	HsaEX0037700	chr1:36174898-36175008	111	chr1:36173478,36174898-36175008,36176199	S	66.86	59.28	66.67	69.36	74.04	63.83	79.58	82.38	67.38	63.23	82.57	66.2	74.35	65.47	73.02	17.91
TTLL5	HsaEX0068106	chr14:75737566-75737607	42	chr14:75735289,75737566-75737607,75745095	S	44.33	48.57	40	42.03	43.9	33.33	31.82	28.57	32.67	41.18	18.75	39.05	24.82	37.93	20	-16.25
C11orf61	HsaEX0009022	chr11:124779050-124779139	90	chr11:124799871+124800318,124779004+124779050-124779139,124774818+124774831+124774974	S	36.63	44.89	22.2	11.41	33.13	23.59	10.27	24.56	25.55	39.79	56.13	29.91	63.4	32.5	38.46	-23.34
SORBS3	HsaEX0060997	chr8:22566345-22566484	140	chr8:22565872+22566193+22566243,22566345-22566484,22566661	S	79.91	72.96	97.91	97.36	91.65	93.18	94.8	96.95	95.9	96.45	96.3	90.4	97.04	97.18	91.18	19.44
LIAS	HsaEX0035757	chr4:39467518-39467646	129	chr4:39465342,39467518-39467646,39470019+39470023	S	93.94	90.91	70.91	100	95.56	91.84	73.77	77.78	93.85	96.49	30	84.21	97.94	87.5	85.71	-16.65
GTDC1	HsaEX0028909	chr2:143970653-143970762	110	chr2:144007182,143970653-143970762,143952843	C2	91.47	100	66.08	79.38	84.08	88.63	78.56	75.21	88.17	97.33	77.13	89.64	82.57	91.14	92.03	-18.85
GTDC1	HsaEX0028910	chr2:143957195-143957339	145	chr2:143970653,143957195-143957339,143952843	C1	88.54	94.63	57.27	79.02	70.18	64.34	58.91	58.02	77.38	93.45	49.39	56.87	63.3	87.56	56.25	-33.12
SERAC1	HsaEX0057325	chr6:158155315-158155351	37	chr6:158158273,158155315-158155351,158150589	S	72.96	79.13	57.65	55.19	68.63	94.59	60.87	44.51	79.86	76.47	32.71	51.47	72.41	56.76	64.7	-23.35
DCAF10	HsaEX0018594	chr9:37857275-37857351	77	chr9:37854982,37857241+37857275-37857351,37860048	S	81.84	64.38	46.81	60.74	78.6	70.65	49.64	50.45	73.4	58.42	73.51	62.61	92.57	81.76	79.74	-23.07
GZF1	HsaEX0029161	chr20:23367003-23367097	95	chr20:23365747,23367003-23367097,23368762	S	100	92.48	100	82.68	94.93	70.13	79.97	80.42	83.18	100	93.87	81.15	91.53	72.99	84.42	-16.05
C14orf135	HsaEX0009383	chr14:60107586-60108327	742	chr14:60092419,60107586-60108327,60114700	S	47.55	47.37	16.02	18.5	34.59	29.91	25.19	29.57	31.29	34.43	70	38.98	24.57	58.23	20.57	-20.08
KTN1	HsaEX0035087	chr14:55663955-55664041	87	chr14:55661612,55663955-55664041,55667241	S	41.6	42.54	30.55	25.8	33.77	30.36	24.57	28.16	36.82	36.18	36.39	45.1	42.24	39.16	42.14	-15.71
EPS15L1	HsaEX0022869	chr19:16361886-16361984	99	chr19:16377122,16361779+16361886-16361984,16355851	C2	80.77	66.2	68.75	73.45	64.78	46.48	40.41	52	73.68	67.21	53.33	39.68	69.44	69.7	39.12	-27.28
APOL3	HsaEX0005183	chr22:36149259-36149371	113	chr22:36160665+36160669,36149259-36149371,36149135+36149142+36149185	C2	19.7	14.68	21.71	32.19	30.34	17.94	35.12	31.98	14.53	20.78	41.95	25.68	17.39	16.96	30.09	16.36
HERC2	HsaEX0029748	chr15:28274905-28275005	101	chr15:28280068,28274905-28275005,28273004	C2	100	95.78	96.95	100	90.12	100	81.14	73.54	92.27	100	92.5	88.98	76.54	91.74	100	-20.55
HERC2	HsaEX0029749	chr15:28274291-28274447	157	chr15:28280068,28274291-28274447,28273004	C2	100	94.51	96.91	100	87.43	100	80.2	73.54	93.82	100	92.77	87.09	75.92	88.61	100	-20.38
TEP1	HsaEX0064477	chr14:20381553-20381686	134	chr14:20381913,20381553-20381686,20381401	S	34.43	33.33	72.73	60.53	72.09	72.41	52.11	63.64	55.84	50.68	76.32	30.77	65.22	42.47	24.53	23.99
POMT1	HsaEX0049155	chr9:131506114-131506220	107	chr9:131503073+131503313+131503365,131506114-131506220,131506403	C2	90.91	93.26	89.8	86.49	92.52	89.13	71.01	78.64	80.36	86.99	85.71	93.65	87.3	97.3	97.47	-17.26
TRIM5	HsaEX0067152	chr11:5665981-5666081	101	chr11:5667689,5665981-5666081,5665682	S	100	100	85.45	99.05	83.45	40.29	81.13	77.62	85.99	98.49	100	100	99.14	69.36	82.8	-20.62
ITGB4	HsaEX0032469	chr17:75755055-75755213	159	chr17:75754815,75755055-75755213,75755701	S	49.49	54.51	76.73	68.5	57.43	63.48	85.85	67.79	91.4	33.73	76.8	36.79	54.3	60.08	0	24.82
MORC2	HsaEX0039796	chr22:30963225-30963334	110	chr22:30967822,30963225-30963334,30958694	S	0	3.85	20.79	23.23	16.48	20.75	22.67	26.44	10.28	2.22	13.58	6.82	3.12	6.25	21.95	22.63
ZCCHC11	HsaEX0072328	chr1:52463238-52463777	540	chr1:52465070,52463238-52463777,52461769	C1	27.78	35.48	13.04	1.96	9.09	3.23	0	7.69	4.35	5.56	6.94	10.2	20	14.29	5.71	-27.79
ELP2	HsaEX0022248	chr18:36138795-36138872	78	chr18:36138426,36138795-36138872,36141137	C1	98.18	92.52	81.25	61.54	86.01	91.3	72.28	63.77	89.83	90.98	74.31	92.31	90.77	94.74	91.21	-27.32
PRR5L	HsaEX0050438	chr11:36393846-36394011	166	chr11:36376704+36376708,36393846-36394011,36400997	C1	40.35	33.33	36.28	35.14	49.47	53.85	62.79	49.02	25.42	51.35	29.41	43.48	29.41	34.55	61.54	19.07
VILL	HsaEX0070350	chr3:38002396-38002575	180	chr3:38001860,38002396-38002575,38004255	C2	61.9	76.19	88.51	90	74.29	88.41	78.79	97.62	90.32	80.33	100	69.57	78.95	84	90.48	19.16
VILL	HsaEX0070351	chr3:38003168-38003313	146	chr3:38001860,38003168-38003313,38004255	C3	46.88	65	76.12	81.13	79.22	86.67	62.07	82.72	85.96	70.37	96.04	78.26	68.75	63.38	77.14	16.45
C13orf34	HsaEX0009327	chr13:72731281-72731387	107	chr13:72729093,72731281-72731387,72734960	C1	72.41	85.19	52	61.9	48.57	75	50	48.39	80	92.31	68.75	61.29	42.86	51.72	57.14	-29.6
SLC2A8	HsaEX0059307	chr9:127397905-127398111	207	chr9:127397286,127397905-127398111,127399907	C2	31.01	28.76	46.58	35.4	51.84	51.79	48.76	42.11	63.32	42.36	43.48	36.38	63.74	70.58	60.97	15.55
SLC2A8	HsaEX0059308	chr9:127402557-127402753	197	chr9:127400006,127402557-127402753,127403655+127403660+127403738+127403741	S	52.92	41.93	74.2	73.48	76.38	76.81	69.19	56.8	73.54	71.52	68.56	49.87	82.64	88.59	84.78	15.57
SLC2A8	HsaEX0059312	chr9:127405420-127405565	146	chr9:127404991,127405420-127405565,127407112+127407436	S	71.77	61.58	90.29	79.8	95.83	78.18	86.46	83.21	83.33	79.76	88.47	81.13	80	86.44	85.54	18.16
TMEM62	HsaEX0065900	chr15:43138574-43138619	46	chr15:43135649,43138574-43138619,43148755	C2	56	56.76	42.86	51.22	32	35.71	32.14	42.86	37.84	60.87	46.88	42.86	53.33	32	43.24	-18.88
IFI44	HsaEX0030945	chr1:78660554-78660654	101	chr1:78659483,78660554-78660654+78660691,78663765	C2	73.58	87.5	60	84.02	66.29	56.25	50	41.51	73.33	78.57	17.65	88.68	69.11	82.76	90.77	-34.78
IFI44	HsaEX0030946	chr1:78662704-78662878	175	chr1:78659483,78662704-78662878+78662917,78663765	C2	88.8	94.67	83.23	82.39	89.58	91.75	72.63	64.74	93.6	89.9	31.15	100	87.79	100	97.56	-23.05
SHF	HsaEX0058178	chr15:45172147-45172318	172	chr15:45175219,45172147-45172318,45168133	C3	25.25	23.87	36.4	23.34	19.56	16.9	45.15	42.2	21.5	37.06	62.95	47.65	32.74	20.58	32.77	19.11
SHF	HsaEX0058179	chr15:45171930-45172002	73	chr15:45175219,45171883+45171930-45172002+45172078,45168133	C2	28.44	28.81	35.34	32.68	22.94	24.46	43.73	48.7	42.57	32.69	60.59	47.65	24.5	28.82	50.64	17.59
ACVRL1	HsaEX0002218	chr12:51913559-51913770	212	chr12:51913350,51913559-51913770,51914439	C3	80.1	74.71	96.49	97.88	85.54	87.22	92.12	94.31	93.62	95.26	95.49	92.23	92.93	95.03	88.04	15.81
ACVRL1	HsaEX0002219	chr12:51913974-51914073	100	chr12:51913770,51913974-51914073,51914439	S	69.98	64.33	92.37	94.82	77.46	76.25	87.49	89.22	87.92	89.87	93.36	83.16	83.13	89.78	77.64	21.2
CSAD	HsaEX0017409	chr12:53161127-53161191	65	chr12:53161273,53161127-53161191,53160844	S	40.62	38.46	83.33	82.61	61.11	44.26	65.71	56	50.88	69.23	54.84	51.52	53.57	54.29	55.93	21.31
CSAD	HsaEX0017414	chr12:53171326-53171441	116	chr12:53171878+53171882+53171919,53171177+53171273+53171326-53171441+53171765,53170502	C1	49.98	48.17	47.51	71.43	65.43	58.57	66.68	64.83	54.52	70.35	87.52	68.61	69.74	54.3	59.99	16.68
MAN2C1	HsaEX0037420	chr15:75360623-75360681	59	chr15:75361046,75360307+75360565+75360623-75360681+75360688,75360211	S	63.37	55.39	80.42	89.21	80.31	74.79	79.53	85.69	85.28	90.08	82.69	74.75	79.28	88.27	75.2	23.23
SSH2	HsaEX0061871	chr17:29848849-29848929	81	chr17:29929938,29848849-29848929,29793937	S	75	60.87	38.78	56.25	46.67	77.78	40.35	47.92	50	54.93	59.09	42.22	37.25	50.68	24.64	-23.8
BCAS3	HsaEX0007842	chr17:61380506-61380571	66	chr17:61368494,61380506-61380571,61391977	C1	31.25	35	16.42	20	19.35	9.38	12.94	13.46	15.88	18.52	27.4	22.73	23.08	19.15	31.71	-19.92
TMC6	HsaEX0065256	chr17:78120653-78120832	180	chr17:78121013,78120653-78120832,78119392+78119396	S	43.58	58.62	73.61	88.36	75.83	77.13	79.15	78.44	70.87	81.77	79.63	69.33	79.92	85.25	70.27	27.7
ADAMTS10	HsaEX0002408	chr19:8605623-8605809	187	chr19:8610644,8605623-8605809,8605358	C1	56.52	54.93	66.27	90.91	67.57	62.86	76.09	67.44	66.42	77.01	80	62.32	54.67	86.84	84.09	16.04
ITGB3BP	HsaEX0032457	chr1:63478764-63478833	70	chr1:63508528,63478764-63478833,63454968	C3	87.79	93.26	79.31	87.1	81.98	71.74	69.89	74.44	95.31	90.74	97.14	91.67	90.41	87.1	78.95	-18.36
TARS2	HsaEX0063668	chr1:150496810-150496908	99	chr1:150492489,150496810-150496908,150497530	C2	32.07	47.52	41.36	55.34	49.89	57.09	50.47	61.32	41.88	42.54	93.84	48.73	79.76	58.36	62.54	16.1
PI4KB	HsaEX0047300	chr1:151326172-151326373	202	chr1:151327271,151326172-151326373,151316509	C1	40.09	39.81	29	25	27.54	27.94	28.05	21.79	32.52	26.08	60.21	29.45	36.36	31.27	38.95	-15.03
CREB3L4	HsaEX0017181	chr1:153968930-153969176	247	chr1:153968639+153968682+153968699,153968930-153969176,153969334	S	83.47	77.37	96.71	100	100	100	100	100	89.27	100	100	100	95.88	91.88	93.82	19.58
FANCD2	HsaEX0024771	chr3:10046580-10046723	144	chr3:10043864,10046580-10046723,10052387	C3	100	83.27	100	85.54	100	100	82.8	68.71	82.21	88.07	100	82.5	91.63	78.53	100	-15.88
SURF2	HsaEX0062969	chr9:133359950-133360129	180	chr9:133357814,133359950-133360129,133360265+133360334	S	73.62	83.97	100	100	94.27	96.15	100	100	92.03	100	97.34	100	100	100	96.98	21.2
IMMP1L	HsaEX0031576	chr11:31456260-31456386	127	chr11:31509519,31456260-31456386,31433570	C2	65.06	59.2	43.8	38.74	46.61	32	41.94	37.31	38.79	32.75	4.29	52.17	46.9	40.74	50.38	-22.51
TRPT1	HsaEX0067439	chr11:64225786-64225869	84	chr11:64226050+64226062+64226098+64226191,64225786-64225869,64225580	S	39.48	47.81	64.17	64.44	61.63	64.38	68.91	79.73	56.48	58.48	70.31	57.37	59.62	40.5	51.02	30.68
QDPR	HsaEX0051458	chr4:17509271-17509363	93	chr4:17511944+17511950,17509271-17509363,17504470+17504475	S	94.55	92.45	82.18	91.21	77.6	76.83	72.92	76.05	83.33	85.71	94.64	85.11	89.78	82.76	75	-19.02
ROBO3	HsaEX0054213	chr11:124877937-124878131	195	chr11:124877658+124877752,124877937-124878131,124878298	C1	45.87	48.48	58.12	77.69	59.31	72.85	64.87	65.26	48.74	73.38	65.78	54.35	71.03	75.45	64.47	17.89
MPPE1	HsaEX0040006	chr18:11886713-11886778	66	chr18:11886917,11886713-11886778+11886781,11886621	S	67.99	78.52	100	87.92	100	79.68	100	95.43	84.38	91.26	100	74.97	92.66	88.59	100	24.46
FAM126B	HsaEX0023930	chr2:201045496-201045593	98	chr2:201071454+201071489+201071610,201045496-201045593,201024039	C1	100	100	91.9	79.59	94.45	86.11	83.17	80.26	89.01	79.55	100	100	100	71.91	82.69	-18.28
RWDD2B	HsaEX0056007	chr21:29008240-29008307	68	chr21:29008395,29008240-29008307,29007956+29008118+29008123	S	85.8	87.59	54.67	67.03	80.86	87.67	72.28	67.53	72.97	82.05	44.44	80	68.32	89.58	84.62	-16.79
RPGR	HsaEX0055457	chrX:38287865-38288041	177	chrX:38290959,38287861+38287865-38288041,38276772	C2	62.82	70.21	35.03	34.33	45.98	50	39.76	49.25	50.85	52.94	40.91	68.75	60	69.44	59.52	-22.01
RPGR	HsaEX0055458	chrX:38287094-38287245	152	chrX:38290959,38287094-38287245,38276772	C2	60.53	65.62	36.41	40.4	44.38	45.24	47.92	47.83	50.43	58.78	53.19	61.36	58.97	64.38	48.57	-15.2
GALK2	HsaEX0026862	chr15:49281987-49282085	99	chr15:49239367,49281987-49282085+49282089,49283566	S	97.3	84.91	87.93	83.49	76.3	87.37	80.72	71.13	83.33	88.46	87.67	92.86	87.23	81.25	77.32	-15.18
FUK	HsaEX0026590	chr16:70467886-70467966	81	chr16:70467471,70467886-70467966,70468849	S	82.53	73.58	95.83	100	91.31	100	95.19	100	84.14	86.15	100	81.1	100	86.69	85.08	19.54
FMNL2	HsaEX0026044	chr2:152645434-152645480	47	chr2:152640914,152645434-152645480+152645527,152647796	C3	64.52	79.31	74.14	72.04	57.6	52.99	52.47	52.89	75.25	69.54	75.56	82.86	71.43	58.37	74.58	-19.23
UBXN11	HsaEX0069052	chr1:26297427-26297481	55	chr1:26306592,26297427-26297481,26286037	C3	70.45	80	90.07	88.89	61.48	69.7	57.24	53.98	64.34	85.71	86.67	89.1	87.5	62.09	95.65	-19.62
SON	HsaEX0060960	chr21:33572551-33572630	80	chr21:33569087+33569302,33572551-33572630,33573308	S	3.86	3.14	19.69	23.92	17.39	19.49	18.83	22.95	9.94	7.71	16.72	15.99	18.43	8.7	24.35	17.39
DONSON	HsaEX0020704	chr21:33587522-33587602	81	chr21:33588321,33587522-33587602,33586060+33586181	S	96.23	100	87.88	100	100	92.59	74.12	83.53	97.59	81.48	100	96.36	97.1	100	100	-19.29
DEDD2	HsaEX0019064	chr19:42216680-42217045	366	chr19:42217608+42217632,42216680-42217045,42215252	S	53.49	54.67	73.43	68.89	71.9	61.54	81.4	81.02	57.05	71.43	74.5	61.54	56.52	85.96	86.05	27.13
FLAD1	HsaEX0025883	chr1:154989580-154989707	128	chr1:154988698+154988849,154989560+154989580-154989707,154990159+154990190	C1	69.07	64.29	88.68	89.36	78.12	71.88	90.38	76.39	69.75	66.97	87.83	86.67	69.47	91.49	82.78	16.7
FLAD1	HsaEX0025885	chr1:154990339-154990528	190	chr1:154990257,154990339-154990528,154992713	C1	74.19	74.65	87.63	91.55	92.21	75.56	94.37	88.03	85.19	76	95.06	87.3	92.5	93.65	88.33	16.78
NFKBIL2	HsaEX0042776	chr8:144442677-144442806	130	chr8:144443138,144442677-144442806,144442151	C3	74.19	81.82	100	100	100	100	100	100	87.5	100	100	100	100	91.3	100	21.99
NFKBIL2	HsaEX0042777	chr8:144442241-144442412	172	chr8:144442677,144442241-144442412,144442151	S	79.49	83.33	100	100	100	100	100	100	100	100	100	100	100	89.47	100	18.59
WDR90	HsaEX0071424	chr16:660058-660134	77	chr16:659376,660058-660134+660161,660552+660612	S	78.93	71.87	69.84	72.31	92.81	79.83	100	95.95	95.82	75.45	90.35	71.38	89.69	100	66.24	22.57
ZNF75A	HsaEX0074299	chr16:3313049-3313175	127	chr16:3312768,3313049-3313175,3316634+3316912+3316939	C1	70	70.67	46.88	40.54	77.78	25.71	45.45	48.57	56.86	73.68	57.75	75.66	82.61	62.79	45.45	-23.33
MEGF6	HsaEX0038761	chr1:3499138-3499266	129	chr1:3499579+3499588,3499138-3499266,3498826	C1	37.69	26.79	49.29	48.34	41.74	42.08	50.94	65.74	45.6	49.47	34.65	60.03	50.66	60.44	44.54	26.1
NFIA	HsaEX0042731	chr1:61426465-61426556	92	chr1:61406727,61426465-61426556,61455303	S	82.61	62.5	70.79	61.29	68.42	90.16	51.22	50	56.76	64.29	77.27	68.89	53.42	72.6	84.62	-21.95
RPP14	HsaEX0055530	chr3:58310309-58310406	98	chr3:58306417+58306651,58310290+58310309-58310406,58310507	S	60.36	62	51.82	36.75	47.37	47.06	41.61	47.97	58.68	44	47.01	78.64	46.67	72.5	67.12	-16.39
MTMR14	HsaEX0040596	chr3:9697752-9697866	115	chr3:9690143,9697711+9697716+9697752-9697866,9701790	C2	50.53	50.99	44.52	42.37	35.74	36.89	32.48	31.82	35.26	34.72	69.93	34.76	30.57	39.22	33.33	-18.61
IFT122	HsaEX0031002	chr3:129458599-129458677	79	chr3:129451998,129458599-129458677,129463560	C2	87.35	88.07	66.67	61.93	68.43	49.23	56.39	55.81	74.79	57.32	63.69	86.67	68.43	64.86	72.73	-31.61
IFT122	HsaEX0031004	chr3:129461228-129461304	77	chr3:129458677,129461228-129461304+129461501,129463560	C1	73.76	75.25	50.29	43.28	55.99	43.36	31.85	38.31	53.77	47.17	64.59	82.44	55.93	59.75	56.44	-39.42
MFSD8	HsaEX0039055	chr4:127921860-127921963	104	chr4:127930683,127921860-127921963,127921771	S	69.71	72.6	60.95	46.72	72.8	43.65	53.04	55.08	84.04	58.36	37.79	92.19	47.16	58	59.41	-17.09
TMEM144	HsaEX0065495	chr4:158212061-158212220	160	chr4:158211574,158212061-158212220,158212608+158212611	S	14.29	13.51	35.21	46.88	36.51	45.45	49.4	47.06	31.87	28.3	8.33	36.17	38.78	35.71	34.51	34.33
STXBP5	HsaEX0062776	chr6:147339179-147339238	60	chr6:147334222,147339179-147339238,147353323	C1	52.63	51.35	31.34	53.06	34.55	36.36	30.43	31.18	45	42.11	47.37	29.23	33.33	36.17	17.76	-21.19
HEATR2	HsaEX0029501	chr7:779953-780144	192	chr7:775162,779953-780144,785517	S	100	94.15	83.22	92.25	85.51	90.05	81.13	75	100	98.77	87.6	89.36	93.89	92.77	92.94	-19.01
C10orf28	HsaEX0008834	chr10:98162883-98162975	93	chr10:98134706+98135024,98162883-98162975,98163293	C2	84.4	73.8	85.78	82.39	82.51	85.54	65.74	57.58	73.14	85.47	85.37	78.82	66.45	81.77	87.38	-17.44
BTRC	HsaEX0008711	chr10:101461981-101462058	78	chr10:101430452,101461981-101462058,101479368	C1	90.88	100	75.05	93.8	82.96	91.51	76.58	80.66	97.22	94.76	91.1	89.31	84.18	76.21	100	-16.82
XRCC6BP1	HsaEX0071858	chr12:57945628-57945669	42	chr12:57941779+57941888+57941928,57945628-57945669+57945673,57946995	S	100	100	69.23	79.31	89.47	86.67	82.35	86.05	93.94	94.29	87.1	87.88	93.33	90.91	84.62	-15.8
SRRM2	HsaEX0061789	chr16:2769862-2770227	366	chr16:2769284,2769628+2769862-2770227,2770352+2770361	S	18.77	9.06	28.77	29.39	16.77	11.91	42.39	37.01	16.63	12.2	10.89	11.62	12.3	17.03	26.72	25.79
RBPJ	HsaEX0052808	chr4:26362446-26362628	183	chr4:26320815+26321048,26362446-26362628,26386353	S	38.58	36.08	58.24	38.85	44.6	36.75	55.62	55.25	59.71	34.93	16.91	55.97	40.25	60.81	46.98	18.11
SLC20A2	HsaEX0058833	chr8:42534871-42535335	465	chr8:42541452+42541538+42541821+42541860,42534871-42535335,42472654	C1	26.61	34.69	14.95	20.48	31.43	21.74	13.85	15.59	18.77	9.94	22.29	15.1	19.89	28.58	10.87	-15.93
TCTN2	HsaEX0064288	chr12:123694842-123694976	135	chr12:123692723,123694842-123694976,123695220	S	95	100	85.71	100	69.01	74.6	79.49	84.38	77.78	100	0	80.95	67.27	77.78	92.59	-15.56
HEXDC	HsaEX0029850	chr17:82440473-82440613	141	chr17:82440334,82440473-82440613,82440997	C3	20	26.67	24.32	47.83	39.39	62.96	66.67	48.84	40.98	51.9	19.05	33.33	41.82	49.02	42.11	34.42
NFRKB	HsaEX0042792	chr11:129894359-129894438	80	chr11:129895496,129894359-129894438,129892870+129892888	C1	62.5	76.92	40.3	60.61	71.43	55.56	29.11	55.56	56.25	67.65	82.61	68.18	66.04	73.08	46.43	-27.38
STAT2	HsaEX0062329	chr12:56349163-56349261	99	chr12:56349345+56349426,56349163-56349261,56348804+56348851	C3	75.74	64.77	90.58	96.08	89.03	87.52	94.97	96.68	92.15	95.35	86.61	84.79	93.51	94.43	88.69	25.57
STAT2	HsaEX0062330	chr12:56348924-56349029	106	chr12:56349345+56349426,56348924-56349029+56349059+56349083,56348804+56348851	C3	78.16	60.33	90	95.85	88.03	93.63	90.49	96.48	88.34	98.24	86.07	89.08	94.97	93.07	91.28	24.24
LRRC20	HsaEX0036540	chr10:70323863-70324030	168	chr10:70340553,70323863-70324030,70301508+70301714	S	91.84	73.33	67.57	100	62.16	89.19	67.44	57.33	86.36	75.76	90.59	70.27	82.61	84.62	74.55	-20.2
EGFL7	HsaEX0021812	chr9:136670169-136670330	162	chr9:136670009,136670169-136670330,136670950	S	76.6	67.58	95.72	94.49	88.06	90.43	92.35	89.92	91.31	88.46	94.19	87.65	91.29	93.28	87.78	19.05
AC068491.1	HsaEX0001273	chr2:111248148-111248241	94	chr2:111344061,111248148-111248241,111208661	C2	66.67	71.43	57.01	41.3	57.6	46.56	48.34	50.67	65.52	59.26	76.88	61.83	63.81	55.86	75.94	-19.55
GOLGB1	HsaEX0028002	chr3:121719646-121719750	105	chr3:121722262,121719646-121719750+121719753+121719768,121718501	S	49.45	58.58	45.21	64.54	46.9	47.95	29.82	44.35	63.77	51.42	62.18	47.66	68.46	44.39	35.92	-16.93
GPR137	HsaEX0028306	chr11:64288603-64288708	106	chr11:64288468,64288603-64288708+64288721,64289037+64289143	S	76.75	82.46	90.24	94.68	89.65	86.74	94.18	95.18	85.74	91.06	80.29	90.87	90.31	89.27	85.96	15.07
THAP6	HsaEX0064772	chr4:75521736-75521861	126	chr4:75516866+75516979,75521736-75521861,75526960+75527430	C1	100	100	77.09	78.78	70.84	74.12	82.12	75.78	81.12	73.79	90.16	100	76.66	88.99	73.19	-21.05
SAMD9L	HsaEX0056171	chr7:93147088-93147146	59	chr7:93148194,93146883+93147088-93147146,93146040	C1	77.08	76.27	47.01	41.2	59.46	63.93	53.34	46.88	68.42	67.68	58.62	82.61	67.41	75.9	75	-26.56
PVRL3	HsaEX0051343	chr3:111133635-111134479	845	chr3:111126335,111133635-111134479,111144899	S	48.41	43.78	40.95	59.89	39.86	59.56	76.43	76.19	48.06	54.55	44.71	34.04	54.31	41.8	50.81	30.21
AC136007.2	HsaEX0001620	chr2:70059643-70059680	38	chr2:70085547,70059643-70059680,70051305	C3	48.56	54.53	29.88	20.39	28.64	26.08	27.13	35.52	38.02	35.52	21.64	34.57	42.04	34.99	29.16	-20.22
SCRIB	HsaEX0056638	chr8:143791666-143791740	75	chr8:143791876,143791666-143791740,143791440	S	11.83	6.04	27.42	18.2	13.49	22.37	28.08	25.99	12.89	33.46	13.31	12.68	25.08	27.03	9.03	18.1
HKR1	HsaEX0030090	chr19:37322185-37322232	48	chr19:37318186,37322185-37322232+37322479,37323533	S	100	91.32	92.66	90.06	91.26	93.34	67.63	70.93	90.2	80.69	85.71	87.64	91.15	93.06	100	-26.38
ZNF708	HsaEX0074239	chr19:21310501-21310627	127	chr19:21329210,21310501-21310627,21309341	C1	95.04	100	88.88	76.33	82.47	92.4	80.23	67.73	87.33	87.94	89.14	90.44	94.36	80.54	94.34	-23.54
UBA7	HsaEX0068637	chr3:49809390-49809464	75	chr3:49809542+49809650,49809390-49809464,49809159	S	55	66.22	85.31	80.31	71.13	80.9	71.59	87.73	83.55	84.27	92	75.86	88.57	68.07	76	19.05
C12orf48	HsaEX0009196	chr12:102182549-102182627	79	chr12:102178770,102182549-102182627,102195951	C2	80.94	100	69.61	68.9	83.06	80.76	64.42	63.32	67.02	63.93	62.73	81.15	89.06	65.77	100	-26.6
DNAH14	HsaEX0020153	chr1:224960153-224960302	150	chr1:224955098,224960153-224960302,224964479	S	74.51	78.84	68.66	69.96	94.03	58.06	86.83	100	94.37	92.39	56.66	78.6	100	78.6	85.94	16.74
KIF18B	HsaEX0034455	chr17:44934831-44934935	105	chr17:44935259,44934831-44934935,44934617	S	79.6	80.77	100	100	100	100	100	97.4	100	100	100	100	100	94.59	NA	18.52
ZNF75D	HsaEX0074304	chrX:135293730-135294258	529	chrX:135295768,135293730-135294258,135292473	C1	89.66	79.48	49.49	62.5	64.43	87.88	56.37	64.18	76.51	68.32	70.3	77.51	63.62	77.5	91.37	-24.3
SMYD4	HsaEX0060594	chr17:1784555-1784574	20	chr17:1786810,1784555-1784574,1784461	S	0	0	0	0	0	0	17.14	13.91	11.86	18.31	0	14.39	0	8.77	0	15.53
C11orf95	HsaEX0009112	chr11:63764038-63764598	561	chr11:63765807,63764038-63764598,63763869	C2	41.14	44.59	69.63	80.67	70.9	65.25	73.5	58.57	61.03	67.7	67.42	62.14	45.2	74.22	55.87	23.17
CHM	HsaEX0015213	chrX:85981737-85981809	73	chrX:86027491,85981737-85981809,85978891	S	100	100	89	87.86	100	100	75.22	86.86	96.81	100	87.64	100	95.41	92.42	91.94	-18.96
C7orf46	HsaEX0011461	chr7:23684499-23684672	174	chr7:23680283,23684499-23684672,23689269	S	77.42	90.48	59.26	80.65	90.16	93.55	64.44	73.08	72.41	75.76	80	71.43	93.1	61.76	94.59	-15.19
WDSUB1	HsaEX0071447	chr2:159257758-159257864	107	chr2:159257945,159257758-159257864,159256371+159256375	C1	76.17	62.57	81.58	100	89.02	73.47	100	80	68.16	90.56	61.72	92.63	72.76	81.09	80.16	20.63
NCOR2	HsaEX0042132	chr12:124457106-124457162	57	chr12:124466173,124457106-124457162,124449867	S	94.17	97.78	80	80.18	94.07	80.95	76.86	81.82	87.34	89.68	86.44	86.67	83.73	91.67	90.59	-16.63
KANK2	HsaEX0032850	chr19:11195622-11195820	199	chr19:11197485+11197707,11195556+11195583+11195622-11195820,11194590	C1	89.06	85.34	76.55	81.87	69.58	69.46	74.66	66.65	71.92	85.73	90.12	86.11	74.82	90.46	80.26	-16.55
HIBCH	HsaEX0029952	chr2:190208880-190208913	34	chr2:190212956,190208880-190208913,190205232	S	83.58	73.68	49.46	57.78	57.99	71.61	37.89	48.52	79.51	73.66	55.43	70.57	66.56	76.65	74	-35.42
BAZ1A	HsaEX0007704	chr14:34786126-34786221	96	chr14:34792775,34786126-34786221,34785956+34786001	S	83.56	95.24	79.75	81.82	68.42	70.67	66.29	78.38	77.78	88.1	64.71	83.16	57.65	87.5	86.81	-17.06
CHIC1	HsaEX0015181	chrX:73679654-73679713	60	chrX:73679382,73679654-73679713,73680955	S	100	100	89.04	100	100	92.59	64.71	78.38	90.91	100	84.62	93.94	78.95	100	100	-28.45
NOTCH4	HsaEX0043416	chr6:32202076-32202146	71	chr6:32203770,32202038+32202076-32202146+32202599,32201500	S	66.44	61.9	82.21	93.54	87.8	90.98	83.33	92.34	83.86	90.33	96.27	77.36	78.26	83.16	92.39	23.66
AKT1S1	HsaEX0003484	chr19:49876603-49876798	196	chr19:49877025+49877237,49876509+49876603-49876798,49873302	S	58.06	51.41	34.04	39.91	44.36	46.29	31.76	32.94	46.45	46.36	32.22	43.72	59	55.63	31.79	-22.38
RANBP17	HsaEX0052140	chr5:171171206-171171286	81	chr5:171170203,171171206-171171286,171183322	C2	82.61	87.36	79.17	100	100	88.59	100	100	78.95	100	66.01	100	100	85.37	100	15.02
ATXN2	HsaEX0007259	chr12:111516154-111516363	210	chr12:111518249,111516154-111516363+111516399,111513539	S	81.56	73.23	55.28	61.8	65.68	65.91	62.79	54.32	60	76.7	80.28	74.14	56	82.5	68.93	-18.84
ZSWIM7	HsaEX0074616	chr17:15977579-15977700	122	chr17:15977963+15978044,15977579-15977700,15977092	C1	76.33	68.4	48.22	74.27	63.05	24.53	47.29	35.09	47.73	58.46	47.94	43.28	41.79	51.7	78.28	-31.18
C21orf34	HsaEX0010547	chr21:16391614-16391685	72	chr21:16231115,16391614-16391685,16487490	S	100	100	94.74	84.62	96.08	92.73	81.54	77.78	69.62	76.12	100	83.33	85.71	100	100	-20.34
MTMR9L	HsaEX0040659	chr1:32241137-32241245	109	chr1:32241407,32241137-32241245+32241261,32240664+32240847	C1	46.16	29.87	85.77	79.56	73.17	59.57	82.43	66.29	78.32	53.61	59.39	73.16	68.23	78.38	76.83	36.34
RPL23AP53	HsaEX0055498	chr8:230804-230905	102	chr8:232129,230804-230905,219417	C1	45.14	50	56.98	73.21	54.97	57.69	62.65	63.08	49.44	49.53	46.22	40.23	44.72	45.58	46.16	15.3
XIST	HsaEX0071720	chrX:73833238-73833374	137	chrX:73837440,73833238-73833374,73831206+73831274	S	80.39	71.07	82.02	91.19	67.25	78.62	100	95.69	89.39	81.6	93.87	74.62	78.7	61.73	76.15	22.12
RP11-117P22.1	HsaEX0054388	chr10:4657601-4657725	125	chr10:4678049,4657601-4657725,4591094	C3	76.07	79.31	61.62	82.61	73.47	57.69	51.61	53.06	68.6	75.36	49.45	72.25	74.19	68.18	73.03	-25.36
ALG11	HsaEX0003664	chr13:52024586-52024937	352	chr13:52012462+52012574,52024586-52024937,52028319	C1	82.8	62.71	47.06	41.46	70	51.58	35.29	43.09	77.78	84.85	62.96	74.29	78.18	76.47	53.62	-33.56
ZNF195	HsaEX0073151	chr11:3361743-3361889	147	chr11:3370975,3361743-3361889,3360565	C1	65.87	52.68	32.12	39.13	38.33	44.63	25.56	24.83	40.53	50.61	58.23	36.64	29.29	29.4	44.42	-34.08
PKD1	HsaEX0047813	chr16:2116833-2117053	221	chr16:2117489,2116833-2117053,2116644	C1	76.22	74.66	93.72	94.72	89.21	92.89	93.28	94.72	95.33	93.35	84.16	86.24	93.37	96.87	90.26	18.56
SCMH1	HsaEX0056510	chr1:41159725-41159933	209	chr1:41160875,41159725-41159933,41152741	C3	48.55	52.84	25.8	58.49	47.02	53.59	30.12	39.38	37.9	28.54	1.2	54.55	35.17	39.57	23.66	-15.95
DNAJC25	HsaEX0020337	chr9:111642857-111643094	238	chr9:111631743,111642857-111643094,111647107	S	59.32	42.86	33.33	42.11	52	77.78	17.65	29.27	41.67	45.1	46.84	44.44	38.98	50	26.32	-27.63
SENP1	HsaEX0057177	chr12:48101469-48101516	48	chr12:48105402,48101469-48101516,48098124	C1	100	100	86.21	100	100	70	75	84.31	94.12	89.19	77.14	85.19	92.59	85.71	100	-20.34
C20orf30	HsaEX0010495	chr20:5111500-5111605	106	chr20:5112730,5111500-5111605,5109445	C2	47.13	52.63	33.75	34.96	35.85	40.21	32.5	29.23	52	42.86	34.19	29.41	52.54	56.25	65.33	-19.02
ZBTB25	HsaEX0072128	chr14:64502901-64503127	227	chr14:64503661,64502901-64503127,64502815	C3	33.33	40.54	7.79	4.55	7.32	9.37	10.53	22.25	22.58	20.67	37.48	8.33	46.34	33.65	20.93	-20.55
ARHGAP4	HsaEX0005519	chrX:153921097-153921159	63	chrX:153921365,153919567+153921097-153921159,153920808	C1	93.73	89.8	80.77	80.19	79	81.17	77.7	75.15	73.43	87.83	100	83.67	91.88	92.52	89.38	-15.34
LASS4	HsaEX0035429	chr19:8210706-8210862	157	chr19:8209494,8210706-8210862,8251076	C2	63.99	50.33	54.96	53.55	57.29	68	84.51	65.32	79.98	92.15	94.39	71.94	79.59	82.49	71.36	17.75
DTX2	HsaEX0021125	chr7:76463545-76463709	165	chr7:76461836,76463545-76463709,76480421	C1	76.47	83.05	69.44	72.04	54.55	67.27	61.54	63.43	66.67	70.11	85.37	73.33	70.94	70.49	70.21	-17.27
MKNK2	HsaEX0039398	chr19:2039631-2039856	226	chr19:2040134,2039631-2039856,2037829	S	47.96	31.63	57.04	59.78	43.81	21.97	74.83	52	45.79	36.32	38.6	46.61	36.25	68.5	45.28	23.62
PCK2	HsaEX0045897	chr14:24103160-24103255	96	chr14:24102890,24103160-24103255,24103510	S	83.16	79.18	96.77	92.39	96.4	87.9	97.91	96.04	95.89	92.49	92.18	82.82	97.43	95.28	91.32	15.8
DNAJC5	HsaEX0020353	chr20:63931109-63931182	74	chr20:63931022,63931109-63931182,63931465	S	12.82	14.37	37.91	48.77	29.38	22.95	29.41	28.62	26.72	30.82	39.16	21.83	24.07	22.42	32.26	15.42
UGGT2	HsaEX0069153	chr13:96031889-96031971	83	chr13:96053155,96031889-96031971,96023759	S	100	96.71	95.11	88.44	100	66.47	87.28	74.89	89.72	97.41	94.41	87.93	95.56	97.08	72.15	-17.27
DMPK	HsaEX0019990	chr19:45770971-45771060	90	chr19:45771350,45770971-45771060,45770640	C1	72.53	61.85	83.21	85.92	89.61	95.38	87.14	87.64	83.12	90	72.09	81.49	95.25	91.08	91.91	20.2
FAM190	HsaEX0024309	chr10:84499875-84499959	85	chr10:84477664,84499875-84499959,84513449	C1	48.91	50	17.94	20.25	42.36	52.24	24.73	21.6	40.28	41.63	25.19	27.44	36.6	52.05	12.1	-26.29
CCND3	HsaEX0013624	chr6:41940370-41940585	216	chr6:42048501,41940370-41940585,41937394	S	79.66	81.72	67.29	71.33	77.14	73.59	56.33	50.84	78.57	79.18	86.5	77	78.66	75.05	75.9	-27.1
AC103686.3	HsaEX0001512	chr8:47782162-47782254	93	chr8:47782378,47782162-47782254,47779093	S	89.41	92.93	86.59	90.48	80.37	85.25	68.75	72.95	91.78	89.19	94.78	90.86	94.87	89.09	76.54	-20.32
RWDD3	HsaEX0056011	chr1:95244211-95244698	488	chr1:95234315,95244211-95244698,95246542	C2	86.32	81.82	31.8	34.96	63.29	51.95	40.13	45	70.21	80	49.53	74.65	89.47	91.04	39.01	-41.5
IQSEC2	HsaEX0032167	chrX:53279564-53279659	96	chrX:53281496,53279564-53279659,53267064	C1	40.91	67.9	41.19	36.19	48.69	55.54	24.92	44.18	55.05	41.26	58.46	66.55	54.4	37.51	35.04	-19.86
NRSN2	HsaEX0043849	chr20:347434-347512	79	chr20:347142,347434-347512+348392,349249	S	2.52	2.29	18.94	15.11	14.61	9.86	28.61	20.1	12.38	7.85	3.73	10.44	7.22	10.83	11.61	21.95
CAMSAP1	HsaEX0012274	chr9:135882816-135883078	263	chr9:135907000,135882816-135883078,135881794	C1	91.11	83.33	66.67	84.38	86.05	84.62	73.17	58.49	74.19	53.85	85.7	77.46	72	91.49	69.05	-21.39
ANKRD6	HsaEX0004544	chr6:89566834-89567096	263	chr6:89433375,89566834-89567096,89595916	C1	81.25	83.33	85.19	78.38	94.74	69.7	100	96	92.16	86.21	88.89	85.71	90.91	78.72	77.42	15.71
TMEM180	HsaEX0065615	chr10:102465982-102466087	106	chr10:102461450,102465982-102466087,102468955	S	60	38.89	23.08	33.33	47.06	41.94	11.63	23.81	23.08	11.11	73.33	75	39.53	33.33	40.74	-31.72
SENP7	HsaEX0057218	chr3:101501070-101501119	50	chr3:101513091,101501070-101501119,101493968	S	94.98	100	90.44	83.81	85.82	74.95	78.89	77.87	93.77	77.61	80.79	100	95.1	79	79.52	-19.11
POC1B	HsaEX0048790	chr12:89459638-89459718	81	chr12:89466770,89459638-89459718,89425379	C1	86.21	81.48	70.11	79.41	73.49	63.86	62.35	52.73	81.33	65.12	77.78	72.22	74.19	62.5	82.28	-26.3
WDR20	HsaEX0070998	chr14:102208603-102209862	1260	chr14:102195120,102208603-102209862,102222830	C2	46.84	58.33	42.57	33.33	46.15	60	21.87	20.48	64.71	80.28	43.9	52.38	55.17	68.42	26.09	-31.41
USP21	HsaEX0069640	chr1:161160366-161160506	141	chr1:161159678,161160366-161160506,161160620	S	18.15	20.27	40.85	41.92	20.65	15.96	39.46	39.64	28.17	29.5	62.42	30.84	33.97	29.08	24.84	20.34
FBXO25	HsaEX0025272	chr8:432886-432935	50	chr8:431444,432886-432935,435615	S	77.37	74.32	60.12	58.9	73.05	68.93	61.67	54.63	55.57	63.93	54.13	73.93	72.69	82.13	65.93	-17.7
CELF1	HsaEX0014508	chr11:47471998-47472102	105	chr11:47472191,47471998-47472102,47468891	S	19.3	18.23	24.17	22.67	31.84	31.37	42.59	32.97	44.58	52.6	66.92	45	36.55	44.12	44.33	19.02
FBXO32	HsaEX0025293	chr8:123514240-123514333	94	chr8:123531898,123514240-123514333,123513382	S	90.77	100	96.08	90.91	84.62	91.3	73.81	84.21	93.1	87.5	94.63	100	84.21	92.86	89.74	-16.38
FAM189B	HsaEX0024288	chr1:155254084-155254194	111	chr1:155254400,155254084-155254194,155253978	C1	76.93	67.96	91.99	91.25	94.08	96.92	94.51	86.8	95.85	100	93.11	84.5	93.32	100	77.09	18.21
ATP7A	HsaEX0007019	chrX:78012879-78013112	234	chrX:78011674,78012879-78013112,78014662	S	51.01	82.98	85.8	86.25	83.31	100	69.83	100	95.73	93.61	7.87	88.67	85.61	100	90.39	17.92
ZNF3	HsaEX0073378	chr7:100079540-100079656	117	chr7:100081635,100079536+100079540-100079656,100077433	C1	79.57	65.21	69.25	52.7	63.51	64.11	54.59	52.08	78.86	47.32	82.08	53.15	59.93	70.42	91.15	-19.05
ENGASE	HsaEX0022440	chr17:79082729-79082877	149	chr17:79082063,79082689+79082727+79082729-79082877,79083020	S	4.55	0	21.05	19.51	12.33	17.33	25.81	26.83	9.68	15.94	38.46	11.11	20.45	35.71	4.17	24.05
SRRM2	HsaEX0061785	chr16:2768505-2768599	95	chr16:2768261,2768505-2768599,2768997	S	11.88	11.32	13.5	13.01	23.88	15.46	32.13	32.51	19.36	16.31	20.44	9.13	15.62	12.27	22.32	20.72
BPTF	HsaEX0008345	chr17:67928959-67929120	162	chr17:67928601,67928959-67929120,67929336	S	37.16	25.48	49.89	55.09	49.2	52.76	54.77	46.13	44.65	35.54	5.79	40.94	41.78	27.52	54.08	19.13
TCEA2	HsaEX0064110	chr20:64063892-64063949	58	chr20:64063384,64063892-64063949+64064352,64066476	S	7.25	8.54	21.61	21.23	9.45	20.43	24.85	22.24	5.88	4.8	3.8	8.4	10.43	3.54	17.09	15.65
EGFL7	HsaEX0021810	chr9:136668241-136668362	122	chr9:136665817,136668241-136668362,136668557	C2	35.42	22.32	66.79	77.56	56.79	56.85	66.09	65.44	53.73	42.19	48.8	46.3	54.8	61	47.2	36.89
SNAPC5	HsaEX0060646	chr15:66495330-66495419	90	chr15:66497642,66495330-66495419,66494552	S	74.71	77.78	66.3	66.67	61.14	72.09	58.67	53.85	68	81.82	86.86	68.55	81.6	74.65	74.57	-19.98
DLEU1	HsaEX0019856	chr13:50083142-50083194	53	chr13:50082557,50083142-50083194,50104704	S	43.12	52.59	29.48	25.8	37.61	37.21	13.51	39.8	49.4	42.61	56.98	29.34	28.84	47.07	30.65	-21.2
VSIG10	HsaEX0070709	chr12:118102989-118103170	182	chr12:118103593,118102989-118103170,118095814	S	38.22	46.11	38.24	19.28	27.47	16.63	23.4	19.01	20.88	20.26	21.35	27.57	17.14	21.2	19.28	-20.96
ARIH2	HsaEX0005834	chr3:48968061-48968177	117	chr3:48967275,48968061-48968177,48968534	S	27.56	13.31	0	0	0	0.76	0	0.71	0	0	9.05	0	0	0	0	-20.08
GRAMD1C	HsaEX0028515	chr3:113939886-113939996	111	chr3:113938143,113939886-113939996,113940240	S	100	84.89	71.38	65.9	70.95	61.05	60.44	58.59	81.7	84.5	64.66	72.3	85.39	65.7	70.84	-32.93
TNRC18	HsaEX0066352	chr7:5421060-5421489	430	chr7:5423441,5421060-5421489,5394595	S	72.5	84.78	57.05	56.3	75.58	75.26	53.02	55.19	76.06	65.22	62.35	70.7	60	75.31	55.1	-24.54
WDR27	HsaEX0071018	chr6:169689127-169689308	182	chr6:169701551,169689127-169689308,169689012	S	75.18	76.58	53.68	53.6	52	52.17	60.87	56.12	60.22	57.25	16.18	63.2	51.9	67.35	53.99	-17.39
TRMT2B	HsaEX0067295	chrX:101042042-101042312	271	chrX:101051784,101042042-101042312,101041371	C2	80.89	90.97	92.74	69.9	71.93	74.98	66.93	69.3	70.48	75.56	71.22	76.52	75.25	78.77	75.45	-17.82
FAM53B	HsaEX0024500	chr10:124696158-124696212	55	chr10:124706636,124696158-124696212,124682379	S	84.42	91.74	77.67	76.2	86.26	93.83	71.32	72.62	86.6	84.44	85.59	96.18	76.96	88.53	69.87	-16.11
MKL1	HsaEX0039363	chr22:40594674-40594735	62	chr22:40636478,40594674-40594735,40552367	C1	68.54	61.9	69.32	60.56	46.43	50	44.09	48.91	58.02	60	65.25	48.97	59.48	52.21	60	-18.72
C1D	HsaEX0010042	chr2:68053061-68053137	77	chr2:68062945,68053061-68053137,68047319	C2	39.87	48.57	34.35	49.12	26.67	33.19	26.53	31.54	25.39	29.59	32	35.59	30.62	36.63	25.93	-15.19
C1orf85	HsaEX0010333	chr1:156294759-156295016	258	chr1:156295526,156294759-156295016,156294565	S	77.61	76.17	91.35	93.55	88	86.74	95.82	92.87	90.99	90.64	95.67	86.72	87.91	88.76	90.08	17.45
PRR3	HsaEX0050431	chr6:30558150-30558212	63	chr6:30557450,30558150-30558212,30561328	C2	41.82	33.33	43.33	28.89	47.83	52.69	59.29	68.07	43.07	35.92	52	41.67	45.68	40.38	53.57	26.11
PRR3	HsaEX0050432	chr6:30561328-30561508	181	chr6:30558212,30561328-30561508,30561834	C2	28.95	29.41	45.45	26.32	44.55	45.45	60	52.5	47.92	38.82	38.46	50.77	54.93	44.74	65.71	27.07
AP1G2	HsaEX0004886	chr14:23563200-23563282	83	chr14:23563380,23563200-23563282,23562593	S	12.45	13.33	17.16	36.02	23.81	31.2	35.34	30.06	13.58	26.68	17.16	19.89	27.27	31.07	33.15	19.81
RRN3P3	HsaEX0055750	chr16:22426213-22426366	154	chr16:22429796,22426213-22426366,22422214	C2	38.1	61.11	32.08	29.41	29.27	21.95	12	33.33	33.33	39.39	60	37.5	33.33	44.44	21.95	-26.94
C16orf13	HsaEX0009599	chr16:635612-635774	163	chr16:636094,635612-635774,635340	C1	66.73	58.78	64.98	65.55	69.3	67.47	81.5	74.96	73.52	69.55	74.92	65.67	79.17	78.69	75.86	15.47
ZNF260	HsaEX0073278	chr19:36525155-36525373	219	chr19:36528219,36525155-36525373,36515699	S	80.49	66.67	100	88.89	71.88	100	93.65	89.47	83.53	74.29	96.72	86.36	80	85.71	93.94	17.98
VPS29	HsaEX0070549	chr12:110499535-110499546	12	chr12:110501417+110502049+110502060,110499535-110499546,110496203+110498859	MIC	52.25	51	39.25	38.93	45.54	57.72	38.13	29.33	41.16	46.48	69.31	55.53	51.81	42.78	50.62	-17.89
ABI1	HsaEX0000641	chr10:26771075-26771089	15	chr10:26777065,26771075-26771089,26770345	MIC	63	50.91	47.3	56.88	70.16	73.19	79.34	75.11	70.22	76.84	67.59	42.21	46.67	70.96	24.78	20.27
AP2M1	HsaEX0004932	chr3:184180645-184180650	6	chr3:184180251,184180645-184180650,184180849	MIC	52.1	49.54	70.26	75.06	75.76	79.15	73.66	75.89	71.04	75.84	56.17	59.09	82.13	77.78	78.55	23.95
SYNRG	HsaALTA0008410-2/2	chr17:37541972-37542565	138	chr17:37553115,37541972-37542427+37542565	Alt3	83.05	78.69	62.96	57.14	58.23	69.81	54.64	60.8	71	68.92	69.01	63.01	74.07	61.4	57.72	-23.15
HDAC4	HsaALTA0003921-2/2	chr2:239126633-239126694	15	chr2:239134245,239126633-239126679+239126694	Alt3	54.29	60	93.75	50	45.16	69.23	18.52	32.14	58.33	4.76	51.85	35.29	27.27	54.55	58.33	-31.82
TDRD3	HsaALTA0008548-2/2	chr13:60573613-	3	chr13:60567650,60573613+60573616-	Alt3	76.67	85.71	55.26	72.73	75.56	65.45	61.76	70.18	76.74	69.39	69.23	70.73	73.44	57.58	80	-15.22
TRMT2A	HsaALTA0009024-2/2	chr22:20115349-20115554	107	chr22:20115672,20115349-20115447+20115554	Alt3	0	0	12.49	29.01	6.79	5.25	17.22	16.26	21.71	4.98	11.52	3.24	15.24	4.63	6.71	16.74
ZFP106	HsaALTA0009683-2/2	chr15:42439033-42439813	261	chr15:42442073,42439033-42439552+42439813	Alt3	70.73	71.43	65.22	60.42	66.13	58.82	54.29	48.28	79.59	83.02	72.73	70.13	67.95	76.39	60	-19.8
SFXN3	HsaALTA0007734-2/3	chr10:101036003-101036101	4	chr10:101035667,101035944+101036003+101036007-101036101	Alt3	88.86	94.19	88.73	89.28	81.58	66.62	76.29	76.42	83.12	74.59	86.83	89.23	66.67	88.22	66.16	-15.17
NCLN	HsaALTA0005604-2/2	chr19:3206262-3206425	3	chr19:3206190,3206262+3206265-3206425	Alt3	46.05	48.15	66.33	45.38	57.82	50	58.97	65.77	51.14	46.81	52.05	56.32	49.35	50.75	53.76	15.27
PCID2	HsaALTA0006118-2/2	chr13:-113178008	32	chr13:113178174,-113177976+113178008	Alt3	47.5	40	3.42	2	10.14	9.47	8.2	4.76	29.23	28.81	17.28	20	58.57	30.77	3.23	-37.27
PHF20L1	HsaALTA0006242-2/3	chr8:132804612-132804740	3	chr8:132804032,132804581+132804612+132804615-132804740	Alt3	43.24	43.59	26.67	24.59	32.26	32.35	23.44	22.09	27.35	21.35	23.08	25.76	38.71	43.37	24.64	-20.65
PLXNA3	HsaALTA0006425-2/2	chrX:154460157-154460577	272	chrX:154458428,154460157+154460429-154460577	Alt3	92.51	93.51	89.56	67.31	90.87	92.51	67.31	77.18	80.78	90.5	72.58	72.58	87	82.25	80.46	-20.77
DIAPH1	HsaALTA0002496-2/2	chr5:141526297-141526461	2	chr5:141527573,141526297-141526459+141526461	Alt3	4.76	31.03	26.67	27.27	35.14	20	21.21	45.95	24	29.82	15.38	24.32	26.09	21.74	33.33	15.68
RBM26	HsaALTA0007052-2/2	chr13:79354439-79354570	9	chr13:79355220,79354439-79354561+79354570	Alt3	87.88	85.37	59.38	56.6	65.15	67.86	70.59	71.43	69.84	85.48	72.34	73.68	70.42	77.14	83.72	-15.61
KLHL8	HsaALTA0004621-2/2	chr4:87185251-87185799	228	chr4:87195324,87185251-87185571+87185799	Alt3	95.45	95.24	100	90	68.75	100	70.83	78.26	94.12	95.45	91.67	100	92.86	100	92.31	-20.8
EPB41	HsaALTA0002937-2/2	chr1:28987431-28987905	17	chr1:28887210,28987431+28987448-28987905	Alt3	25.03	10.26	29.28	24.05	41.75	28.53	50.72	23.45	21.64	21.98	26.56	44.28	26.37	42.81	28.59	19.44
DCAF16	HsaALTA0002352-2/2	chr4:-17804771	15	chr4:17805107,-17804756+17804771	Alt3	66.67	62.26	100	69.57	81.82	85.19	85.19	79.63	72.73	71.05	71.74	75.56	77.08	72.22	94.12	17.95
C3orf63	HsaALTA0001280-2/2	chr3:-56623843	277	chr3:56624479,-56623566+56623843	Alt3	92.05	91.18	68.09	71.62	81.08	71.74	69.23	73.33	80.46	80.28	74.68	75.95	82.86	87.34	80.25	-20.34
KRT80	HsaALTA0004660-2/2	chr12:-52171557	35	chr12:52171658,-52171522+52171557	Alt3	50	35.71	62.5	0	23.08	28.57	17.65	19.05	25	14.29	51.72	20	43.86	33.96	39.47	-24.51
PXK	HsaALTA0006885-2/2	chr3:58412901-58412963	3	chr3:58410159,58412901+58412904-58412963	Alt3	89.51	82.8	63.28	88.57	75.95	78.95	75	63.16	82.61	76.82	71.17	95	78.74	58.33	50	-17.07
TMUB2	HsaALTA0008833-2/2	chr17:44188935-44189299	87	chr17:44188009,44188935+44189022-44189299	Alt3	67.78	71.08	49.64	45.83	70.41	69.17	51.53	54.69	54	63.96	48.6	63.77	61.16	60.82	52.89	-16.32
USP19	HsaALTA0009328-2/2	chr3:49115724-49115944	6	chr3:49116047,49115724-49115938+49115944	Alt3	86.45	82.25	65.81	68.49	60.02	68.13	73.54	64.77	76.52	87.28	74.24	69.84	73.78	93.72	61.8	-15.2
DMAP1	HsaALTA0002534-2/3	chr1:44213709-44213858	40	chr1:44213527,44213663+44213709+44213749-44213858	Alt3	78.33	80.33	79.27	80.33	64.56	70	58.33	62.65	82.98	67.24	81.97	67.86	68	70.27	82.5	-18.84
ZNF746	HsaALTA0009903-2/2	chr7:-149475483	3	chr7:149476922,-149475480+149475483	Alt3	43.48	48.57	61.11	61.11	42.42	66.67	63.89	62.22	61.11	50	56.52	64.52	75	57.89	66.07	17.03
ARMCX2	HsaALTA0000656-2/2	chrX:101658492-101658569	44	chrX:101659076,101658492-101658525+101658569	Alt3	17.71	16.36	21.88	33.65	27.63	24.59	35.29	33.9	21.69	30.92	32.69	25.93	24.36	24.29	26.04	17.56
ALKBH2	HsaALTA0000377-2/2	chr12:109092507-109092937	150	chr12:109093247,109092507-109092787+109092937	Alt3	57.14	62.5	7.41	17.19	46.51	28.57	25	16.36	52.5	52.94	46.3	66.67	55.17	66.67	18.37	-39.14
GRK6	HsaALTA0003808-2/2	chr5:177441735-	2	chr5:177441053,177441735+177441737-	Alt3	37.04	20.83	54.95	53.33	31.25	40.82	62.5	60.81	21.74	31.75	29.41	46.88	43.48	14.71	36.59	32.72
HMGN1	HsaALTA0004045-2/2	chr21:39347379-39347483	5	chr21:39348292,39347379-39347478+39347483	Alt3	61.29	61.29	65	68.42	66.67	75	88.24	73.33	70	60	52.17	73.17	57.14	78.95	56.25	19.49
ZBED1	HsaALTA0009607-2/2	chrX:-2490772	3	chrX:2500817,-2490769+2490772	Alt3	84.13	82.43	69.44	64.58	66.13	77.05	65.38	65.03	69.15	67.05	61.22	76.79	70.3	78.57	63.75	-18.07
TNFRSF25	HsaALTA0008842-2/2	chr1:6462637-6462666	3	chr1:6462863,6462637-6462663+6462666	Alt3	85.71	84.47	67.29	82.41	77.06	71.83	62.59	72.44	81.48	65.41	75	68.9	82.38	75.92	75.18	-17.57
CRAMP1L	HsaALTD0001662-2/2	chr16:1667962-1668193	9	chr16:1667962-1668184+1668193,1669001	Alt5	50	51.43	60.66	55.81	48.48	67.39	69.7	80.88	71.74	51.61	38.46	53.49	60	71.19	61.29	24.57
OPN3	HsaALTD0004498-2/2	chr1:241604260-241604579	160	chr1:241604260+241604420-241604579,241597997	Alt5	78.26	83.33	98.08	100	97.87	93.88	93.48	98.21	93.88	100	76.92	96	100	97.44	92.05	15.05
MRPL43	HsaALTD0004029-2/2	chr10:100986687-100986819	62	chr10:100986687+100986749-100986819,100983817	Alt5	21.74	10.77	53.57	40.62	28.41	23	41.94	42.11	20.29	12.5	34.15	18.64	15.28	22.39	34.09	25.77
GTF3C1	HsaALTD0002930-2/2	chr16:27464320-27464836	75	chr16:27464320+27464395-27464836,27463592	Alt5	65.78	71.63	26.56	27.34	47.18	49.09	41.7	23.58	47.23	67.43	42.17	44.3	46.46	83.19	37.91	-36.06
BTAF1	HsaALTD0000762-2/2	chr10:91959065-91959282	128	chr10:91959065-91959154+91959282,91959785	Alt5	77.5	65.26	65.22	52.61	48.44	48.44	59.37	52.99	76.16	67.61	73.81	67.88	60.74	78.98	58.49	-15.2
ACTA2	HsaALTD0000129-2/2	chr10:88990939-	83	chr10:88990939+88991022-,88948953	Alt5	73.08	72	84.44	81.82	76.27	78.72	96.77	94.59	67.82	87.39	80.41	80	75.29	76.32	83.04	23.14
SFXN3	HsaALTD0005844-3/3	chr10:101035542-101035671	51	chr10:101035542-101035620+101035667+101035671,101035944	Alt5	5.96	0	7.83	7.44	15.41	30.9	21.8	22.04	14.1	24.05	6.7	9.15	30.65	9.04	31.96	18.94
GOSR1	HsaALTD0002839-2/2	chr17:30481143-30481263	6	chr17:30481143-30481257+30481263,30484214	Alt5	40.54	47.22	44.44	22	43.75	41.18	22.5	26.53	46.48	26.83	32.5	43.14	42.11	28.12	29.41	-19.37
CNOT6	HsaALTD0001508-2/2	chr5:180564489-180564593	15	chr5:180564489-180564578+180564593,180564675	Alt5	71.79	72.55	78.57	87.88	77.97	76.19	93.1	87.5	85.45	75.68	62.5	84.44	85.11	84.85	71.7	18.13
FTSJ2	HsaALTD0002660-2/2	chr7:2241975-	187	chr7:2241975+2242162-,2239707	Alt5	18.6	25.53	49.19	37.17	25.53	26.89	33.46	41.67	30.57	28.44	58.45	19.26	56.91	31.37	26.78	15.5
MOCS1	HsaALTD0003973-2/2	chr6:39909040-39909102	15	chr6:39909040+39909055-39909102,39907117	Alt5	93.78	100	82.5	91.56	89.46	75.11	78.18	83.58	89.8	92.72	85.49	100	83.19	100	100	-16.01
DIAPH1	HsaALTD0001930-2/2	chr5:141527571-141527697	2	chr5:141527571+141527573-141527697,141526459	Alt5	95.24	68.97	73.33	72.73	64.86	80	78.79	54.05	76	70.18	84.62	75.68	73.91	78.26	66.67	-15.68
KIAA0427	HsaALTD0003438-2/2	chr18:48757919-48758411	6	chr18:48757919-48758405+48758411,48761390	Alt5	30.4	26.12	52.15	57.69	50.41	55.8	53.19	57.44	48.22	38.22	57	38.3	27.83	47.5	59.65	27.05
NUDT22	HsaALTD0004435-2/2	chr11:-64226427	130	chr11:-64226297+64226427,64226635	Alt5	73.53	46	84.95	82.83	71.11	86.89	86.11	79.88	75.38	88.37	87.27	88.24	86.46	76.79	84.13	23.23
KCTD18	HsaALTD0003400-2/2	chr2:200509628-200510063	383	chr2:200509628+200510011-200510063,200507091	Alt5	68.75	45.83	31.91	45.45	43.48	35.71	38.46	31.25	62.96	52.17	66.67	70.83	64	42.86	60	-22.43
RACGAP1	HsaALTD0005251-2/2	chr12:50025328-	70	chr12:50025328+50025398-,50016719	Alt5	48.39	51.85	21.43	4.17	20	41.18	11.76	27.03	29.63	33.33	44.44	31.43	23.08	43.55	0	-30.73
PACRGL	HsaALTD0004543-2/3	chr4:20700481-20700611	33	chr4:20700481-20700578+20700611+20700617,20704466	Alt5	42.55	44.08	21.83	21.54	30.61	21.92	19.2	30.97	33.98	41.78	31.39	33.76	8.56	28.97	27.02	-18.23
C9orf23	HsaALTD0001081-2/2	chr9:34611860-	204	chr9:34611860+34612064-,34611332	Alt5	22.5	24.39	29.69	34.83	27.03	26.76	38.36	43.66	35.71	46.67	61.36	32.56	33.33	21.28	26.53	17.56
RPSA	HsaALTD0005601-2/2	chr3:-39407082	318	chr3:-39406764+39407082,39407603	Alt5	29.27	41.67	20	19.05	40.91	23.81	9.09	25.33	25	30.99	32.69	22.81	35.94	33.33	20.34	-18.26
IRF2BP2	HsaALTD0003311-2/2	chr1:234608447-	48	chr1:234608447+234608495-,234607852	Alt5	49.07	44.16	28.54	27.53	36.48	31.46	28.21	32.03	34.41	32	45.89	38.53	48.24	38.32	32.51	-16.5
CDKN2AIP	HsaALTD0001337-2/2	chr4:183445535-183445665	31	chr4:183445535-183445634+183445665,183446088	Alt5	55.17	80.95	75.61	57.14	72.55	71.74	40	52.5	50	57.78	25	40.62	36.59	36.36	40	-21.81
CHCHD7	HsaALTD0001407-2/2	chr8:56212851-56212909	20	chr8:56212851-56212889+56212909,56214598	Alt5	39.47	50	60	44.44	74.07	62.96	62.5	64.29	47.06	61.54	67.74	54.29	37.93	55.17	52	18.66
ZNF518B	HsaALTD0007464-2/2	chr4:10454594-10454988	211	chr4:10454594+10454805-10454988,10446539	Alt5	40	62.64	22.58	19.57	26.83	7.69	16.22	15.25	50.15	45.83	33.33	39.45	47.37	46.67	16	-35.59
DDX60L	HsaALTD0001867-2/2	chr4:168480377-168480439	14	chr4:168480377+168480391-168480439,168472809	Alt5	86.3	93.03	73.28	81.57	76.55	78.81	71.09	74.26	73.29	75.14	75.23	79.82	80.43	85.1	81.12	-16.99
RPL35A	HsaALTD0005539-2/2	chr3:-197950299	78	chr3:-197950221+197950299,197950936	Alt5	62.11	73.81	50.9	61.76	50.72	59.77	44.42	44.65	64.84	53.52	56.1	47.46	51.28	62.37	59.45	-23.43
UPP1	HsaALTD0007052-2/2	chr7:48101824-48101982	112	chr7:48101824-48101870+48101982,48103297	Alt5	58.3	56.31	39.94	48.63	58.75	47.18	37.62	41.56	60.96	60	49.6	52.28	24.06	50.6	59.7	-17.71
WDR53	HsaALTD0007199-3/3	chr3:196566877-196567307	314	chr3:196566877+196566890+196567191-196567307,196561491	Alt5	61.54	70.83	37.5	50	45.71	47.06	40	37.25	46.88	54.55	66.67	51.61	40.91	33.33	41.38	-27.56
C1orf122	HsaALTD0000892-2/2	chr1:-37808439	133	chr1:-37808306+37808439,37808531	Alt5	17.28	14.89	17.78	24.35	15.62	25.23	29.79	36.5	26.43	17.46	23.53	19.15	26.39	21.31	34.04	17.06
ABCC1	HsaINT0001099	chr16:16102718-16106737	4020	chr16:16102627-16102717=16106738-16106873:+	IR-S	30.3	42.86	22.94	25.36	21.78	29.11	13.71	19.6	29.68	28.63	31.67	20	23.39	34.05	19.52	-19.93
ABCD4	HsaINT0001487	chr14:74286530-74286700	171	chr14:74286701-74286816=74285277-74286529:-	IR-S	64.93	73.08	21.45	21.4	40.29	34.23	32.71	25.06	49.76	40.87	44.28	53.45	53.45	53.85	34.93	-40.12
ACAD10	HsaINT0002088	chr12:111745044-111746143	1100	chr12:111744643-111745043=111746144-111746284:+	IR-S	58.97	45	31.82	45.45	34.25	34.62	23.33	32.35	33.33	26.53	25.58	29.17	18.92	39.73	26.32	-24.14
ACADVL	HsaINT0002206	chr17:7222082-7222176	95	chr17:7221952-7222081=7222177-7222302:+	IR-S	54.46	55.61	42.63	43.37	39.13	44.1	38.83	38.01	39.62	38.57	46.49	42.06	38.08	48.07	51.12	-16.62
ACTN1	HsaINT0003165	chr14:68878524-68879961	1438	chr14:68879962-68880108=68878458-68878523:-	IR-C	75.51	60.92	77.62	90.16	88.24	81.4	92.31	93.41	79.44	84.35	100	82.46	78.35	81.31	92.59	24.65
ADAMTS4	HsaINT0004174	chr1:161195636-161196170	535	chr1:161196171-161196303=161195465-161195635:-	IR-C	27.27	25.71	9.09	4	0	14.29	3.45	13.33	2.04	2.22	11.86	33.33	9.59	29.41	0	-18.1
ADCK4	HsaINT0004506	chr19:40700452-40702599	2148	chr19:40702600-40702693=40700310-40700451:-	IR-C	27.08	28.49	11.37	16.91	18.74	34.36	6.04	15.75	18.14	8.35	4.02	18.99	7.31	5.99	3.73	-16.89
ADCK5	HsaINT0004517	chr8:144383231-144390670	7439	chr8:144383081-144383230=144390671-144390746:+	IR-S	26.67	31.58	20	9.52	31.91	35.14	5.88	12.33	20.93	5	24.14	12.5	12.2	18.52	21.43	-20.02
AEBP2	HsaINT0005075	chr12:19518114-19518674	561	chr12:19518087-19518113=19518675-19522239:+	IR-S	69.57	68.95	77.1	82.11	90.07	70.44	87.75	84.3	68.79	84.72	84.82	72.2	84.38	62.16	70.83	16.77
AFAP1L2	HsaINT0005129	chr10:114296069-114296977	909	chr10:114296978-114297100=114294824-114296068:-	IR-S	20.45	8.62	54.86	58.91	22.14	24.14	40.17	36.39	21.75	14.16	23.91	2.55	18.73	24.81	31.08	23.74
AGPAT4	HsaINT0005604	chr6:161153500-161154148	649	chr6:161154149-161154310=161153346-161153499:-	IR-S	43.16	50	31.03	22.58	31.03	18.7	24.41	33.96	41.67	35.59	33.33	32.53	43.53	27.43	25	-17.39
AKAP8L	HsaINT0006322	chr19:15399411-15400294	884	chr19:15400295-15400358=15399302-15399410:-	IR-C	29.46	25.6	72.2	79.8	54.16	54.76	67.61	53.38	52.16	49.77	62.74	49.75	68.67	57.56	61.58	32.97
AKAP8L	HsaINT0006323	chr19:15397856-15399301	1446	chr19:15399302-15399410=15397714-15397855:-	IR-S	36.01	27.46	66.62	68.03	59.96	63.15	72.5	59.07	57.87	51.66	66.83	55.15	55.78	55.48	69.3	34.05
ALS2CL	HsaINT0007417	chr3:46680542-46681245	704	chr3:46681246-46681407=46680430-46680541:-	IR-S	42.86	43.59	47.13	53.54	59.18	38.18	18.92	13.85	39.13	51.22	11.11	44.19	42.08	38.46	33.33	-26.84
AMBRA1	HsaINT0007551	chr11:46542982-46543251	270	chr11:46543252-46543398=46541945-46542981:-	IR-S	37.5	33.33	23.81	22.67	9.22	23.08	21.74	13.68	31.25	36.23	20	25.49	31.62	37.5	16.13	-17.7
ANAPC2	HsaINT0007883	chr9:137175838-137180180	4343	chr9:137180181-137180384=137175708-137175837:-	IR-S	25.06	17.75	34.8	33.96	35.58	30.83	38.82	36.03	26.32	25.57	29.1	25.03	23.42	33.88	26.89	16.02
ANAPC2	HsaINT0007887	chr9:137185088-137186223	1136	chr9:137186224-137186356=137184913-137185087:-	IR-S	17.01	11.76	27.18	18.4	18.45	14.95	36.05	35.44	20.52	23.64	7.79	15.62	19.57	19.12	15.53	21.36
ANKFY1	HsaINT0008243	chr17:4206487-4207932	1446	chr17:4207933-4208082=4206321-4206486:-	IR-S	26.32	26.67	10.89	4.55	7.83	6.38	3.7	4	20.59	9.76	41.67	16.22	14.29	10.2	9.52	-22.65
ANKRD10	HsaINT0008386	chr13:110893264-110906032	12769	chr13:110906033-110906124=110893028-110893263:-	IR-C	69.93	72.94	59.06	49.06	69.27	78.11	57.77	51.55	64.97	62.32	71.52	62.35	74.52	80.81	72.49	-16.77
ANKS3	HsaINT0009251	chr16:4727178-4729979	2802	chr16:4729980-4730151=4726979-4727177:-	IR-C	52.63	59.74	38.33	38.04	39.91	25.9	35.08	34.58	42.39	34.48	17.61	31.25	31	41.82	40.7	-21.36
ANKZF1	HsaINT0009274	chr2:219235313-219235473	161	chr2:219234826-219235312=219235474-219235585:+	IR-S	73.06	75	56.13	59.63	69.66	60.22	44.36	52.05	65.31	56.14	71.05	58.76	57.04	69.57	61.6	-25.82
APBB3	HsaINT0010375	chr5:140563916-140564196	281	chr5:140564197-140564604=140563752-140563915:-	IR-S	47.62	58.62	28.85	22.12	43.48	61.4	26.15	28.36	44.78	36.67	61.19	39.13	41.94	43.18	33.33	-25.87
APH1A	HsaINT0010455	chr1:150266195-150266532	338	chr1:150266533-150266656=150265399-150266194:-	IR-S	61.81	63.08	55.89	52.33	49.3	47.45	47.21	45.65	51.41	48.6	59.91	63.79	54.13	63.1	52.92	-16.02
ARAP1	HsaINT0010948	chr11:72687503-72687687	185	chr11:72687688-72687738=72687439-72687502:-	IR-S	26.81	19.26	12.95	12.19	12.84	8.05	5.65	6.51	12.1	10.28	4.3	10	11.36	14.12	14.14	-16.95
ARFGAP1	HsaINT0011061	chr20:63285714-63286365	652	chr20:63285654-63285713=63286366-63286442:+	IR-C	26.28	12.75	41.56	39.47	30.97	32.51	42.69	39.93	27.88	20.24	22.74	20.58	26.53	29.35	34.53	21.8
ARHGAP33	HsaINT0011556	chr19:35782870-35784171	1302	chr19:35782762-35782869=35784172-35784317:+	IR-S	29.56	39.9	28.49	22.68	31.45	22.63	13.4	14.13	29.02	25.87	43.33	31.7	28.25	18.66	37.3	-20.96
ARHGEF11	HsaINT0011849	chr1:156938514-156939547	1034	chr1:156939548-156939910=156938418-156938513:-	IR-S	20.5	20.6	28.27	36.29	34.37	46.01	38.78	44.94	47.59	45.93	23.84	23.8	29.21	38.16	26.99	21.31
ARID5A	HsaINT0012315	chr2:96549806-96550187	382	chr2:96549753-96549805=96550188-96550285:+	IR-S	40.54	36.23	22.22	12.5	19.71	21.9	16.67	17.07	20.34	19.69	8.33	29.11	33.33	26.67	18.56	-21.52
ASAP3	HsaINT0013118	chr1:23441731-23442185	455	chr1:23442186-23442271=23441655-23441730:-	IR-S	29.18	25.68	16.64	3.21	20.95	16.95	10	11.88	15.97	1.82	6.43	29.49	14.45	22.22	40.16	-16.49
ASL	HsaINT0013370	chr7:66087387-66087728	342	chr7:66087334-66087386=66087729-66087791:+	IR-S	24.71	33.33	38.21	46.51	40	36.94	41.86	46.9	35.65	33.96	39.24	26.42	41.94	28	42.11	15.36
ATAD3B	HsaINT0013714	chr1:1489275-1490256	982	chr1:1489204-1489274=1490257-1490424:+	IR-S	48.62	23.9	59.14	43.49	41.67	39.52	72.73	53.77	49.69	44.9	53.3	32.08	39.35	54.8	38.97	26.99
ATG2A	HsaINT0013961	chr11:64901093-64901961	869	chr11:64901962-64902176=64900884-64901092:-	IR-S	31.9	25.37	15.98	8.48	14.41	10.65	15.55	6.71	17.74	15.41	2.94	13.59	1.63	5.58	7.85	-17.51
ATG4D	HsaINT0014066	chr19:10544326-10544782	457	chr19:10543971-10544325=10544783-10544866:+	IR-S	35.14	31.82	13.04	18.52	5.56	14.29	18.92	14.29	17.86	13.51	21.95	14.29	5.88	15.15	24.14	-16.88
ATP11A	HsaINT0014364	chr13:112875942-112878216	2275	chr13:112875776-112875941=112878217-112878303:+	IR-C	65.33	64.71	94.39	97.44	88.68	63.64	84.13	90.91	78.26	63.89	65.31	94.03	85	74.19	81.25	22.5
ATP7B	HsaINT0015279	chr13:51946479-51949661	3183	chr13:51949662-51949796=51946284-51946478:-	IR-C	33.33	21.43	19.92	0	16.67	11.11	12	8.11	14.29	23.81	23.53	18.75	20	10	4	-17.32
ATR	HsaINT0015611	chr3:142561422-142562231	810	chr3:142562232-142563109=142561243-142561421:-	IR-S	9.09	13.33	43.28	73.33	37.14	42.86	57.89	42.31	6.12	6.98	43.75	18.18	5.26	8.11	60	38.89
ATRX	HsaINT0015702	chrX:77633713-77634593	884	chrX:77634594-77634703=77633566-77633712:-	IR-S	27.94	24.12	16.81	18.6	16.94	8.74	6.25	8.33	25.61	19.4	32.47	26.56	30.56	13.27	16.95	-18.74
BAHCC1	HsaINT0016373	chr17:81447849-81451667	3819	chr17:81447036-81447848=81451668-81451870:+	IR-S	22.2	2.16	29.61	39.46	31.91	26.85	50.68	32.37	27.25	37.19	39.94	23.3	30.71	30.41	30.68	29.34
BAHCC1	HsaINT0016377	chr17:81455391-81456296	906	chr17:81455267-81455390=81456297-81456589:+	IR-S	20.31	12.58	25.24	24.41	26.95	14.38	36.7	29.81	16.68	22.56	14.43	12.32	6.29	24.29	30.01	16.81
BBS10	HsaINT0016883	chr12:76347788-76348161	374	chr12:76348162-76348442=76344486-76347787:-	IR-S	53.27	41.33	22.73	14.63	28.85	15.79	20	14.53	26	20	47.46	38.1	55.2	40.48	37.7	-30.04
BCAT2	HsaINT0017126	chr19:48807075-48810808	3734	chr19:48810809-48810921=48807000-48807074:-	IR-C	83.33	74.19	93.94	100	100	100	100	100	92.31	93.75	100	77.78	93.75	87.1	100	21.24
BDH2	HsaINT0017400	chr4:103085463-103086479	1017	chr4:103086480-103086540=103085349-103085462:-	IR-S	45.41	35.29	66.75	60.28	49.82	51.66	62.4	64.18	61.12	54.02	43.75	35.46	59.8	46.67	58.97	22.94
BLOC1S3	HsaINT0017920	chr19:45178832-45179287	456	chr19:45178745-45178831=45179288-45181800:+	IR-S	47.69	69.62	16.06	16.28	37.36	22.16	26.87	18.64	49.77	46.2	41.71	35.94	39.47	43.28	26.24	-35.9
BMF	HsaINT0017943	chr15:40106092-40106357	266	chr15:40106358-40106438=40105795-40106091:-	IR-C	91.49	100	91.55	91.67	88.89	90.24	71.93	85.37	87.3	93.55	100	100	90	100	100	-17.09
BPTF	HsaINT0018370	chr17:67975959-67982251	6293	chr17:67975772-67975958=67982252-67984378:+	IR-C	13.5	19.71	35.14	30.21	38.17	32.58	33.3	33.75	28.91	20	30.51	24.23	14.09	12.38	32.62	16.92
C11orf54	HsaINT0019832	chr11:93741729-93747296	5568	chr11:93741627-93741728=93747297-93747448:+	IR-S	26.67	50	18.92	22.86	27.27	26.32	13.64	22.11	29.03	22.86	25	20	38.18	25	36.36	-20.46
C12orf4	HsaINT0020083	chr12:4505381-4517060	11680	chr12:4517061-4517189=4505306-4505380:-	IR-S	28.12	35.11	8.18	15.38	17.95	14.29	12.16	16.67	21.68	20.93	8.09	31.71	13.21	31.38	15.77	-17.2
C14orf138	HsaINT0020546	chr14:50116180-50116286	107	chr14:50116287-50116579=50116069-50116179:-	IR-S	13.43	20	42.42	35.59	25	47.37	38.46	41.86	46.67	37.78	17.14	21.31	29.23	14.63	44.62	23.45
C15orf44	HsaINT0020964	chr15:65607443-65610795	3353	chr15:65610796-65611069=65607159-65607442:-	IR-C	44.68	52.63	14.85	26.67	31.03	34.29	25	25.45	34.48	33.33	34.55	18.37	21.21	32.2	32.39	-23.43
C17orf90	HsaINT0021519	chr17:81665585-81666517	933	chr17:81666518-81666588=81665036-81665584:-	IR-S	72.77	71.43	38.89	38.34	54.89	52.38	47.08	47.03	67.33	65.78	62.77	69.51	58.39	66.2	37.4	-25.05
C18orf10	HsaINT0021545	chr18:36797051-36798448	1398	chr18:36798449-36798609=36796071-36797050:-	IR-S	4.58	6.77	9.73	12.59	8.65	7.35	19.37	23.53	7.9	4.23	8.17	6.39	6.25	5.95	8.27	15.78
C19orf12	HsaINT0021656	chr19:29702978-29708253	5276	chr19:29708254-29708423=29698886-29702977:-	IR-S	41.67	44.44	30	42.37	29.73	20.93	23.64	27.78	31.58	11.11	30	20.69	38.1	40	24.44	-17.34
C19orf29	HsaINT0021719	chr19:3610972-3611903	932	chr19:3611904-3612413=3610645-3610971:-	IR-S	94.76	88.81	66.59	63.59	74.23	76.76	74.45	68.34	89.5	83.82	71.29	76.57	81.06	94.67	66.63	-20.39
C1orf31	HsaINT0022458	chr1:234373841-234374229	389	chr1:234373683-234373840=234374230-234374389:+	IR-S	61.19	53.85	30.43	17.5	46.67	34.21	40.74	15.91	34.69	42.11	50.68	62.96	25	64	29.73	-29.2
C1orf38	HsaINT0022471	chr1:27880055-27881970	1916	chr1:27879644-27880054=27881971-27883043:+	IR-C	51.02	56.86	24.44	16.67	13.21	33.33	17.95	20	26.47	25	8.33	33.33	41.38	47.95	27.27	-34.97
C20orf194	HsaINT0022896	chr20:3375127-3376177	1051	chr20:3376178-3376302=3375030-3375126:-	IR-S	32.74	39.31	15.6	17.29	15.65	31.34	18.04	18.48	15.08	20.44	27.93	31.31	47.24	19.12	31.75	-17.77
C22orf13	HsaINT0023185	chr22:24543101-24543841	741	chr22:24543842-24544083=24540438-24543100:-	IR-S	29.23	31.82	24.24	11.11	20.69	11.54	13.73	10.14	16.88	25	20	20.83	25	42.86	25	-18.59
C22orf36	HsaINT0023244	chr22:24588330-24589820	1491	chr22:24589821-24589949=24588214-24588329:-	IR-C	65.96	46.67	47.83	41.67	65.38	56.67	35.71	33.33	75.51	58.82	87.88	68	71.43	62.96	57.58	-21.8
C2orf3	HsaINT0023397	chr2:75701288-75702198	911	chr2:75702199-75702423=75701190-75701287:-	IR-S	21.95	25	38.98	30.61	26.76	43.75	41.54	40.95	20.72	29.23	56.52	20	34.88	29.87	27.87	17.77
C2orf60	HsaINT0023510	chr2:199936048-199936404	357	chr2:199936405-199936492=199935931-199936047:-	IR-S	65.28	62.42	26.73	35.79	20.51	50.63	32.85	34.23	21.25	29.52	22.84	32.77	19.54	43.47	51.91	-30.31
C2orf68	HsaINT0023566	chr2:85611787-85611877	91	chr2:85611878-85612056=85611668-85611786:-	IR-C	32.2	44.44	13.39	7.94	12.82	8.51	14.75	16.47	17.83	13.16	12.57	24.21	13.7	20.61	14.71	-22.71
C4orf41	HsaINT0024158	chr4:183705071-183706806	1736	chr4:183704979-183705070=183706807-183706940:+	IR-S	13.68	13.18	22.45	25	17.95	25.33	28.4	35.48	22.03	19.51	15.79	16.05	14.29	30.67	15.56	18.51
C9orf25	HsaINT0025410	chr9:34402808-34405864	3057	chr9:34405865-34405964=34402705-34402807:-	IR-C	56.41	49.3	57.89	54.17	42.22	54.55	39.73	33.96	46.15	50.68	62.35	33.33	37.84	63.04	35.38	-16.01
CACNB3	HsaINT0026575	chr12:48818975-48823343	4369	chr12:48818729-48818974=48823344-48823466:+	IR-S	27.01	27.59	16.17	15.61	18.35	8.41	11.34	10.87	17.89	20.22	14.58	15.12	13.81	19.15	22.73	-16.2
CBLN3	HsaINT0028421	chr14:24428406-24428754	349	chr14:24428755-24429525=24428286-24428405:-	IR-S	56.33	68.47	77.02	77.51	77.93	80.87	85.11	88.37	79.02	76.96	48.53	87.18	93.84	67.58	66.61	24.34
CCDC107	HsaINT0028743	chr9:35660859-35660939	81	chr9:35660766-35660858=35660940-35661503:+	IR-S	79.3	73.06	28.69	24.6	41.12	41.35	38.17	42.01	53.47	50.57	39.48	57.19	54.6	53.3	28.17	-36.09
CCDC142	HsaINT0029083	chr2:74474803-74474915	113	chr2:74474916-74475115=74472832-74474802:-	IR-S	63.64	37.78	6.85	9.09	24	31.03	23.08	18.18	7.89	25	20	22.81	48.57	56.52	18.99	-30.08
CCDC159	HsaINT0029330	chr19:11354697-11354872	176	chr19:11354580-11354696=11354873-11354944:+	IR-S	81.4	84.62	70	47.83	67.65	63.38	64.71	56.76	75	79.17	58.82	61.29	71.43	59.32	56.1	-22.27
CCNT2	HsaINT0030525	chr2:134954380-134954480	101	chr2:134953230-134954379=134954481-134957014:+	IR-S	63.24	63.64	21.88	10.2	40.12	40.28	24.14	29.49	51.05	50.46	47.66	48.03	54.46	58.06	26.05	-36.62
CD274	HsaINT0030974	chr9:5465607-5466769	1163	chr9:5465499-5465606=5466770-5466829:+	IR-C	31.58	28.57	42.37	48.57	28.89	46.67	76	55.56	54.29	56.25	21.74	33.33	29.03	41.33	28.21	35.7
CEP57	HsaINT0033837	chr11:95822577-95827785	5209	chr11:95822499-95822576=95827786-95828027:+	IR-C	44.95	45.13	26.13	25.79	29.51	26.32	24.95	26.67	35.26	25.59	22.15	26.57	21.44	23.95	38.04	-19.23
CHKB	HsaINT0034921	chr22:50582358-50582557	200	chr22:50582558-50582999=50582249-50582357:-	IR-C	76.21	78.99	71.28	70.19	65.62	67.58	58.88	64.68	67.07	56.38	69.43	76.32	70.08	68.97	74.52	-15.82
CHST1	HsaINT0035272	chr11:45650966-45651992	1027	chr11:45651993-45652090=45648877-45650965:-	IR-S	25.53	30.91	4.76	15.79	8.13	7.27	11.11	6.94	12.1	9.09	13.21	10.13	14.29	17.87	4.88	-19.2
CHTF18	HsaINT0035321	chr16:795357-795684	328	chr16:795132-795356=795685-795834:+	IR-S	33.61	33.85	31.59	17.8	16.44	24.02	13.55	11.51	28.98	17.46	16.85	16.58	19.79	14.86	14.77	-21.2
CKLF	HsaINT0035658	chr16:66563218-66566082	2865	chr16:66563122-66563217=66566083-66566251:+	IR-C	61.7	77.14	76.47	100	76	100	77.78	100	83.33	88.24	80.95	75	51.52	83.78	95	19.47
CLDN5	HsaINT0036088	chr22:19524543-19525154	612	chr22:19525155-19525337=19523024-19524542:-	IR-S	47.83	57.58	40.68	47.87	28.03	37	35.05	39.56	41.56	44.19	56.58	47.45	37.82	45.86	59.32	-15.4
CLK3	HsaINT0036450	chr15:74620226-74622119	1894	chr15:74620009-74620225=74622120-74622216:+	IR-S	17.38	17.56	28.41	28.6	24.8	24.63	34.75	33.27	31.16	24.64	15.86	16.99	31.84	32.96	21.28	16.54
CLK4	HsaINT0036462	chr5:178617435-178618555	1121	chr5:178618556-178618778=178617344-178617434:-	IR-S	61.68	63.64	77.6	63.08	75.16	70.53	80.18	76.47	72.45	67.39	34.18	62.9	75.76	81.33	84	15.66
[truncated: 301 more rows]

## Sheet: CBLL1_regulated_AS
GENE	EVENT	COORD	LENGTH	FullCO	COMPLEX	cont_rep1	cont_rep2	WTAP_rep1	WTAP_rep2	vir_rep1	vir_rep2	ZC3H13_rep1	ZC3H13_rep2	CBLL1_rep1	CBLL1_rep2	BT_rep1	RBM15yB_rep1	M3_rep1	M14_rep1	WTAPsi1_rep1	dPSI
[truncated: 517 more rows]

[truncated: 3 more sheets: 70_overlapping_AS, commonly_regulated_rep1, commonly_regulated_rep2]
