# Supplementary material for: Wilms’ tumor 1-associating protein complex regulates alternative splicing and polyadenylation at potential G-quadruplex-forming splice site sequences
Source: J Biol Chem. 2021 Sep 25;297(5):101248. doi: 10.1016/j.jbc.2021.101248 (PMC8605363; doi:10.1016/j.jbc.2021.101248)
Supplement: Supplemental Table S4 [file mmc5.xlsx]

## Sheet: G4quadruplex_AltEx_IR_target
Group	GeneName	vastdbID	SEQ_Group	sequence	maximun_G4NN_score
Up_AltEx	ACAP3	HsaEX0001815	5ss_upstream_intron	GTAAGTGTGGGGTGGGCCCAGCCAGGTGGCAGGGCAGGGCCAAGGAGGCTGGCCTGAAGG	0.6936
Up_AltEx	ACAP3	HsaEX0001815	downstream_exon	AACTGGGCGGACGCGGAGGATGAGGGCAAGACGCCGCTGGTGCAGGCCGTGCTAGGG	0.6814
Up_AltEx	ACVRL1	HsaEX0002218	3ss_downstream_intron	GTGGGGTGGGCGAGGGAGGCAGCGCAGCATCAAGATGGGGGGCTCTTCCAGGGCTCTGTG	0.759
Up_AltEx	ACVRL1	HsaEX0002218	3ss_upstream_intron	GGGTGGGCAGGACTCTGGGATCTAACTGGCAGAGTGGTCTGGCCCGAGGTGGGGGGAGCT	0.7209
Up_AltEx	ACVRL1	HsaEX0002218	5ss_downstream_intron	GGGGACCTGGGACACAGGGTGTAGGAGGGGCAGATAGGAACTGCAGAATCAGAGGGGTCA	0.86
Up_AltEx	ACVRL1	HsaEX0002218	5ss_upstream_intron	GTGAGTACTGGGGGAGCAGTTAGGAAACAGGAACCTGGATACAGAAAGGGCTATCTGGGC	0.5492
Up_AltEx	ACVRL1	HsaEX0002218	upstream_exon	GCAAGGGGCCTACCTGCCGGGGGGCCTGGTGCACAGTAGTGCTGGTGCGGGAGGAGGGGA	0.8987
Up_AltEx	ACVRL1	HsaEX0002219	3ss_downstream_intron	GTGGGGTGGGCGAGGGAGGCAGCGCAGCATCAAGATGGGGGGCTCTTCCAGGGCTCTGTG	0.759
Up_AltEx	ACVRL1	HsaEX0002219	5ss_upstream_intron	GTGAGTACTGGGGGAGCAGTTAGGAAACAGGAACCTGGATACAGAAAGGGCTATCTGGGC	0.5492
Up_AltEx	ACVRL1	HsaEX0002219	upstream_exon	GCAAGGGGCCTACCTGCCGGGGGGCCTGGTGCACAGTAGTGCTGGTGCGGGAGGAGGGGA	0.8987
Up_AltEx	AP2M1	HsaEX0004932	3ss_downstream_intron	CTAGAAGGGATGGGGAATGAGGGTGGAGTGGGGATAGAGACAGGATGATTAAAGGGACAG	0.8773
Up_AltEx	ARHGAP33	HsaEX0005510	3ss_downstream_intron	GGCATGCTGCGGGGCCGGGGCTTGGGCTGTGGCGCTTGGCTTTGCCTGTGGCCTTGGGCG	0.5657
Up_AltEx	ARHGAP33	HsaEX0005510	EXON	ACCCCTTGTAGCTCCTGGGGGCGCTTGGGGCCATGGGTCCACCTGGGAGGAGGTGGGAGG	0.5221
Up_AltEx	ARHGAP33	HsaEX0005510	upstream_exon	TGGGAATGGGTGGCGCGGCGGCGTTCCGGGAAGTTCGGGTGCAGTCGGTGGTGGTGGAGT	0.6936
Up_AltEx	BAHCC1	HsaEX0007549	downstream_exon	GGGAGGGGCACGAGAAGAGAGGAGCAGGGAGGAGGGGGAGCAGGGGCCCTCGTCAGGGGC	0.785
Up_AltEx	C11orf95	HsaEX0009112	5ss_downstream_intron	GCAGTTGCTGGGGCAGAAGGGACTGGAGGATGGGATAGAAGGGCAAAGATGGGGTGACTG	0.8866
Up_AltEx	C11orf95	HsaEX0009112	5ss_upstream_intron	GTAATGCAAATGCAGATTCTGTACAGGCAGGGGCCTGGGTGGCCAGTGGGGCACAGTGGG	0.6155
Up_AltEx	C11orf95	HsaEX0009112	downstream_exon	AAGCCGGGGCGGGGAGGCTAGTGGGTGGAACTTGAGGGTTGGGTCTGGAGGAAGAGATGC	0.8283
Up_AltEx	C11orf95	HsaEX0009112	EXON	AGGGGGGAGGGGACGAGGAGGAGGAGCCAGAGGAGGAGGAGGAGGAGTGGG	0.9436
Up_AltEx	C11orf95	HsaEX0009112	upstream_exon	GGAGGGCCGGGGGCAGCAGGGGGCTGGGGGCCCGGCGCCTGGAGAGGAGGCTGAAGGAGT	0.861
Up_AltEx	C17orf56	HsaEX0009773	5ss_upstream_intron	AGGGCCTGCATGGGCTCTGGCATCTCAGGGTGTGGGGATGAGGAGGTGGTGGGGGCCGGA	0.9323
Up_AltEx	C8orf58	HsaEX0011553	3ss_upstream_intron	GACAGCTGTCTCTGGGAGCTTGGTCGGGGGTCTGAGTGTGGGGAGGGCTCTGGGTGACCC	0.7994
Up_AltEx	C8orf58	HsaEX0011553	upstream_exon	AATCGGGGGCAGGGGCCATGGGAGCTGCTAAGCCAGACAGAGCACACAGGTGAGGGGCCA	0.6444
Up_AltEx	CHD3	HsaEX0015063	5ss_downstream_intron	GTAATGGGTGGAAGGGACCGGACACCTGGGTCCCAGAGGGCATCAGGGGAGGTGGAGTCT	0.7285
Up_AltEx	CHD3	HsaEX0015063	EXON	GAAAGGGGGGAGGAGAAGCCGTTGGATGGACAGGAACACAGGGAGAGGCCGGAGGGGGAA	0.9081
Up_AltEx	CREB3L4	HsaEX0017181	5ss_downstream_intron	TTTGTGGGAAGGGGGAAATGGCCCTTCGGGACTGGCCCTAACCATGGGGTTAAGGGGGTT	0.7575
Up_AltEx	CREB3L4	HsaEX0017181	5ss_upstream_intron	ACCTGAGGGATAGGGCTGAAGGTGAAATATCGAGGGGACAGGTGAGGGGGCTTGCTAGTG	0.8216
Up_AltEx	CREB3L4	HsaEX0017181	upstream_exon	AACTAGGCTACAGGAACAGGGACTGCAAGGCTGGAAGTCCGGTGGGGACCGTGGCTGT	0.6874
Up_AltEx	DNAJC5	HsaEX0020353	5ss_downstream_intron	GTAGCCGTAGATCCCAGGGACTGCGAGGCGGGGCAGGGCGGCAGGCAGTTGGGGCGGGGC	0.6881
Up_AltEx	DNAJC5	HsaEX0020353	downstream_exon	GCCAAAAGGGACATGGATATGAGGATACATCTGGACGTGCTTAGGAACAGGGTGCTGGTT	0.7076
Up_AltEx	EGFL7	HsaEX0021810	3ss_upstream_intron	CAAGTGCAAACTGCACCCGCGTCCTGGGGGCATCTGCGGGGAGACTTAGGGGTCATGCTT	0.5542
Up_AltEx	EGFL7	HsaEX0021810	EXON	CCATGAGGGGCTCTCAGGAGGTGCTGCTGATGTGGCTTCTGGTGTTGGCAGTGGGCGGCA	0.6533
Up_AltEx	EGFL7	HsaEX0021812	3ss_downstream_intron	GGCTCTGCCTCTCCCTGGGGACAGGAGGGAGCCTGGGGGTGTGGGTGGGGAGCCGGCCGG	0.677
Up_AltEx	EGFL7	HsaEX0021812	3ss_upstream_intron	CTGGGGTTACTGCTGGCCCATGAGTGGGTGGTTGTGAAGGGAGCTGTGTGGGCAGGACCC	0.6669
Up_AltEx	EGFL7	HsaEX0021812	5ss_downstream_intron	GGCAGTGGACATTGCCGTGTGGCTGTTAGGCATGGTGGGGGGCACTGGAATCTGGGCGGA	0.8761
Up_AltEx	EPB49	HsaEX0022707	5ss_upstream_intron	CCGGGGCCGCCGAGGGCGGGTGGGGGCCGCTTGGGAGTCCAGGGCGCCACCTGGTGGCCA	0.7017
Up_AltEx	EXD3	HsaEX0023405	upstream_exon	CCAGTCTGCAAGGTCGGGGTCTACGGGGGTCCCTCGGGGCAGGGCCCTGTGGCACAGCAA	0.5409
Up_AltEx	EXOC3L	HsaEX0023461	3ss_downstream_intron	GTGGCCAGACAGGCAGGCAGCCTCCATGGGGCAGTGGGGAGGAGAGGAAGGAGGGAGGCT	0.6184
Up_AltEx	EXOC3L	HsaEX0023461	5ss_downstream_intron	AGTGGCCAGACAGGCAGGCAGCCTCCATGGGGCAGTGGGGAGGAGAGGAAGGAGGGAGGC	0.5989
Up_AltEx	EXOC3L	HsaEX0023461	EXON	CTCAGTGGCTGCAGAATGCACTGGATGGGGAGGTAGCTGAGTGGGGCCGGGAGCATGGGC	0.6987
Up_AltEx	FAM189B	HsaEX0024288	3ss_upstream_intron	CGGGTGGGCACGAAGTGTCTGTGAAGGAGGGGGACTCTGTCCGTGGCAGAGGAGTACTCA	0.5659
Up_AltEx	FAM189B	HsaEX0024288	upstream_exon	AGCCAGGGGGTGGGCTCTAGAGCGAGTGGGGTGGAGAGGAGAAAGGACGGGGCCTTGGGC	0.6724
Up_AltEx	FAM189B	HsaEX0024289	downstream_exon	TGCATACGGTGAGAAGGGAGCAGGGGCCAGGGCACGCAGGTATGGTGGGGGCAGGGGTGT	0.8717
Up_AltEx	FAM189B	HsaEX0024289	upstream_exon	AGCCAGGGGGTGGGCTCTAGAGCGAGTGGGGTGGAGAGGAGAAAGGACGGGGCCTTGGGC	0.6724
Up_AltEx	HDAC10	HsaEX0029372	5ss_upstream_intron	GTGTGTGCCAGGCTGGCTGCAGGGGGGTGGGCCCAGGCCACACAGCAAGGGGCAGCGCAG	0.7252
Up_AltEx	HDAC10	HsaEX0029373	5ss_downstream_intron	CCGGGTGGGAGGGGGACCTTGTGCCTGGAGTGCGCCAGTGAAGGCAGGAGGAGGGTTATG	0.7706
Up_AltEx	HDAC7	HsaEX0029439	5ss_upstream_intron	GCAAAGGAAGGGGGAAGGGCCTCGGACATGGGGGAGGAGTGTGCAGGGGTGGGCGGGCTG	0.9808
Up_AltEx	HEXDC	HsaEX0029850	upstream_exon	CAGCGGGACCCATGGGCAGGGGCAGGCACCGGGGAACCCCTTGGGGTCGGCAGGGGGCTT	0.8515
Up_AltEx	KCTD17	HsaEX0033162	5ss_downstream_intron	TGGCGGTGCTGGAGGGAGGGGTGGAGCGAGGAGGGTGCTCATCTCTTGATCCTTGGACTT	0.646
Up_AltEx	KCTD17	HsaEX0033162	downstream_exon	CCTGGGGGGCGGGGAGAGGCAGCAGAAGGGGCTGGGCAGGGGCGGTGGAGGACTCAGGAA	0.9392
Up_AltEx	KIF18B	HsaEX0034455	5ss_upstream_intron	CGGGGGGAAGTGAGCCCATGGGGTGGAGTGAGCTGGTGTGGGACAGGGTGGCAGGAAATG	0.864
Up_AltEx	KIF18B	HsaEX0034455	upstream_exon	CGGGGCCACCGGGGCTGGGAAGACACACACCATGCTGGGAAGGGAGGGGGACCCCGGCAT	0.8535
Up_AltEx	MAN2C1	HsaEX0037420	5ss_downstream_intron	CAATGGCACATACACCACCCATGCCCAGGTCAGGGGGAGGTTGCAGGGCTGTGCAGGGAG	0.6238
Up_AltEx	MAN2C1	HsaEX0037420	5ss_upstream_intron	GTGAGGGGTCACCTAGGGTGGTGGGGTAGGGGCAGGCTGGAGAGGGCTGGCTTGTTCCAG	0.8243
Up_AltEx	MAN2C1	HsaEX0037420	upstream_exon	TCTGCCAGGGTCACATAGCAGGCAGGGGCAGGACCAAGTCTGGAAGGCCTGGCTCTGCCT	0.6234
Up_AltEx	MEGF8	HsaEX0038772	3ss_upstream_intron	GGAGGGGGTGGGGTACAGGGTGGGTTTGGAGGTATCAGGGGTCTGAGGAAGGAATGGGAA	0.9113
Up_AltEx	MEGF8	HsaEX0038772	upstream_exon	CTGCCTGGAGGGCCAGGTGGACCAGGGGCTGAGGACGTGGCCGTGTGGACGCGGGCCCAG	0.629
Up_AltEx	MFSD3	HsaEX0039027	3ss_downstream_intron	GATGTAGCAGGGACACAAGAGAGACCACGGGGCTGGGGCTGTGTGGGCCTGACCTTGACC	0.5904
Up_AltEx	MFSD3	HsaEX0039027	3ss_upstream_intron	AGAGCAGGGCAGGACTGAGGGCCCAGGTGGGGAGAAGGGAGGTGGGGGCAGATATGGAAC	0.6139
Up_AltEx	MFSD3	HsaEX0039027	downstream_exon	GGGGGCCAGCATGGACGCTGGCACAATCTTGAGAGGTGAGGGGCTGGCCTTGAGGAGGAA	0.7094
Up_AltEx	MFSD3	HsaEX0039027	upstream_exon	CGGGCAATACCGTGCAGGTGGTCGCGTACAAGCTGGGGGCCGCGCTAGCTGGGGGCGCGC	0.7961
Up_AltEx	MINK1	HsaEX0039305	5ss_upstream_intron	GGTAGGGCAACGCCTGGGTGAGGTCTGAGGGCAGCCTAGGGAGTAGGGGGGGCACAGGGA	0.9489
Up_AltEx	MSL1	HsaEX0040319	5ss_downstream_intron	TAGGAATTGTGCTGGCTGGGCCTGGGGTGGGGGTTGGTGGGATGGTGGATGGTTGGGAGC	0.9629
Up_AltEx	MTMR9L	HsaEX0040659	3ss_downstream_intron	AGGGGCCCGGGAAGGTGGAAGCGCCGGGCCTGGAAGAGGCGCGGGGACAGGGCACTCCCT	0.5113
Up_AltEx	MTMR9L	HsaEX0040659	5ss_upstream_intron	CGGGGTGGGGGAGGGTCCCCGGGGTTGGGGAGCGCGCGGCTTGGCGGAGTAGGGGGCACG	0.9324
Up_AltEx	MTMR9L	HsaEX0040659	downstream_exon	GGGACCAGGAGCTGCTGCGAACTGCGCTGGCGGGGGCTCGTCCTTGGGCGCGGGGCTTCA	0.5909
Up_AltEx	NCRNA00176	HsaEX0042166	downstream_exon	CCGGGGCCGGGGGTGGAAATTGAGGGGAGGGGAAGGCTGGACTTGGTGAATTCGGAGCAA	0.8925
Up_AltEx	NCRNA00176	HsaEX0042166	upstream_exon	TCTAGGGAGGGGGCTTACTTGGGTGGAGGGGCTGGGGGTACACACAGCTCAGGAGACACT	0.9177
Up_AltEx	NOTCH4	HsaEX0043412	downstream_exon	AAGTTGATGAGGATGGAGTTGTGATGTGCTCAGGCCCTGAGGAGGGAGAGGAGGTGGGCC	0.5071
Up_AltEx	NOTCH4	HsaEX0043416	5ss_downstream_intron	AGCCAGGGAAGGAGAGGGGTGGGTGAGAGGAGGAGGAAGGACGTAGATGGCTCTGAGTTA	0.7
Up_AltEx	NOTCH4	HsaEX0043416	downstream_exon	TGTCCCTGACTCTGAGGGTAGGACTCTGGGTAAGGAAGGATCGTGATGGCAGGGACATGG	0.6561
Up_AltEx	PKD1	HsaEX0047813	3ss_upstream_intron	CTGGAAAGGGGGACAGTGATGGGGCTCCCAGCGGGCTGCTGTGAGGGTGGGAGGATGGAG	0.8408
Up_AltEx	PKD1	HsaEX0047813	5ss_downstream_intron	GTGTGCGGGGGGCCAGGCAGGGGCCTGAGACGCTGGCTGTGGTTAGGGGCCTGCCGAGCG	0.7733
Up_AltEx	PKD1	HsaEX0047813	5ss_upstream_intron	AGGGGCCATAGGTTGGGAGATCTCTGAAGCACTGGGGCAGAGCCTGCGGCTGGGGAGTCT	0.7322
Up_AltEx	PKD1	HsaEX0047813	EXON	GTGTGGATCGGCTTCTCGACTGTGCAGGGGGTGGAGGTGGGCCCAGCGCCGCAGGGCGAG	0.5185
Up_AltEx	PLAG1	HsaEX0048005	downstream_exon	CACGGGAGTGCTTCTGGAGCACCTTAAATCTCATGCAGGCAAGTCGTCTGGTGGGGTTAA	0.6393
Up_AltEx	PLEKHG4	HsaEX0048352	upstream_exon	TGTGGAGAAGGGGGTAAGGGGGTGCCAGGGATGGCAAAGGGGTAGAGGATCTGGTGGACT	0.9519
Up_AltEx	RAD51L3	HsaEX0051916	upstream_exon	GACAGGTGACCGGGTGTGCGCGTGCCAGGGAGCCGCGCGGGCCTCGCACAACCTGGGCAG	0.5525
Up_AltEx	ROBO3	HsaEX0054213	upstream_exon	CCATGGGGAGGGGCAGGGGCTTAGCCGCTGGCGAGTGAGGACCGGGTCGGGAGAAAGGGG	0.9071
Up_AltEx	SAPS2	HsaEX0056211	3ss_upstream_intron	TGGGCTGGGCATGGTCCTGGGCGCTGGGCTGGGTGGGGTCTGGGGCGCTGGGCTGGCTCA	0.9184
Up_AltEx	SH3D20	HsaEX0057994	3ss_upstream_intron	GACCACCACAGAAGCAGTGGGGGGCTTCTGGAGTTCCTGGGAGGAGGGACTTGGTGGGAT	0.7395
Up_AltEx	SH3D20	HsaEX0057994	5ss_upstream_intron	GACCACCACAGAAGCAGTGGGGGGCTTCTGGAGTTCCTGGGAGGAGGGACTTGGTGGGAT	0.7395
Up_AltEx	SH3D20	HsaEX0057994	upstream_exon	TGTTCGATGGGAGCTGCCCCAGGTAACAACCTGGGGAAAGGGGGGTGTTGGGGAGAGAGG	0.6389
Up_AltEx	SIX5	HsaEX0058468	5ss_downstream_intron	GGAGGGGTGCAGTCATCTCGGAGAGGGAGGGGCTGTCCCTGGGCTCCTGGAGGGCATCTC	0.538
Up_AltEx	SIX5	HsaEX0058468	downstream_exon	CAGGGCTGGAACTAAGCGCAGGAACAGAGGGGCTGCTGGAAGCGGAAAAGGGGCTGGGGA	0.8577
Up_AltEx	SIX5	HsaEX0058468	upstream_exon	GATCGAGAAGAGCGGGGAGTGGGGGCGAAAAGGGGGGACAGGTGGGGGAGGAGGCTGGGG	0.9616
Up_AltEx	SLC2A6	HsaEX0059304	5ss_downstream_intron	GAGGGGCAGGCTGTCTTGGGTGTTAAGGGATGGGTGATGTGTCTGGGGTGGCTGGAGAGG	0.939
Up_AltEx	SLC2A6	HsaEX0059304	5ss_upstream_intron	CATGGGTCAGGGCTGGGCTGGGTGTGCAGGCCTGCCTCGGGGTGGGGCTGTGTGGCTGGG	0.9235
Up_AltEx	SLC2A8	HsaEX0059307	EXON	CCCTGGGTGCCGCGGCGGGGGGAGTGCTGGGCGGCTGGCTGGTGGACCGCGCCGGGCGCA	0.7455
Up_AltEx	SLC2A8	HsaEX0059308	5ss_downstream_intron	AGTCACGGGAGGGTAGCACAGCCTGTTCCCAAGGCCACACACTTGGGGGGTGGGGGACAG	0.7246
Up_AltEx	SORBS3	HsaEX0060997	3ss_upstream_intron	TGGCAGGGATGGGGGCGATGGGGGGTCAGAGCGGTCTAGGGGTGACCAGGGTGGGGTGCG	0.9654
Up_AltEx	SORBS3	HsaEX0060997	5ss_upstream_intron	CCGCAGGGTCGGGGCGAGCCGGGAGCCTCGGCGGCTGGGCTGGGCGGAGGACGGGCAGCC	0.7374
Up_AltEx	SORBS3	HsaEX0060997	downstream_exon	CAGCCAGGAGGGAAGAGAAGAAGGTAAGGAGGGGACCAGGTGTGGGGGACCTGGAGTGGT	0.8085
Up_AltEx	SRRM2	HsaEX0061788	3ss_upstream_intron	AGTCGGTAAGGGGTAGTCCAGGAGGAAGGGAGGGAGAGGGAATGATGGGTTAATTAATTT	0.7301
Up_AltEx	SRRM2	HsaEX0061788	5ss_downstream_intron	GTAGGGAGTGGGCTGGGTGGATGGTTTGGGGATGTTTGGGGGAGGTGAGTAAAGGGGTAG	0.9255
Up_AltEx	SRRM2	HsaEX0061788	5ss_upstream_intron	TTGTGGGGAATTTGCTTAGGAAGTAAGTGAACGCCACCTTAGTGGGAGGGAGTTGAATGA	0.6276
Up_AltEx	SRRM2	HsaEX0061788	EXON	ATAGGGGGGGTGGTGGTTTGTTCGTGGTGTCTGGGGGAGGAAGGAATCCTTACCCTGGCT	0.8261
Up_AltEx	STAT2	HsaEX0062329	3ss_downstream_intron	GGGGAGTGGGGCCGACAGGTCAAGGCGCGAGAGGAGGGGTGTGGAAGCTTGGTGTGATAG	0.7961
Up_AltEx	STAT2	HsaEX0062329	5ss_downstream_intron	GTAGGGGAGTGGGGCCGACAGGTCAAGGCGCGAGAGGAGGGGTGTGGAAGCTTGGTGTGA	0.7685
Up_AltEx	STAT2	HsaEX0062329	5ss_upstream_intron	AAGCAGCTTTGGAAGAAGGCATAAGAAGGGGATAAACAGAAGCCTCTTGGGGTGGGTTAG	0.5197
Up_AltEx	SURF2	HsaEX0062969	EXON	GGGGTGGAGTACGTGCCTGCCTGCCTGGTGCACCGGAGGAGGAGGAGGGAGGACCAGATG	0.642
Up_AltEx	TCF19	HsaEX0064154	5ss_upstream_intron	AACGGGGCTGGGGCGGAGTGGGAAAAGGCCGGGTATGCCTTGCATGATCGCGGGGAGCTC	0.7192
Up_AltEx	TCF19	HsaEX0064154	downstream_exon	TGGCCCAGGAGTGGGAAAGGAAATGGATGCCTGAAGTGGAAGAGGTGGTGCAGAGGGGGC	0.5238
Up_AltEx	TMC6	HsaEX0065256	EXON	GACACTGTGCTACCACTGGCTGGGCCGCAGGGTGGGCGTCCTGCAGGGCCAGTGCTGGGA	0.5683
Up_AltEx	TMC6	HsaEX0065256	upstream_exon	CAGGCGGCTGTGCTGGGGCTTGTGTGGCTGCTGTGTCTGGGGACCGCGCTGGGCTGCGCC	0.7956
Up_AltEx	TMEM25	HsaEX0065756	5ss_downstream_intron	GTAGGCCAGGGACACTGGGGGCAGTGTGGATGAGGTCAGGCTGAGCAGCAGCCAAGACAG	0.5414
Up_AltEx	TMEM25	HsaEX0065756	EXON	GAAGTGCCACTGCTGGGCATTGTTGTGGCTGCTGGGCTTGCACTGGGCACCCTCGTGGGG	0.5778
Up_AltEx	TMEM25	HsaEX0065756	upstream_exon	GTTGGGGGGAGTTGGAGCCACAAATAGATGGTCAGACCTGGGCTGAGCGGGCACTTCGGG	0.617
Up_AltEx	TRIM65	HsaEX0067175	5ss_downstream_intron	TGTGTGTGCGTGTGCAAGGAAGTGCCTGTGTGTGCTGTGAGCACGTGTGTGTGTGCATGT	0.5628
Up_AltEx	TRIM65	HsaEX0067175	downstream_exon	ATCTACCTGAACTTGCCTCTGGAGATGATAAGGGCCAAAGGAGCAGTCAGGGAGGGGCGG	0.5087
Up_AltEx	TRMT1	HsaEX0067284	3ss_upstream_intron	TGGGGGATCTGGGGCTTCTTAAGGGACAGAGCCAGTCTAAGGGAGGAGTTGGGGTGTCGT	0.9159
Up_AltEx	TRMT1	HsaEX0067284	5ss_upstream_intron	AGACAGGACCTTGCCCTGGGGGATCTGGGGCTTCTTAAGGGACAGAGCCAGTCTAAGGGA	0.6092
Up_AltEx	TRPT1	HsaEX0067439	downstream_exon	GGCCTTGAAGCTGGGGCTTCCCATGGGAGCTGGTAAGTAGGGGCCTTGGAGGCTGGGGCT	0.6164
Up_AltEx	TRPT1	HsaEX0067439	EXON	GTCTTAACCATGAACTTCTCTGGAGGAGGGAGGCAGGAAGCAGCAGGGTCCAGGGGTAGA	0.5775
Up_AltEx	UBA7	HsaEX0068637	3ss_upstream_intron	CCCACCTAATAAAGTGTGTGGCTAGGGGTTGGGACGCTGGGGGCTCAGGGGGACCAGACT	0.8529
Up_AltEx	VILL	HsaEX0070351	3ss_downstream_intron	GGGGTTCTGTCTGGGACAACTGGACAGGGAGTGGACAGGAAGGGGTCAGCTCTGGGCAGC	0.8919
Up_AltEx	VILL	HsaEX0070351	downstream_exon	GGCTTGGGGAAGCTGCAAGTGAGTGGAAGGAGGCGGTGGCCTGGGGCCAGGAGTACCTGA	0.7155
Up_AltEx	ZNF213	HsaEX0073186	3ss_upstream_intron	GCGTGTGTGCATGCGCACAGGCTGGGGAGGCCATAGGCGTCGGTGTCAAGCCTGGGCTGG	0.6685
Down_IR	ADAMTS4	HsaINT0004174	5ss_INTRON	GGGAGGAGAAGGTGGGGGAGGGGGTAGCAAGTTCACCACAGTGTTAATGGGGGTCCCAAG	0.8689
Down_IR	ANKS3	HsaINT0009251	upstream_exon	GGGTGCCGGGGGCGGTGCCCCGGCGAGGGAGCGTGGCGGCGAGCTGTTTGGGGGGGGTTG	0.6417
Down_IR	ATG2A	HsaINT0013961	3ss_INTRON	GTGAGGCCAGGTTGCTGGGGCTGGGGGCAGCTGGGCTGGATCGAACATCTGTGTCACACG	0.8398
Down_IR	ATG4D	HsaINT0014066	3ss_INTRON	TCACAGATGGGGGAATGGAAGCGCTGTTGCTGTCATGCAAGTGCTTCATCTCGCTGGGCG	0.5176
Down_IR	ATG4D	HsaINT0014066	5ss_INTRON	GTGAGGAGGGGGCCCGGAGATCGTGGGGGTGTCGGGGGCCGTTGAGGAAAACCAGACCCC	0.5078
Down_IR	ATG4D	HsaINT0014066	downstream_exon	TGGGGGCTGCCTGACCTCGGACTGTGGCTGGGGGTGCATGTTACGCAGCGGCCAGATGAT	0.7317
Down_IR	BBS10	HsaINT0016883	upstream_exon	CCGCTGCAGGGTCTGTGAAGGCGGCGTTGCAGGTGGCCGAGGTGCTGGAAGCCATCGTGA	0.5172
Down_IR	C15orf44	HsaINT0020964	upstream_exon	GCCGACGGACTGTGTCCGGCGATGGGCACGGGGTGAGTGGGGAGGCCGAGGGCCCGGGAC	0.5821
Down_IR	C17orf90	HsaINT0021519	downstream_exon	CTGCGTGTGGGTGGAGTACGCGGACAGGCTGCTGCAGCACTTCCAGGACGGTGGGGAGCG	0.5508
Down_IR	C19orf29	HsaINT0021719	5ss_INTRON	TCGGGGGCACAGTAAAGGGGCTTCGGTGAAGCTGGTGGTCACTCCGGGGCCGCTGTCTGG	0.6589
Down_IR	C1orf38	HsaINT0022471	downstream_exon	AGGGCAGTGACGTGGATGTCTTGGTTTGTCAGCGGCTGAGTGACCAGGCTGGGGAGGATG	0.5805
Down_IR	C2orf68	HsaINT0023566	upstream_exon	GGCCGGGGCACTGCTGCAAGCCTGGGGGGCGGCTGGACATGAACCACGGCTTCGTGCACC	0.7222
Down_IR	CCDC107	HsaINT0028743	downstream_exon	CCTGGGAGGTGGGGCGGGGACTACGGAGAAGGTGCAGCCAGGCTGTGGCAAAGGGCCCCA	0.5086
Down_IR	CENPV	HsaINT0033480	3ss_INTRON	CATCATCTGTGGGGTCGGCTGGCTCTCATGGCTGGGCCGCTCAGGCATAGAGGATGCAGG	0.5756
Down_IR	CENPV	HsaINT0033480	downstream_exon	GGATGGTGCTGAAAGGGGCATCATCTGTGGGGTCGGCTGGCTCTCATGGCTGGGCCGCTC	0.7554
Down_IR	CHST1	HsaINT0035272	downstream_exon	GAGGAGGGGGACTGTGTGCGCAAGTGCGGGCTACTCAACCTGACCGTGGCGGCCGAGGCG	0.5508
Down_IR	CHST1	HsaINT0035272	upstream_exon	ACAGGGCTGCCGCACTGGCTGGGACTGCCAGCTGGGCCTGGAGACGCTGGTGGCTGTGGA	0.5442
Down_IR	E4F1	HsaINT0053587	downstream_exon	AGGGGCTGGGGCTCGCAGGGGAGGGTGAGCAGGCCCAGGTGAAGCTACTGGTGAACAAGG	0.7858
Down_IR	EVI5L	HsaINT0058474	3ss_INTRON	GGCCTGGGACGAGCCGAGCGCAGGTGCCTTGCGGAGGATGCGGCTGGGAGGGCGGGGCAG	0.6362
Down_IR	EVI5L	HsaINT0058474	5ss_INTRON	GCGGGGATGCCGGGGACAGGCCTGGGTGTCGTCGGCCTGGGACGAGCCGAGCGCAGGTGC	0.6655
Down_IR	EVI5L	HsaINT0058474	downstream_exon	GTTCCAGGGGTGCCTGGAGGGGCTGACTGCTCTCTTAACAGGAGGGCAGAGGGCAGGGGA	0.8222
Down_IR	FAM173A	HsaINT0060284	3ss_INTRON	TGTGGTAGTTCGGGCCGGGCTGCGGGCGGGGCGGGAGCGGCCAGTGGACTCTCGCCGCCA	0.5827
Down_IR	FAM173A	HsaINT0060284	5ss_INTRON	GTGCGGGGCGGGGCCAGGCCGGGCAGGGGAGCTCGGCTGCCGCTCAGGGTCTCAAGGTCT	0.7867
Down_IR	GNB3	HsaINT0070135	downstream_exon	AGGGCAGTGGGGAGCATGGGACTGTGCCTTTGGGAGGCAGCATCAGGGACACAGGGGCAA	0.8329
Down_IR	GNB3	HsaINT0070135	upstream_exon	TAGTGCAGAGCGGGCGAGGGGCATAGGGAAGTCACTGGCACGTGGTATGTGTTGGCAGGG	0.5774
Down_IR	IQGAP3	HsaINT0081880	5ss_INTRON	GTAAGGAGTAGTCTTGGGTTGCAGGGACCGAAAAGTTGAGTGGCTGGAAAGTCTCAAGTG	0.5191
Down_IR	KIAA0664	HsaINT0086130	upstream_exon	CAGGAGGCGGGAAGTGAGGAGGAGGGTAGCAGCGCCAGCGGCCTGGCCAAGGTGAAGGAG	0.5922
Down_IR	KIFC2	HsaINT0088252	downstream_exon	AGGGGAGGTGACGGCTGGTGACTGATGGATGGGTAGTGGGCTGAGAAGAGGGGACTAGGA	0.8579
Down_IR	LOC100128881	HsaINT0092791	upstream_exon	TACACGGCGGTGTCGGCCGGCAGGCTGGGGAATGGGAGCAGCTGCAGGCATGGTTGGCTT	0.7204
Down_IR	MAP3K12	HsaINT0099060	downstream_exon	GTGGGTGGGCTCAGGGGCCCAGGGTGCTGTCTTCCTGGGGCGCTTCCACGGGGAGGAGGT	0.6628
Down_IR	METRN	HsaINT0102121	downstream_exon	AGGTGGCGCTGCACTGAGGGGCTGGGTGCTGGGGAGGGGCTGGTAGGAGGGAGGGTGGGC	0.9764
Down_IR	MFSD3	HsaINT0102430	3ss_INTRON	GTAGCAGGGACACAAGAGAGACCACGGGGCTGGGGCTGTGTGGGCCTGACCTTGACCGTG	0.5584
Down_IR	MFSD3	HsaINT0102430	5ss_INTRON	GTAGCAGGGACACAAGAGAGACCACGGGGCTGGGGCTGTGTGGGCCTGACCTTGACCGTG	0.5584
Down_IR	MFSD3	HsaINT0102430	downstream_exon	GAGCTGCTGGGGAAGCTGCTGCTGGGCACTCTGGCCGGAGGCCTGGCTGATGGGTTGGGG	0.7898
Down_IR	MFSD3	HsaINT0102430	upstream_exon	GGAACACTGAGGAGAGCAGGGCAGGACTGAGGGCCCAGGTGGGGAGAAGGGAGGTGGGGG	0.8123
Down_IR	MYO15B	HsaINT0108319	downstream_exon	TGCACGGCTGGCACCACCAGGGGAGGGAGGCAGCATTGGCACCGTCACTGTCGTGGATGC	0.6461
Down_IR	MYO15B	HsaINT0108319	upstream_exon	AGGCAAGGAGGATGCCCAGGACTTTGAGGGGCTGCTGAAGGCACTGCAGGGGCTCGGCTT	0.5418
Down_IR	NCRNA00085	HsaINT0111440	5ss_INTRON	CGGGGTAAGGGAGGCGGTCGGGGACGAAACGTACGACATCAAGTGTGGGAAAGCGGGTGG	0.8769
Down_IR	NCRNA00085	HsaINT0111444	upstream_exon	CTTAACGGTGGGGCGGGGCGCGGCCGCGTGAGTGAGCGGGGTCGGGAGAGGGGTGGGGCT	0.9327
Down_IR	NDOR1	HsaINT0111729	upstream_exon	CCGGCTCCGGGAGCTGGGGTCGCTTGTGTGGGAACTGCTGGACCGCCAGGGTGCATACTT	0.6666
Down_IR	OBSL1	HsaINT0117674	5ss_INTRON	GTGAGGGCAGGAAGGCCTCTGGACAGGCGAGGCAGGGCAGGAGGTTGGCCAGATGCCGGA	0.6077
Down_IR	OBSL1	HsaINT0117674	upstream_exon	TGCTAGTGGAAACTCTAGAGGCCGGGGTCGAGGGACGCTGGAGCCGTGATGGGGAGGAGC	0.5423
Down_IR	PAN2	HsaINT0119963	5ss_INTRON	AGGAAAGGGAATAAGGGAGAGAAGGTGGGGCAGAAGGTAAAGGAGGGCAGGGGAAGGTGA	0.9192
Down_IR	PLEKHG5	HsaINT0127377	5ss_INTRON	TGGACTGGGGTAGGGCAGGTGGCTCAGGGCACTGGCATGGGGGCCCACTCATGCCTGGGA	0.8126
Down_IR	PLEKHG5	HsaINT0127377	downstream_exon	CACGGATGGGCCACGGATGGAGCTTGCCATGGGAAGCACTGGGAAGTAATGGGGTGTGGG	0.8881
Down_IR	RNF123	HsaINT0141244	3ss_INTRON	AGGTTGGGACCTTGGCAGGGCTGGGGTCCAGACTGGGTCTGAAGAAGCCTGGATGAAGTG	0.5991
Down_IR	RNF146	HsaINT0141361	downstream_exon	TTGGGAGTTGGGGTGGGAAGGGGTATGGGAAGGATAGACTCATAATTAAAATGTCTAACA	0.7815
Down_IR	SHROOM1	HsaINT0149782	downstream_exon	GGAAAGCTGGATCGTGTGGGTCGGGGCGGTGGGCCGGCGCGGGAATGCCTGGGTGAGGCC	0.8248
Down_IR	SHROOM1	HsaINT0149782	upstream_exon	AAAATCTGGGGGATGCCAGCGCTTGTGACGGTGTGACCAGGGAGGGGAAGT	0.8632
Down_IR	SLC10A3	HsaINT0150549	3ss_INTRON	TAACCTGGGGAGGCGGGGGTGGCTTTGTGGTGAGCATCCACTCAGGCCTGGCTGGGCTGG	0.5402
Down_IR	SLC10A3	HsaINT0150549	5ss_INTRON	TAACCTGGGGAGGCGGGGGTGGCTTTGTGGTGAGCATCCACTCAGGCCTGGCTGGGCTGG	0.5402
Down_IR	SLC10A3	HsaINT0150549	upstream_exon	AATGCAGGACAAGGGCAGCTCTCAGCAGTGGCCTGGTCTGGGGGGCGAGGGTGGTGGCAC	0.7609
Down_IR	SLC17A9	HsaINT0151128	downstream_exon	CAGCTGGTGGGAGGGTGGGGTGGGCCTGGGTCCAGACCAGGCTCGCTGCTCTCTGGGCCT	0.665
Down_IR	SLC24A6	HsaINT0151593	5ss_INTRON	ATGGGCAGGAGGTTTAGGAGGTGCCTGGGACAGAGAGGTGTGAGGGGTGGTCAGTGGGGG	0.7647
Down_IR	SLC27A3	HsaINT0152117	downstream_exon	GGTTGGTGGTGTTCTGGTGGGGTGGGCGGGGTGCTGAAGCTGGCACAGGAGGACTGGAAT	0.8966
Down_IR	SLC27A3	HsaINT0152117	upstream_exon	GATGCTTACGGCCTCTGAAGGAGGTCACAGTAGGAGGGGGTTCTGGGGAATGGGGAACAG	0.9022
Down_IR	SORBS3	HsaINT0156711	5ss_INTRON	GTAAGGAGGGGACCAGGTGTGGGGGACCTGGAGTGGTCCCAAGGCTGCCATCCTGGATCT	0.6665
Down_IR	SPHK2	HsaINT0157876	downstream_exon	TCCCTCAACGGTGGGGGCCCAGAGCTGGCTGGGGACTGGGGTGGGGCTGGGGATGCTCCG	0.6298
Down_IR	SPTBN5	HsaINT0158604	downstream_exon	TCGGGAGGCCCACGCAGAGCTGCTGCGGAGGGCGGAGGCCAGGGGGCACGGCCTGCAGGA	0.5651
Down_IR	TESK1	HsaINT0165837	upstream_exon	TGGCAAGGCATTGGAGAATATTGGGGGACCAGGGTGAGGGGAGTGCTCGGAGGGACTGAG	0.6993
Down_IR	THAP7	HsaINT0166619	5ss_INTRON	ACGCTGGGGTAGGATGTGGGGCTCCCGGCGGACTGGGACAGCTGCAGGTCATGGAAGTCC	0.591
Down_IR	THAP7	HsaINT0166619	upstream_exon	TGGGAGGTGAAGCGGAACGGTCCCGGCGGGACTGAATGCAGTCGGGAAGGGGAGGACGGG	0.799
Down_IR	THBS3	HsaINT0166681	3ss_INTRON	TCTAGCAGAGTTGATCCAAGGCTCAGCTGGGAGGCAGGGGGTGGGGGATAGCGCCCATAC	0.5907
Down_IR	TMEM175	HsaINT0168691	downstream_exon	ATGGACCAGGGAGGACAGGATGCTGGGCAGGGGAAGCCAAGTCACGGGCAGGCCGCAGTG	0.8468
Down_IR	TRIM11	HsaINT0172154	downstream_exon	TGGGAGGTGGAGGTTGGGGACCGCACCAGCTGGGCCCTGGGGGTGTGCAGGGAGAACGTG	0.8709
Down_IR	TRMT2A	HsaINT0172823	upstream_exon	AAGTGGTTGGGGGTTGGATCCGGCGCGTGACGATGACGTTGCCAGAAGCCAGGATCATAG	0.59
Down_IR	TSEN54	HsaINT0173581	downstream_exon	AGGGAGGGGGTGGGGTGCAGCTGGGAGAGTGGCAGAGCCGAGAACGGAGTCACGGGAGCC	0.6045
Down_IR	VILL	HsaINT0180206	downstream_exon	CAACGGGGGCCTGCGCCGGGAACAACTGATGCACCAGGCTGTTGAGGACCTGCCAGAGGG	0.642
Down_IR	ZNF276	HsaINT0186685	downstream_exon	CGGTGGAGGGTGGGCTGGGTGCCGACCAGCCGTGGATCTGACATCTCTGTTGACTCTCTG	0.5717
Down_IR	ZNF783	HsaINT0188393	3ss_INTRON	ATAGGGCCCGGGCTGAGGCTGGAAGCCAGGACTGGGCCGAGTGACCTGGGGGACAGGGTG	0.7714
Down_IR	ZNF783	HsaINT0188393	downstream_exon	AGGGCATGCCCAGGGTGCGGGCAGGGGAGCCACGGCCACCGGGGGCCAGTGGGGAGACGC	0.8054
