# Supplementary material for: Wilms’ tumor 1-associating protein complex regulates alternative splicing and polyadenylation at potential G-quadruplex-forming splice site sequences
Source: J Biol Chem. 2021 Sep 25;297(5):101248. doi: 10.1016/j.jbc.2021.101248 (PMC8605363; doi:10.1016/j.jbc.2021.101248)
Supplement: Supplemental Table S5 [file mmc6.xlsx]

## Sheet: SupplementalS5
Supplementary Table S5
List of isolated proteins by anti-CBLL1 from HUVECs whole cell lysates.
Ribosomal proteins, histones, kerains and proteins with a unique peptide number of >= 2 in control samples (gp64) were removed from the list.
				Total Unique Peptide Count	Total Unique Peptide Count	Total Unique Peptide Count	Total Unique Peptide Count	Total Unique Peptide Count	Total Unique Peptide Count	Total Unique Peptide Count	Total Spectrum Count	Total Spectrum Count	Total Spectrum Count	Total Spectrum Count	Total Spectrum Count	Total Spectrum Count	Total Spectrum Count	Percent Coverage	Percent Coverage	Percent Coverage	Percent Coverage	Percent Coverage	Percent Coverage	Percent Coverage
				CBLL1	CBLL1	gp64	WTAP_Horiuchi et al. 2013	WTAP_Horiuchi et al. 2013	WTAP_Horiuchi et al. 2013	WTAP_Horiuchi et al. 2013	CBLL1	CBLL1	gp64	WTAP_Horiuchi et al. 2013	WTAP_Horiuchi et al. 2013	WTAP_Horiuchi et al. 2013	WTAP_Horiuchi et al. 2013	CBLL1	CBLL1	gp64	WTAP_Horiuchi et al. 2013	WTAP_Horiuchi et al. 2013	WTAP_Horiuchi et al. 2013	WTAP_Horiuchi et al. 2013
Identified Proteins (623)	Accession Number	Gene Name	Molecular Weight	6018	6037	gp64	gp64	Y6828	H1122	H1137	6018	6037	gp64	gp64	Y6828	H1122	H1137	6018	6037	gp64	gp64	Y6828	H1122	H1137
Bcl-2-associated transcription factor 1 OS=Homo sapiens OX=9606 GN=BCLAF1 PE=1 SV=2	BCLF1_HUMAN	BCLAF1	106 kDa	58	43	0	0	21	108	6	104	71	0	0	22	191	7	0.467	0.396	0	0	0.255	0.649	0.0902
Thyroid hormone receptor-associated protein 3 OS=Homo sapiens OX=9606 GN=THRAP3 PE=1 SV=2	TR150_HUMAN	THRAP3	109 kDa	46	38	0	0	22	93	11	73	54	0	0	24	166	13	0.439	0.385	0	0	0.251	0.594	0.158
Pre-mRNA-splicing regulator WTAP OS=Homo sapiens OX=9606 GN=WTAP PE=1 SV=2	FL2D_HUMAN	WTAP	44 kDa	25	23	0	0	47	49	52	47	40	0	0	115	108	110	0.626	0.598	0	0	0.856	0.861	0.866
Protein virilizer homolog OS=Homo sapiens OX=9606 GN=VIRMA PE=1 SV=2	VIR_HUMAN	VIRMA	202 kDa	37	30	1	0	79	102	91	47	34	1	0	137	205	162	0.285	0.242	0.011	0	0.497	0.555	0.49
Zinc finger CCCH domain-containing protein 13 OS=Homo sapiens OX=9606 GN=ZC3H13 PE=1 SV=1	ZC3HD_HUMAN	ZC3H13	197 kDa	31	28	0	0	209	165	177	39	29	0	0	368	267	279	0.212	0.189	0	0	0.707	0.643	0.684
TATA-binding protein-associated factor 2N OS=Homo sapiens OX=9606 GN=TAF15 PE=1 SV=1	RBP56_HUMAN	TAF15	62 kDa	17	11	0	0	2	10	2	35	27	0	0	2	12	2	0.431	0.304	0	0	0.0405	0.231	0.0524
E3 ubiquitin-protein ligase TRIM21 OS=Homo sapiens OX=9606 GN=TRIM21 PE=1 SV=1	RO52_HUMAN	TRIM21	54 kDa	23	2	0	0	0	0	6	31	2	0	0	0	0	9	0.514	0.08	0	0	0	0	0.158
Scaffold attachment factor B1 OS=Homo sapiens OX=9606 GN=SAFB PE=1 SV=4	SAFB1_HUMAN	SAFB	103 kDa	21	22	0	0	3	8	3	27	25	0	0	4	8	3	0.274	0.252	0	0	0.0579	0.146	0.0721
Enhancer of rudimentary homolog OS=Homo sapiens OX=9606 GN=ERH PE=1 SV=1	ERH_HUMAN	ERH	12 kDa	11	10	0	0	5	10	2	26	22	0	0	8	26	3	0.625	0.625	0	0	0.538	0.625	0.154
Scaffold attachment factor B2 OS=Homo sapiens OX=9606 GN=SAFB2 PE=1 SV=1	SAFB2_HUMAN	SAFB2	107 kDa	19	20	0	0	2	4	0	23	21	0	0	2	4	0	0.246	0.254	0	0	0.0409	0.0745	0
Poly [ADP-ribose] polymerase 1 OS=Homo sapiens OX=9606 GN=PARP1 PE=1 SV=4	PARP1_HUMAN	PARP1	113 kDa	20	14	0	0	1	0	0	22	15	0	0	1	0	0	0.255	0.179	0	0	0.0148	0	0
Protein PRRC2C OS=Homo sapiens OX=9606 GN=PRRC2C PE=1 SV=4	PRC2C_HUMAN	PRRC2C	317 kDa	19	29	0	0	0	2	12	21	37	0	0	0	2	12	0.112	0.167	0	0	0	0.01	0.0615
Proline-rich AKT1 substrate 1 OS=Homo sapiens OX=9606 GN=AKT1S1 PE=1 SV=1	AKTS1_HUMAN	AKT1S1	27 kDa	9	0	0	0	0	0	0	18	0	0	0	0	0	0	0.488	0	0	0	0	0	0
E3 ubiquitin-protein ligase Hakai OS=Homo sapiens OX=9606 GN=CBLL1 PE=1 SV=1	HAKAI_HUMAN	CBLL1	55 kDa	10	9	0	0	18	22	20	16	12	0	0	64	49	43	0.269	0.279	0	0	0.409	0.422	0.399
ATP-dependent RNA helicase DDX3X OS=Homo sapiens OX=9606 GN=DDX3X PE=1 SV=3	DDX3X_HUMAN	DDX3X	73 kDa	13	11	0	1	9	13	14	15	12	0	1	10	15	16	0.282	0.249	0	0.0181	0.145	0.216	0.257
Inosine-5'-monophosphate dehydrogenase 2 OS=Homo sapiens OX=9606 GN=IMPDH2 PE=1 SV=2	IMDH2_HUMAN	IMPDH2	56 kDa	12	10	0	0	1	1	1	14	11	0	0	1	1	2	0.259	0.249	0	0	0.0156	0.035	0.035
RNA-binding protein 15 OS=Homo sapiens OX=9606 GN=RBM15 PE=1 SV=2	RBM15_HUMAN	RBM15	107 kDa	12	8	0	0	31	18	27	14	9	0	0	38	20	34	0.209	0.139	0	0	0.336	0.259	0.367
Synaptic functional regulator FMR1 OS=Homo sapiens OX=9606 GN=FMR1 PE=1 SV=1	FMR1_HUMAN	FMR1	71 kDa	11	9	0	0	1	7	1	13	10	0	0	1	8	1	0.256	0.196	0	0	0.0127	0.15	0.0127
N6-adenosine-methyltransferase catalytic subunit OS=Homo sapiens OX=9606 GN=METTL3 PE=1 SV=2	MTA70_HUMAN	METTL3	64 kDa	13	2	0	0	10	0	21	13	2	0	0	10	0	29	0.297	0.0914	0	0	0.174	0	0.409
Heterogeneous nuclear ribonucleoprotein U-like protein 1 OS=Homo sapiens OX=9606 GN=HNRNPUL1 PE=1 SV=2	HNRL1_HUMAN	HNRNPUL1	96 kDa	12	0	0	0	0	1	0	13	0	0	0	0	1	0	0.206	0	0	0	0	0.0175	0
Polymerase delta-interacting protein 3 OS=Homo sapiens OX=9606 GN=POLDIP3 PE=1 SV=2	PDIP3_HUMAN	POLDIP3	46 kDa	10	6	0	0	10	6	11	11	6	0	0	12	7	13	0.349	0.254	0	0	0.373	0.226	0.325
Serine/arginine repetitive matrix protein 2 OS=Homo sapiens OX=9606 GN=SRRM2 PE=1 SV=2	SRRM2_HUMAN	SRRM2	300 kDa	11	23	0	0	20	20	7	11	26	0	0	23	24	7	0.0636	0.129	0	0	0.105	0.11	0.0356
Fragile X mental retardation syndrome-related protein 1 OS=Homo sapiens OX=9606 GN=FXR1 PE=1 SV=3	FXR1_HUMAN	FXR1	70 kDa	8	10	0	0	4	8	4	10	11	0	0	4	11	4	0.143	0.227	0	0	0.0596	0.217	0.0757
Polyadenylate-binding protein 1 OS=Homo sapiens OX=9606 GN=PABPC1 PE=1 SV=2	PABP1_HUMAN	PABPC1	71 kDa	10	8	0	0	10	29	14	10	9	0	0	13	38	18	0.241	0.175	0	0	0.154	0.352	0.214
Serine/threonine-protein phosphatase 1 regulatory subunit 10 OS=Homo sapiens OX=9606 GN=PPP1R10 PE=1 SV=1	PP1RA_HUMAN	PPP1R10	99 kDa	9	0	0	0	0	0	0	10	0	0	0	0	0	0	0.144	0	0	0	0	0	0
RNA-binding protein FUS OS=Homo sapiens OX=9606 GN=FUS PE=1 SV=1	FUS_HUMAN	FUS	53 kDa	5	4	0	0	2	4	5	9	7	0	0	2	6	6	0.0741	0.0627	0	0	0.0304	0.108	0.12
Cleavage and polyadenylation specificity factor subunit 2 OS=Homo sapiens OX=9606 GN=CPSF2 PE=1 SV=2	CPSF2_HUMAN	CPSF2	88 kDa	8	7	0	1	4	12	12	9	7	0	1	6	14	12	0.133	0.123	0	0.0396	0.0703	0.228	0.211
Decreased expression in renal and prostate cancer protein OS=Homo sapiens OX=9606 GN=DERPC PE=1 SV=1	DERPC_HUMAN	DERPC	51 kDa	6	3	0	0	0	0	1	8	4	0	0	0	0	1	0.195	0.101	0	0	0	0	0.0534
Ubinuclein-1 OS=Homo sapiens OX=9606 GN=UBN1 PE=1 SV=2	UBN1_HUMAN	UBN1	122 kDa	7	2	0	0	0	0	0	7	2	0	0	0	0	0	0.097	0.0362	0	0	0	0	0
Protein HIRA OS=Homo sapiens OX=9606 GN=HIRA PE=1 SV=2	HIRA_HUMAN	HIRA	112 kDa	6	2	0	0	0	0	0	6	2	0	0	0	0	0	0.0973	0.0226	0	0	0	0	0
RNA-binding protein 14 OS=Homo sapiens OX=9606 GN=RBM14 PE=1 SV=2	RBM14_HUMAN	RBM14	69 kDa	4	14	0	0	1	12	4	5	15	0	0	1	12	4	0.0882	0.236	0	0	0.0224	0.226	0.0732
RNA-binding motif protein, X chromosome OS=Homo sapiens OX=9606 GN=RBMX PE=1 SV=3	RBMX_HUMAN	RBMX	42 kDa	5	2	0	0	0	2	0	5	2	0	0	0	3	0	0.141	0.0537	0	0	0	0.087	0
Complement component 1 Q subcomponent-binding protein, mitochondrial OS=Homo sapiens OX=9606 GN=C1QBP PE=1 SV=1	C1QBP_HUMAN	C1QBP	31 kDa	4	0	0	0	0	0	0	5	0	0	0	0	0	0	0.241	0	0	0	0	0	0
N6-adenosine-methyltransferase non-catalytic subunit OS=Homo sapiens OX=9606 GN=METTL14 PE=1 SV=2	MET14_HUMAN	METTL14	52 kDa	3	0	0	0	6	1	6	5	0	0	0	7	1	7	0.103	0	0	0	0.11	0.057	0.154
Apoptotic chromatin condensation inducer in the nucleus OS=Homo sapiens OX=9606 GN=ACIN1 PE=1 SV=2	ACINU_HUMAN	ACIN1	152 kDa	4	7	0	0	3	35	6	5	8	0	0	3	39	7	0.0433	0.0679	0	0	0.0231	0.309	0.0552
TOX high mobility group box family member 4 OS=Homo sapiens OX=9606 GN=TOX4 PE=1 SV=1	TOX4_HUMAN	TOX4	66 kDa	5	0	0	0	0	0	0	5	0	0	0	0	0	0	0.113	0	0	0	0	0	0
Clathrin heavy chain 1 OS=Homo sapiens OX=9606 GN=CLTC PE=1 SV=5	CLH1_HUMAN	CLTC	192 kDa	5	8	0	0	2	2	14	5	8	0	0	2	2	15	0.043	0.0639	0	0	0.0185	0.0125	0.121
Transcription intermediary factor 1-beta OS=Homo sapiens OX=9606 GN=TRIM28 PE=1 SV=5	TIF1B_HUMAN	TRIM28	89 kDa	3	1	0	0	1	1	1	5	1	0	0	1	1	1	0.0383	0.0228	0	0	0.0371	0.0371	0.0371
Cleavage and polyadenylation specificity factor subunit 1 OS=Homo sapiens OX=9606 GN=CPSF1 PE=1 SV=2	CPSF1_HUMAN	CPSF1	161 kDa	5	5	0	0	2	16	18	5	5	0	0	2	17	21	0.0547	0.0554	0	0	0.018	0.146	0.202
Serine/threonine-protein phosphatase PGAM5, mitochondrial OS=Homo sapiens OX=9606 GN=PGAM5 PE=1 SV=2	PGAM5_HUMAN	PGAM5	32 kDa	4	3	0	0	5	12	8	4	3	0	0	5	15	9	0.173	0.107	0	0	0.138	0.363	0.308
Probable ATP-dependent RNA helicase DDX5 OS=Homo sapiens OX=9606 GN=DDX5 PE=1 SV=1	DDX5_HUMAN	DDX5	69 kDa	2	3	0	0	6	14	9	4	3	0	0	6	14	10	0.0326	0.0505	0	0	0.103	0.228	0.151
Importin subunit alpha-1 OS=Homo sapiens OX=9606 GN=KPNA2 PE=1 SV=1	IMA1_HUMAN	KPNA2	58 kDa	4	1	0	0	12	4	12	4	1	0	0	15	5	16	0.136	0.034	0	0	0.284	0.117	0.282
Ubinuclein-2 OS=Homo sapiens OX=9606 GN=UBN2 PE=1 SV=2	UBN2_HUMAN	UBN2	146 kDa	4	1	0	0	0	0	0	4	1	0	0	0	0	0	0.0535	0.0104	0	0	0	0	0
Transformer-2 protein homolog beta OS=Homo sapiens OX=9606 GN=TRA2B PE=1 SV=1	TRA2B_HUMAN	TRA2B	34 kDa	3	4	0	0	5	18	3	3	4	0	0	7	22	3	0.108	0.191	0	0	0.208	0.559	0.132
Pre-mRNA 3'-end-processing factor FIP1 OS=Homo sapiens OX=9606 GN=FIP1L1 PE=1 SV=1	FIP1_HUMAN	FIP1L1	67 kDa	3	6	0	0	4	9	8	3	7	0	0	6	10	13	0.118	0.194	0	0	0.118	0.167	0.155
Y-box-binding protein 1 OS=Homo sapiens OX=9606 GN=YBX1 PE=1 SV=3	YBOX1_HUMAN	YBX1	36 kDa	3	2	0	0	1	0	0	3	2	0	0	1	0	0	0.207	0.16	0	0	0.0617	0	0
Polyadenylate-binding protein 4 OS=Homo sapiens OX=9606 GN=PABPC4 PE=1 SV=1	PABP4_HUMAN	PABPC4	71 kDa	3	5	0	0	5	17	7	3	6	0	0	5	22	11	0.0745	0.118	0	0	0.073	0.247	0.115
Heterogeneous nuclear ribonucleoprotein H OS=Homo sapiens OX=9606 GN=HNRNPH1 PE=1 SV=4	HNRH1_HUMAN	HNRNPH1	49 kDa	2	3	0	1	4	5	7	3	3	0	1	5	7	10	0.0757	0.111	0	0.0379	0.134	0.171	0.216
Pinin OS=Homo sapiens OX=9606 GN=PNN PE=1 SV=5	PININ_HUMAN	PNN	82 kDa	3	7	0	0	1	8	0	3	7	0	0	1	8	0	0.06	0.112	0	0	0.0153	0.148	0
AT-rich interactive domain-containing protein 1A OS=Homo sapiens OX=9606 GN=ARID1A PE=1 SV=3	ARI1A_HUMAN	ARID1A	242 kDa	3	17	0	0	0	0	0	3	18	0	0	0	0	0	0.007	0.142	0	0	0	0	0
WD repeat-containing protein 82 OS=Homo sapiens OX=9606 GN=WDR82 PE=1 SV=1	WDR82_HUMAN	WDR82	35 kDa	2	0	0	0	0	0	0	3	0	0	0	0	0	0	0.099	0	0	0	0	0	0
Heterogeneous nuclear ribonucleoprotein U OS=Homo sapiens OX=9606 GN=HNRNPU PE=1 SV=6	HNRPU_HUMAN	HNRNPU	91 kDa	3	3	0	0	4	0	8	3	3	0	0	6	0	12	0.0667	0.0606	0	0	0.0703	0	0.148
Protein transport protein Sec23A OS=Homo sapiens OX=9606 GN=SEC23A PE=1 SV=2	SC23A_HUMAN	SEC23A	86 kDa	2	0	0	0	2	0	4	3	0	0	0	2	0	5	0.0379	0	0	0	0.0497	0	0.0719
Barrier-to-autointegration factor OS=Homo sapiens OX=9606 GN=BANF1 PE=1 SV=1	BAF_HUMAN	BANF1	10 kDa	2	1	0	1	0	0	0	2	1	0	1	0	0	0	0.427	0.135	0	0.135	0	0	0
Eukaryotic initiation factor 4A-III OS=Homo sapiens OX=9606 GN=EIF4A3 PE=1 SV=4	IF4A3_HUMAN	EIF4A3	47 kDa	2	5	0	0	0	9	0	2	6	0	0	0	11	0	0.073	0.168	0	0	0	0.275	0
Myelin-associated neurite-outgrowth inhibitor OS=Homo sapiens OX=9606 GN=FAM168B PE=1 SV=1	F168B_HUMAN	FAM168B	20 kDa	2	0	0	0	0	0	0	2	0	0	0	0	0	0	0.164	0	0	0	0	0	0
Heterogeneous nuclear ribonucleoprotein F OS=Homo sapiens OX=9606 GN=HNRNPF PE=1 SV=3	HNRPF_HUMAN	HNRNPF	46 kDa	2	2	0	0	2	3	0	2	2	0	0	2	4	0	0.0819	0.0819	0	0	0.0771	0.118	0
Lamina-associated polypeptide 2, isoform alpha OS=Homo sapiens OX=9606 GN=TMPO PE=1 SV=2	LAP2A_HUMAN	TMPO	75 kDa	2	2	0	1	1	1	1	2	2	0	3	1	2	2	0.0706	0.0562	0	0.0331	0.0331	0.0331	0.0331
Splicing factor 1 OS=Homo sapiens OX=9606 GN=SF1 PE=1 SV=4	SF01_HUMAN	SF1	68 kDa	2	1	0	0	0	0	7	2	1	0	0	0	0	7	0.0423	0.0203	0	0	0	0	0.0986
Protein-glutamine gamma-glutamyltransferase 2 OS=Homo sapiens OX=9606 GN=TGM2 PE=1 SV=2	TGM2_HUMAN	TGM2	77 kDa	2	1	1	0	10	6	22	2	1	1	0	12	7	30	0.0568	0.0189	0.0189	0	0.135	0.103	0.422
ATP-dependent RNA helicase DDX50 OS=Homo sapiens OX=9606 GN=DDX50 PE=1 SV=1	DDX50_HUMAN	DDX50	83 kDa	2	1	0	0	0	2	1	2	1	0	0	0	2	1	0.0312	0.0149	0	0	0	0.0366	0.0149
Symplekin OS=Homo sapiens OX=9606 GN=SYMPK PE=1 SV=2	SYMPK_HUMAN	SYMPK	141 kDa	1	3	0	0	0	0	0	2	3	0	0	0	0	0	0.0259	0.0534	0	0	0	0	0
Splicing factor, proline- and glutamine-rich OS=Homo sapiens OX=9606 GN=SFPQ PE=1 SV=2	SFPQ_HUMAN	SFPQ	76 kDa	2	0	0	0	0	1	24	2	0	0	0	0	1	34	0.0297	0	0	0	0	0.024	0.345
Signal recognition particle 14 kDa protein OS=Homo sapiens OX=9606 GN=SRP14 PE=1 SV=2	SRP14_HUMAN	SRP14	15 kDa	1	2	0	1	2	3	3	1	2	0	1	3	4	5	0.103	0.176	0	0.213	0.228	0.441	0.441
RNA-binding protein with serine-rich domain 1 OS=Homo sapiens OX=9606 GN=RNPS1 PE=1 SV=1	RNPS1_HUMAN	RNPS1	34 kDa	1	2	0	0	1	5	1	1	2	0	0	1	7	1	0.0492	0.102	0	0	0.0492	0.151	0.0492
Periphilin-1 OS=Homo sapiens OX=9606 GN=PPHLN1 PE=1 SV=2	PPHLN_HUMAN	PPHLN1	53 kDa	1	2	0	0	0	0	0	1	2	0	0	0	0	0	0.024	0.0568	0	0	0	0	0
Zinc finger protein ubi-d4 OS=Homo sapiens OX=9606 GN=DPF2 PE=1 SV=2	REQU_HUMAN	DPF2	44 kDa	0	14	0	0	0	0	2	0	18	0	0	0	0	2	0	0.455	0	0	0	0	0.0639
Actin-like protein 6A OS=Homo sapiens OX=9606 GN=ACTL6A PE=1 SV=1	ACL6A_HUMAN	ACTL6A	47 kDa	0	12	0	0	0	1	2	0	16	0	0	0	1	2	0	0.387	0	0	0	0.0699	0.0396
SWI/SNF complex subunit SMARCC1 OS=Homo sapiens OX=9606 GN=SMARCC1 PE=1 SV=3	SMRC1_HUMAN	SMARCC1	123 kDa	0	27	0	0	0	0	2	0	36	0	0	0	0	2	0	0.283	0	0	0	0	0.0507
SWI/SNF-related matrix-associated actin-dependent regulator of chromatin subfamily E member 1 OS=Homo sapiens OX=9606 GN=SMARCE1 PE=1 SV=2	SMCE1_HUMAN	SMARCE1	47 kDa	0	10	1	0	0	0	1	0	13	1	0	0	0	2	0	0.287	0.0316	0	0	0	0.0365
SWI/SNF-related matrix-associated actin-dependent regulator of chromatin subfamily B member 1 OS=Homo sapiens OX=9606 GN=SMARCB1 PE=1 SV=2	SNF5_HUMAN	SMARCB1	44 kDa	0	9	0	0	0	0	0	0	11	0	0	0	0	0	0	0.301	0	0	0	0	0
Transcription activator BRG1 OS=Homo sapiens OX=9606 GN=SMARCA4 PE=1 SV=2	SMCA4_HUMAN	SMARCA4	185 kDa	0	31	0	0	2	0	3	0	45	0	0	2	0	4	0	0.224	0	0	0.017	0	0.0176
SWI/SNF-related matrix-associated actin-dependent regulator of chromatin subfamily D member 1 OS=Homo sapiens OX=9606 GN=SMARCD1 PE=1 SV=2	SMRD1_HUMAN	SMARCD1	58 kDa	0	12	0	0	1	0	1	0	14	0	0	1	0	1	0	0.328	0	0	0.0155	0	0.0214
SWI/SNF-related matrix-associated actin-dependent regulator of chromatin subfamily D member 2 OS=Homo sapiens OX=9606 GN=SMARCD2 PE=1 SV=3	SMRD2_HUMAN	SMARCD2	59 kDa	0	13	0	0	0	0	0	0	14	0	0	0	0	0	0	0.303	0	0	0	0	0
SWI/SNF complex subunit SMARCC2 OS=Homo sapiens OX=9606 GN=SMARCC2 PE=1 SV=1	SMRC2_HUMAN	SMARCC2	133 kDa	0	22	0	0	0	1	2	0	30	0	0	0	1	4	0	0.188	0	0	0	0.0173	0.0297
Pygopus homolog 2 OS=Homo sapiens OX=9606 GN=PYGO2 PE=1 SV=2	PYGO2_HUMAN	PYGO2	41 kDa	0	6	0	0	0	0	0	0	8	0	0	0	0	0	0	0.276	0	0	0	0	0
Bromodomain-containing protein 9 OS=Homo sapiens OX=9606 GN=BRD9 PE=1 SV=2	BRD9_HUMAN	BRD9	67 kDa	0	9	0	0	0	0	1	0	10	0	0	0	0	1	0	0.315	0	0	0	0	0.0285
Zinc finger protein DPF3 OS=Homo sapiens OX=9606 GN=DPF3 PE=1 SV=3	DPF3_HUMAN	DPF3	43 kDa	0	6	0	0	0	0	0	0	6	0	0	0	0	0	0	0.177	0	0	0	0	0
ATPase PAAT OS=Homo sapiens OX=9606 GN=PAAT PE=1 SV=2	PAAT_HUMAN	PAAT	49 kDa	0	6	0	0	0	0	0	0	6	0	0	0	0	0	0	0.247	0	0	0	0	0
Probable global transcription activator SNF2L2 OS=Homo sapiens OX=9606 GN=SMARCA2 PE=1 SV=2	SMCA2_HUMAN	SMARCA2	181 kDa	0	18	0	0	0	0	3	0	22	0	0	0	0	4	0	0.133	0	0	0	0	0.0182
LIM domain-binding protein 2 OS=Homo sapiens OX=9606 GN=LDB2 PE=1 SV=1	LDB2_HUMAN	LDB2	43 kDa	0	4	0	0	0	0	8	0	5	0	0	0	0	12	0	0.121	0	0	0	0	0.257
Ubiquitin-associated protein 2-like OS=Homo sapiens OX=9606 GN=UBAP2L PE=1 SV=2	UBP2L_HUMAN	UBAP2L	115 kDa	0	11	0	0	1	2	2	0	13	0	0	1	2	2	0	0.168	0	0	0.0138	0.0221	0.0221
RNA transcription, translation and transport factor protein OS=Homo sapiens OX=9606 GN=RTRAF PE=1 SV=1	RTRAF_HUMAN	RTRAF	28 kDa	0	2	0	0	0	0	1	0	3	0	0	0	0	1	0	0.131	0	0	0	0	0.0328
Protein TFG OS=Homo sapiens OX=9606 GN=TFG PE=1 SV=2	TFG_HUMAN	TFG	43 kDa	0	4	0	0	0	1	1	0	4	0	0	0	1	1	0	0.195	0	0	0	0.025	0.02
Calcium-activated potassium channel subunit alpha-1 OS=Homo sapiens OX=9606 GN=KCNMA1 PE=1 SV=2	KCMA1_HUMAN	KCNMA1	138 kDa	0	2	0	0	0	0	0	0	11	0	0	0	0	0	0	0.0194	0	0	0	0	0
AT-rich interactive domain-containing protein 1B OS=Homo sapiens OX=9606 GN=ARID1B PE=1 SV=2	ARI1B_HUMAN	ARID1B	236 kDa	0	15	0	0	0	0	0	0	17	0	0	0	0	0	0	0.118	0	0	0	0	0
Calcium-responsive transactivator OS=Homo sapiens OX=9606 GN=SS18L1 PE=1 SV=2	CREST_HUMAN	SS18L1	43 kDa	0	3	0	0	0	0	0	0	3	0	0	0	0	0	0	0.101	0	0	0	0	0
LIM domain-binding protein 1 OS=Homo sapiens OX=9606 GN=LDB1 PE=1 SV=2	LDB1_HUMAN	LDB1	47 kDa	0	3	0	0	0	0	9	0	3	0	0	0	0	11	0	0.0998	0	0	0	0	0.268
B-cell CLL/lymphoma 9-like protein OS=Homo sapiens OX=9606 GN=BCL9L PE=1 SV=1	BCL9L_HUMAN	BCL9L	157 kDa	0	7	0	0	0	0	0	0	10	0	0	0	0	0	0	0.0814	0	0	0	0	0
Protein SEC13 homolog OS=Homo sapiens OX=9606 GN=SEC13 PE=1 SV=3	SEC13_HUMAN	SEC13	36 kDa	0	2	0	0	0	0	10	0	2	0	0	0	0	11	0	0.134	0	0	0	0	0.472
Heterogeneous nuclear ribonucleoprotein M OS=Homo sapiens OX=9606 GN=HNRNPM PE=1 SV=3	HNRPM_HUMAN	HNRNPM	78 kDa	0	4	0	0	3	9	3	0	4	0	0	3	10	3	0	0.136	0	0	0.063	0.153	0.0658
Single-stranded DNA-binding protein 3 OS=Homo sapiens OX=9606 GN=SSBP3 PE=1 SV=1	SSBP3_HUMAN	SSBP3	40 kDa	0	2	0	0	0	0	4	0	2	0	0	0	0	4	0	0.0773	0	0	0	0	0.142
Cleavage stimulation factor subunit 2 OS=Homo sapiens OX=9606 GN=CSTF2 PE=1 SV=1	CSTF2_HUMAN	CSTF2	61 kDa	0	3	0	0	0	0	0	0	3	0	0	0	0	0	0	0.0624	0	0	0	0	0
Protein SSXT OS=Homo sapiens OX=9606 GN=SS18 PE=1 SV=3	SSXT_HUMAN	SS18	46 kDa	0	2	0	0	0	0	0	0	2	0	0	0	0	0	0	0.0718	0	0	0	0	0
BRD4-interacting chromatin-remodeling complex-associated protein OS=Homo sapiens OX=9606 GN=BICRA PE=1 SV=2	BICRA_HUMAN	BICRA	158 kDa	0	6	1	0	0	0	0	0	6	1	0	0	0	0	0	0.0827	0.00897	0	0	0	0
Pre-mRNA-splicing factor ATP-dependent RNA helicase DHX15 OS=Homo sapiens OX=9606 GN=DHX15 PE=1 SV=2	DHX15_HUMAN	DHX15	91 kDa	0	3	0	0	2	6	2	0	3	0	0	2	7	2	0	0.0465	0	0	0.0264	0.0893	0.0352
RNA-binding protein 33 OS=Homo sapiens OX=9606 GN=RBM33 PE=1 SV=3	RBM33_HUMAN	RBM33	130 kDa	0	4	0	0	0	0	5	0	4	0	0	0	0	6	0	0.0726	0	0	0	0	0.0709
Transcription factor 4 OS=Homo sapiens OX=9606 GN=TCF4 PE=1 SV=3	ITF2_HUMAN	TCF4	71 kDa	0	2	0	0	0	0	2	0	2	0	0	0	0	2	0	0.0435	0	0	0	0	0.0435
Fragile X mental retardation syndrome-related protein 2 OS=Homo sapiens OX=9606 GN=FXR2 PE=1 SV=2	FXR2_HUMAN	FXR2	74 kDa	0	2	1	0	0	4	0	0	2	1	0	0	6	0	0	0.0401	0.00892	0	0	0.0669	0
Mitotic deacetylase-associated SANT domain protein OS=Homo sapiens OX=9606 GN=MIDEAS PE=1 SV=2	MDEAS_HUMAN	MIDEAS	115 kDa	0	3	0	0	0	0	2	0	3	0	0	0	0	2	0	0.0526	0	0	0	0	0.0306
Protein transport protein Sec16A OS=Homo sapiens OX=9606 GN=SEC16A PE=1 SV=4	SC16A_HUMAN	SEC16A	252 kDa	0	4	0	0	0	0	10	0	4	0	0	0	0	11	0	0.0403	0	0	0	0	0.0709
Mucin-16 OS=Homo sapiens OX=9606 GN=MUC16 PE=1 SV=3	MUC16_HUMAN	MUC16	1519 kDa	0	3	1	0	0	3	2	0	4	1	0	0	3	2	0	0.00283	0.00062	0	0	0.00338	0.00331
